# Supplementary material for: Genome-Wide Characterization of Ascorbate Peroxidase Gene Family in Peanut (Arachis hypogea L.) Revealed Their Crucial Role in Growth and Multiple Stress Tolerance
Source: Front Plant Sci. 2022 Sep 9;13:962182. doi: 10.3389/fpls.2022.962182 (PMC9524023; doi:10.3389/fpls.2022.962182)
Supplement: Supplementary file 1 [file Data_Sheet_1.ZIP]

Archive with 10 entries (10 files):
- Supplementary Table 9.xlsx
- Supplementary Figures.docx
- Supplementary Table 1.xlsx
- Supplementary Table 2.xlsx
- Supplementary Table 3.xlsx
- Supplementary Table 4.xlsx
- Supplementary Table 5.xlsx
- Supplementary Table 6.xlsx
- Supplementary Table 7.xlsx
- Supplementary Table 8.xlsx
