# Supplementary material for: Genome-Wide Characterization of Ascorbate Peroxidase Gene Family in Peanut (Arachis hypogea L.) Revealed Their Crucial Role in Growth and Multiple Stress Tolerance
Source: Front Plant Sci. 2022 Sep 9;13:962182. doi: 10.3389/fpls.2022.962182 (PMC9524023; doi:10.3389/fpls.2022.962182)
Supplement: Supplementary file 1 [file Data_Sheet_1.ZIP › Supplementary Table 9.xlsx]

## Sheet: Supplementary Table 9_Tissues
Supplementary Table 9. The FPKM values used to draw the heat maps.
Gene name	Tissues	Flower	Leaf	Stem	Stem tip	Root	Root tip	Root nodule	Root and stem	Peg	Pericarp	Testa	Cotyledon	Embryo
AhAPX1		1.16	2.32	0.6	1.05	0.66	1.08	0.18	1.73	1.68	0.736667	0.585	0.94	0.7075
AhAPX2		8.9	0	0	0	0	0	0	0	0	0.156667	0.04	0	0.0125
AhAPX3		0.36	0.34	4.28	0.42	50.11	8.74	3.94	8.77	26.88	29.1467	0.53	1.01	0.14
AhAPX4		289.38	245.33	290.95	311.47	409.71	267.87	53.48	587.23	368.53	310.563	1336.18	290.91	961.21
AhAPX5		5.06	0.8	9.61	1.53	7.67	0.33	0.35	1.68	5.67	1.54	3.175	2.18	1.7275
AhAPX6		0.4	0.28	0.79	0.13	6.53	2.18	1.86	0.57	3.15	0.216667	0.015	0	0.02
AhAPX7		13.53	26.92	51.31	19.69	192.03	200.27	540.64	128.15	47.6	115.793	133.89	44.06	54.1125
AhAPX8		0.27	0	0.04	0	1.19	0.21	0	0	0	0.0466667	0	0	0
AhAPX9		0	0	0	0	30.38	5.19	0	0	0.58	0	0	0	0
AhAPX10		0	0.85	0	0	0	0	0.19	0	0	0	0	0	0
AhAPX11		0.1	0	0.06	0	17.86	1.47	4.55	0.4	0.09	0	0	0	0
AhAPX12		4.03	0.12	35.54	0.17	74.41	79.57	1.87	106.39	13	7.86	2.72	32.4	0.94
AhAPX13		4.82	0	0	0.77	0	0	0	0.03	0	0	0	0	0
AhAPX14		0	0	0	0	0	0	0	0	0	0	0	0	0
AhAPX15		2.72	2.76	3.36	2.75	0	0	0.92	0	0.49	0.156667	3.025	0.57	3.995
AhAPX16		0.13	0	0.54	0	85.64	38.8	1.95	6.51	3.97	0.136667	0	0	0.0225
AhAPX17		717.23	465.62	373.74	524.56	603.83	777.05	500.22	411.4	612.08	695.41	408.455	273.86	463.345
AhAPX18		4.16	3.52	51.74	26.58	18.29	6.51	19.61	6.95	27.13	1.62333	0.02	2.19	0.0475
AhAPX19		42.22	30.76	25.58	11.37	45.21	26.51	41.69	47.43	29.77	37.2967	35.315	312.35	19.54
AhAPX20		6.97	8.8	80.88	37.89	15.38	1.92	23.1	7.28	15.35	0.746667	0.16	9.01	0.05
AhAPX21		51.88	125.85	126.31	17.83	29.17	3.17	41.83	45.2	28.97	16.9333	0.235	92.44	0.0325
AhAPX22		4.9	11.43	9.51	1.99	6.94	0.73	17.14	1.04	1.64	3.06	0.17	2.69	0.1275
AhAPX23		0.41	0.16	0.33	1.21	0.36	1.58	0.24	0.75	1.15	0.346667	2.48	0.15	0.665
AhAPX24		23.38	26.21	9.25	75.9	93.37	17.18	0.39	18.38	18.61	0.393333	0.15	0.29	0.27
AhAPX25		1.2	1.58	0.8	1.97	2.44	0.53	0.09	0.21	2.36	0.376667	0	0.09	0.015
AhAPX26		16.88	19.88	7.76	43.49	68.58	19.23	3.72	4.63	55.98	7.03667	0.075	1.08	0.015
AhAPX27		45.49	49.86	56.47	93.39	11.86	8.28	2.54	15.36	36.31	41.0533	4.92	40.18	3.0725
AhAPX28		20.15	60.99	112.85	113.41	250.37	182.68	64.14	95.83	136.91	15.8067	17.375	49.09	4.3825
AhAPX29		0	0	0	0	1.22	0	0	0.32	0.52	0	0	0	0.015
AhAPX30		0.11	0	8.49	0	14.28	15.08	0	25.28	0.39	0.05	0	6.9	0
AhAPX31		1.62	1.9	0.25	5.17	0	0	0	0.49	0	0	0	0	0
AhAPX32		0.58	0.13	0.37	0.45	4.15	0.31	1.83	0.6	11.4	1.65	0.56	0	0.2825
AhAPX33		0.26	0.09	0.17	0.03	0.17	0	0	0	0.07	0.0633333	0	0	0.0525
AhAPX34		29.85	10.7	21.26	12.46	20.74	18.39	3.31	13.25	25.25	3.51	1.56	2.29	1.5925
AhAPX35		1.54	0	0	0	0	0.02	0	0	0	0.01	0.275	0	0.085
AhAPX36		0.75	3.47	0.68	0.4	2.45	2.18	1.34	1.16	0.94	0.276667	0.315	0.76	0.1575
AhAPX37		7.36	9.49	5.86	14.12	3.9	0.44	0.65	16.14	10.22	8.47	12.055	0.07	18.1975
AhAPX38		1.88	0.67	4.93	5.51	44.24	0.58	22.62	9.21	9.95	1.9	5.51	0.45	0.895
AhAPX39		0.36	0	0	0	0	0	10.54	0	0	0	0	0	0
AhAPX40		5.23	1.72	1.62	2.5	4.18	2.58	0.38	2.29	2.22	0.77	4.745	2.66	0.91
AhAPX41		0.33	0.42	0.42	0.59	6.26	0	3.63	1.07	4.36	2.93333	0.075	0.23	0.0375
AhAPX42		6.58	4.33	31.2	6.24	47.66	19.77	198.15	50.25	42	21.99	354.035	28.94	43.1025
AhAPX43		58.71	12.06	28.98	23.29	14.6	23.82	3.24	36.32	16.65	4.34	2.715	7.43	4.3475
AhAPX44		2.55	0.26	0.08	0.49	0	0.07	0.14	0	0.07	0.0833333	0.165	0.13	0.0375
AhAPX45		2.85	4.55	2.44	3.28	2.37	2.74	4.79	1.95	2.5	3.75	4.12	3.47	3.505
AhAPX46		3.22	1.52	0.36	0.11	0.55	0.19	0.4	0.41	0.45	0.623333	0.475	0.54	0.5225
AhAPX47		0.69	0.07	0.17	0.23	5.27	6.36	0.1	0.28	0.24	0	0.065	0	0.08
AhAPX48		0.29	0.72	1.51	0.18	11.52	0.18	0	1.76	11.16	22.76	0.155	0	0.0325
AhAPX49		2.86	6.31	14.36	6.68	62.73	68.93	118.66	8.73	21.84	8.81	46.02	35.14	10.6725
AhAPX50		0.08	0.12	0.06	0	0	0	0.15	0.16	0	0.00666667	0.245	0.13	0.1975
AhAPX51		16.48	18.7	55.01	9.53	121.21	74.58	233.09	142.95	78	134.747	0.37	110.93	0.245
AhAPX52		0	0	0	0	0	0	0	0	0	0.0133333	0.75	0	4.9875
AhAPX53		2.75	0.19	0.29	0.17	2.23	0.03	0.04	0.67	0.21	4.31333	0.27	0.46	0
AhAPX54		0	0.16	0.41	0.93	1.73	0.88	0.25	0.09	3.43	0.0533333	0	0	0
AhAPX55		7.56	25.87	9.27	10.97	0.43	0.93	0.16	2.61	11.2	1.00667	2.31	22.49	7.655
AhAPX56		0.25	0.42	0.53	0.19	0.17	0.2	0.29	0.15	0	0.43	0.38	0.34	0.0575
AhAPX57		0.05	0.03	0.05	0.03	1.91	0.38	0.54	0.13	3.43	0.403333	0	0.14	0
AhAPX58		1.6	2.23	3.92	6.21	1.05	0.24	0.36	2.93	6.98	15.0367	0.15	0.46	0.2325
AhAPX59		36.51	48.91	27.73	37.4	70.4	65.79	35.5	28.29	43.51	39.7533	25.245	21.12	18.05
AhAPX60		10.66	0	0.07	0	0	0	0	0	0	0	0	0	0
AhAPX61		0	0	0	0	0.17	0.05	0.03	0.16	0	0.706667	0	0	0
AhAPX62		11.95	5.5	5.76	11.27	71.25	39.88	14.06	23.3	58.54	40.61	0.21	3.18	0.235
AhAPX63		6.41	8.22	22.31	15.69	25.77	8.48	11.62	4.1	29.46	5.16667	0.14	2.8	0.0775
AhAPX64		0.59	1.58	0.52	0.88	0.2	0.42	0	0.85	0.91	0.156667	0.17	0.91	0.57
AhAPX65		0.75	0	0	0	0	0	0	0.06	0	0.0233333	0.335	0	0.06
AhAPX66		0	0	0	0	12.13	80.18	0.05	0	0	0	0	0	0.635
AhAPX67		0	0	0.07	0	5.43	16.1	0.12	0.82	4.05	0.0633333	0	0	0
AhAPX68		0.06	0	0.38	0.18	0.3	0.31	0.76	0	2.2	0.383333	0	0	0.0375
AhAPX69		3.2	0.57	0.05	0.34	0	0	0	0	0	0.193333	13.24	0	3.1625
AhAPX70		0.26	0.25	3.69	0.22	5.92	2.76	0.05	16.91	1.03	0.0266667	0.275	5.54	0.1725
AhAPX71		0	0	0	0	0	0	0	0	0	0	0	0	0
AhAPX72		8.47	8.14	1.58	7.1	2.3	0.76	1.11	5.1	12.8	3.44667	8.885	5.73	5.2625
AhAPX73		0	0.04	0	0.04	0	0	0	0.13	0	0.0566667	31.58	0	5.485
AhAPX74		0	0.14	0.25	0.58	0.23	0.07	0	0.19	0.39	0.17	61.965	0	48.835
AhAPX75		0.39	0.21	0.48	0.13	0	0.07	0	0.6	0.26	0.176667	0.2	0.27	1.0525
AhAPX76		12.44	19.2	89.35	9.53	116.39	15.08	263.87	42.44	49.76	25.27	1.87	9.06	0.2975
AhAPX77		79.62	118.51	365.85	230.35	226.81	121.45	1112.19	130.1	384.64	121.913	51.3	152.82	14.83
AhAPX78		0	0	0	0	0	0	0.37	0	0	0	0	0	0.905
AhAPX79		24.81	16.22	55.03	28.6	14.37	6.14	16.79	6.05	28.46	21.64	2.765	3.93	1.65
AhAPX80		0.77	1.12	0.07	1.63	0	0.29	0.24	0.2	0.05	0	1.045	0.18	3.48
AhAPX81		0	0	0	0	0	0	0	0	0	0	0	0	0
AhAPX82		303.41	200.85	380.83	281.02	444.6	243.79	55.19	732.91	417.42	415.957	950.03	253.1	578.78
AhAPX83		2.05	0	0.03	0.17	0	0	0	0	0	0	0	0.04	0
AhAPX84		3.73	0.55	21.02	0.3	38.78	64.25	0.86	59.72	13.78	8.29	8.045	27.59	6.1025
AhAPX85		0.23	0	0	0	4.6	1.02	6.59	0	0	0	0	0	0
AhAPX86		10.57	16.25	51.14	22.3	223.45	263.27	406.53	169.6	60.29	81.7833	55.57	136.35	25.945
AhAPX87		0	0	0	0	0	0	0	0	0	0	0	0	0
AhAPX88		9.82	6.32	1.82	7.28	2.22	1.78	1.7	1.88	7.05	1.36	1.11	1.71	0.77
AhAPX89		0.39	1.21	0	0	0	0	0.42	0	0	0	0	0.05	0
AhAPX90		0	0	0	0	0.79	0.12	0	0	0	0	0	0	0
AhAPX91		0	0	0	0	0	0	0	0	0	0	0	0	0
AhAPX92		2.48	1.63	3.16	2.63	1.16	1.01	1.76	1.63	2.18	2.62	1.095	0.46	0.7125
AhAPX93		0	0	0	0	2.87	0.09	0	0	0.08	0	0	0	0
AhAPX94		0	0	0	0	3.73	0	0.4	0.08	0	0.103333	0	0	0
AhAPX95		0	0	0	0	5.23	0.13	0.18	0.76	0.07	0.0833333	0	0	0
AhAPX96		0.68	0.48	13.39	0	31.99	87.09	1.12	5.35	1.6	0.446667	0	0.64	0
AhAPX97		0.37	0.88	0.52	0.8	0	0	0.04	0	1.32	0.0733333	14.35	0	24.0425
AhAPX98		0	0	0	0	0	0	0.32	0	0.08	0.0133333	23.62	0	17.9575
AhAPX99		0.04	0	0	0	0	0	6.41	0	0.04	0.306667	49.575	0	4.07
AhAPX100		0.04	0.12	1.34	0.07	75.92	28.08	1.96	18.35	3.18	0.176667	0	0	0
AhAPX101		682.65	459.34	364.07	521.43	590.97	762.61	444.28	429.88	602.17	709.847	436.27	283.54	458.3
AhAPX102		38.13	36.89	25.78	15.07	44.11	29.85	44.55	51.37	30.68	42.7933	38.265	277.07	23.1325
AhAPX103		11.99	12.54	98.58	20.57	15.56	4.87	12.75	5.82	16.82	0.58	0.06	5.81	0.035
AhAPX104		0.09	0.1	0.23	0.44	20.39	5.04	0.15	0.16	0.49	0.173333	0.305	0.18	0.165
AhAPX105		9.06	21.38	24.38	3.73	3.95	0.05	4.28	1.39	2.81	2.69333	0	5.09	0
AhAPX106		20.4	49.89	65.59	7.26	7.71	1.02	12.5	23.7	19.17	7.67	0.14	129.44	0
AhAPX107		44.49	38.51	34.97	7.25	0.47	0.03	0.73	2.47	4.97	3.87333	0	5.91	0.0075
AhAPX108		3.96	1.73	0.68	7.18	0	0	0	0.7	0	0	0	0	0
AhAPX109		18.16	47.07	98.32	146.93	151.07	194.26	27.58	53.04	184.68	35.86	10.79	17.64	4.205
AhAPX110		35.51	30.34	30.86	72.18	9.59	1.89	4.64	14.81	24.43	30.38	5.175	8.56	1.2975
AhAPX111		10.93	15.33	5.08	20.45	70.68	14.75	3.5	5.08	44.13	4.44	0.065	0.96	0
AhAPX112		2.4	3.3	2.93	3.41	17.17	0.44	1.19	5.2	15.43	6.95333	0.13	0	0.01
AhAPX113		45.43	53.7	19.3	191.34	69.05	30.44	1.7	24.23	22.28	2.04667	1.275	2.05	2.33
AhAPX114		0.41	0.18	0.09	0.76	0.71	0.74	0.33	0.54	0.08	1.52333	0.265	0	0.395
AhAPX115		0	0	0.03	0.03	0.52	1.12	0.07	0.51	0.3	0	0	0.16	0.05
AhAPX116		0	0	0.74	0	0	4.08	0	2.36	0	0.136667	0.2	0.3	0
AhAPX117		0.12	0	0.72	0	0.15	3.69	0	2.14	0	0.0333333	0	0.42	0
AhAPX118		0	0	0	0	0	0	0	0	0	0	0	0	0
AhAPX119		0.55	0.07	0.64	0.33	6.18	0.22	1.33	0.36	12.68	2.10667	0.9	0	0.41
AhAPX120		20.52	21.02	17.2	25.48	13.38	1.94	3.67	41.12	32.78	16.67	35.55	1.25	41.7875
AhAPX121		3.82	2.37	1.79	3.53	4.4	1.38	1.05	1.6	2.77	0.833333	10.47	5.58	2.155
AhAPX122		0.19	0.3	0.55	0.4	0.42	0.06	0.29	0.98	0.35	0.236667	0.57	0	0.045
AhAPX123		0.73	0.37	0.11	0.62	0	0.23	0	0.15	1.28	0.646667	2.19	0.49	4.255
AhAPX124		1.75	1.2	1.21	1.18	2.03	0	0	0.92	1.1	0.283333	0.21	0.34	0.24
AhAPX125		0	0	0	0	21.1	3.24	0	43.9	0.38	0	0	0	0
AhAPX126		1.57	0	0	0	0.25	0.06	0	0.07	0.06	0	0.095	0	0.015
AhAPX127		3.49	7.86	16.08	14.36	54.52	0.38	8.82	10.63	9.47	2.64	0.295	0.94	0.0475
AhAPX128		0	0	0	0	17.74	9.12	0.05	0.08	0.42	0	0	0	0
AhAPX129		0	0	0.09	0	1.24	1.04	0.49	0	0.06	0	0	0	0
AhAPX130		40.27	65.38	157.08	68.24	260.62	148.34	467.16	64.24	188.25	54.8867	155.095	313.39	61.2525
AhAPX131		0.05	0.08	0	0	0.27	0.19	0.04	0.1	0.05	0	0	0	0.0775
AhAPX132		0	0	0.23	0	3.73	0.11	2.06	0.59	1.02	1.46667	0	0	0.0225
AhAPX133		20.5	14.07	73.51	16.63	66.08	23.56	200.01	64.9	93.05	52.87	264.38	84.66	34.555
AhAPX134		52.83	7.48	18.5	17.66	10.6	17.75	1.69	26.58	13.8	1.71667	2.605	5.12	5.51
AhAPX135		0.3	0.31	1.3	0.13	10.76	0.51	0.37	1.66	11.8	123.753	0.545	0	0.0075
AhAPX136		7.09	1.36	0.27	1.37	0.77	0.42	0.53	0.44	0.5	0.19	0.375	0.85	0.2525
AhAPX137		34.16	39.33	25.82	27.83	45.85	52.21	20.08	25.14	31.49	24.4667	16.32	17.21	14.7025
AhAPX138		10.06	13.54	21.03	3.4	60.65	10.05	6.4	35.39	18	7.69333	0	190.84	0.01
AhAPX139		0	0	0	0	0	0	0	0	0	0	0.175	0	1.2975
AhAPX140		8.11	29.2	7.84	10.41	0.69	1.21	0.21	2.74	11.44	0.753333	1.79	21.73	7.7025
AhAPX141		1.57	5.13	7.02	1.85	1.25	0	0	44.71	18.37	1.14667	0.675	1.58	0.265
AhAPX142		0.11	0	0	0	0.77	0	1.39	0.05	4.45	0.75	0	0	0
AhAPX143		0	0.25	0.39	0.2	0.32	0.06	0.04	0	0.69	0.0666667	0	0	0
AhAPX144		9.33	15.57	47.71	25.13	36.33	5.46	16.5	11.15	33.97	14.8367	0.18	10.06	0.325
AhAPX145		0.38	1.14	0.29	0.56	0.73	0.55	0.63	0.52	0.43	0.373333	0.36	0	0.665
AhAPX146		0.03	0	0.5	0	0.23	0	0.22	0.87	0.12	0.12	0	0	0
AhAPX147		7.15	5.98	4.29	4.37	39.43	17.04	1.37	31.29	31.4	9.49	0.075	4.33	0.0975
AhAPX148		0.24	0.16	0	0.27	0	0.12	0	0.22	0.15	0.0566667	0.125	0.14	0.08
AhAPX149		7.84	2.35	13.48	6.02	31.94	10.45	0.85	8.15	28.15	0.706667	0.89	3.65	0.315
AhAPX150		0.02	0	0.03	0	0	0	0.06	0	0	0	0	0	0
AhAPX151		0.81	0	0	0	0	0.1	0	0	0	0.00666667	0.035	0	0
AhAPX152		0.04	0	0	0.23	7.44	53.24	0.08	0	0	0	0.08	0	0.0375
AhAPX153		14.13	6.29	4.91	4.29	4.75	3.3	1.8	4.83	6.29	2.71667	2.605	3.7	2.4925
AhAPX154		0.03	0	0.1	0	20.1	46.1	0.54	0.21	3.2	0.436667	0	0	0.01
AhAPX155		0.55	0.64	8.65	1.58	2.08	0.26	4	0	2.03	0.383333	0.35	0	0.2125
AhAPX156		2.53	0.48	0	0.37	0	0	0	0.1	0	0.0333333	6.095	0	1.73
AhAPX157		17.18	34.32	14.3	12.89	57.31	29.94	9.28	20.17	38.84	38.55	12.96	27.44	8.7325
AhAPX158		27.39	15.77	69.25	24.79	12.81	7	23.02	6.82	32.93	37.76	3.035	5.88	0.575
AhAPX159		16.77	20.52	81.58	8.82	105.4	17.65	239.16	38.44	63.43	30.2567	0.54	4.96	0.14
AhAPX160		26.9	40.11	171.7	70.32	167.8	135.37	914.64	82.01	185.74	59.1433	17.6	59.62	4.3775
AhAPX161		0.06	0	0	0	0.1	0.75	6.09	0	0	0	0.115	0.76	3.2225
AhAPX162		0.67	1.06	0.08	1.97	0	0.04	0.1	0.35	0.13	0.0266667	1.55	0	4.8425
AhAPX163		0	0	0	0	0	0	0	0	0	0	0	0	0.0675
AhAPX164		0	0	0	0	0	0	0	0	0.05	0	0.025	0	0
AhAPX165		4.63	7.9	2.49	6.45	1.46	0.68	1.85	3.36	14.18	1.69333	8.015	3.69	4.585
AhAPX166		0.2	0.47	0.19	0.3	0.62	0.09	0	0.73	0.18	0.206667	0.16	0.52	0.6425

## Sheet: Supplementary Table 9_Abiotic 
Supplementary Table 9. The FPKM values used to draw the heat maps.
Gene name	Abiotic Stress	Drought	CK-drought	Cold	CK-cold
AhAPX1		3.06	6.7	4.89	8.2
AhAPX2		0	0.06	0	0
AhAPX3		0	0.09	0	0
AhAPX4		471.8	476.49	116.74	280.4
AhAPX5		0.19	0.07	2.37	0.3
AhAPX6		1.27	2.23	2.22	2.63
AhAPX7		2.51	5.67	48.37	15.85
AhAPX8		0	0.39	0	0.14
AhAPX9		0	0	0	0
AhAPX10		0	0	0.15	0
AhAPX11		0	0	0	0
AhAPX12		0.66	0.13	0.04	0
AhAPX13		0	0.04	0	0
AhAPX14		0	0	0	0
AhAPX15		0	0.07	1.41	0.93
AhAPX16		0	0	0	0
AhAPX17		640.72	723.71	339.02	332.71
AhAPX18		0.06	0.23	13.66	0.92
AhAPX19		130.22	49.29	84.41	52.68
AhAPX20		0.04	0.09	28.52	1.37
AhAPX21		1.67	0.98	483.95	2.95
AhAPX22		0	0	3.7	0.06
AhAPX23		1.2	0.57	0.12	0.25
AhAPX24		5.72	21.51	2.91	8.61
AhAPX25		2.55	1.63	0.98	1.26
AhAPX26		12.19	8.99	1.91	4.18
AhAPX27		58.76	32.39	21.05	19.85
AhAPX28		1.56	1.36	5.61	1.34
AhAPX29		0	0	0	0
AhAPX30		0	0	0	0
AhAPX31		0	0.06	0	0
AhAPX32		0.1	0.21	0	0.08
AhAPX33		4.96	0.12	0.15	0.15
AhAPX34		6.28	8.98	17.42	14.78
AhAPX35		0	0	0	0
AhAPX36		0.7	0.17	0.5	0.48
AhAPX37		0	10.2	0.95	5.42
AhAPX38		0	1.42	1.25	0.9
AhAPX39		0	0	0	0
AhAPX40		4.4	2.12	0.36	2.77
AhAPX41		0.13	0.42	0.57	0.35
AhAPX42		0.1	0.3	5.27	0.43
AhAPX43		1.36	11.71	4.56	12.66
AhAPX44		0.11	0.2	0.17	0.02
AhAPX45		5.04	2.04	4.28	2.95
AhAPX46		0.59	0.64	0.92	0.59
AhAPX47		0	0.16	0	0.06
AhAPX48		0.75	0.75	2.18	1.08
AhAPX49		0.1	0.16	2.16	0.11
AhAPX50		0	0	0	0
AhAPX51		6.41	17.99	94.84	21.49
AhAPX52		0	0	0	0
AhAPX53		0	0.04	11.79	0
AhAPX54		0	0.04	0.39	0.19
AhAPX55		24.01	81.38	78.01	89.45
AhAPX56		0.15	0.34	0.1	0.11
AhAPX57		0	0	0	0
AhAPX58		1.39	4.7	5.36	6.68
AhAPX59		101.93	57.66	31.62	63.54
AhAPX60		0	0	0	0.04
AhAPX61		0	0	0	0.21
AhAPX62		8.33	14.99	0.75	19.27
AhAPX63		0	0.13	2.75	0.27
AhAPX64		2.51	5.57	2.41	6.56
AhAPX65		0	0	0	0
AhAPX66		0	0	0	0
AhAPX67		0	0	0.21	0.06
AhAPX68		0	0	0	0
AhAPX69		0	0.4	0	0.02
AhAPX70		0	0.17	0.28	0.34
AhAPX71		0	0	0	0
AhAPX72		2.09	3.65	6.95	4.03
AhAPX73		0	0	0	0
AhAPX74		0	0.19	0	0.1
AhAPX75		0.12	0.31	0	0.08
AhAPX76		0.59	0.16	8.31	1.3
AhAPX77		0.28	0.23	111.56	8.38
AhAPX78		0	0	0	0
AhAPX79		7.45	2.92	25.29	5.73
AhAPX80		0	1.22	0.69	1.2
AhAPX81		0	0	0	0
AhAPX82		476.77	372.38	131.75	228.26
AhAPX83		0	0	0	0
AhAPX84		0.35	0.17	0	0.12
AhAPX85		0	0	0	0
AhAPX86		1.59	5.14	22.29	14.82
AhAPX87		0	0	0	0
AhAPX88		12.06	8.42	11.68	7.84
AhAPX89		0.46	0	1.16	0
AhAPX90		0	0	0	0
AhAPX91		0	0.1	0	0
AhAPX92		0.84	1.38	0.78	1.95
AhAPX93		0	0	0	0
AhAPX94		0	0	0	0
AhAPX95		0	0	0	0
AhAPX96		2.74	0.78	4.6	2.31
AhAPX97		0	0.1	0	0
AhAPX98		0	0	0	0.07
AhAPX99		0	0.04	0	0
AhAPX100		0	0.03	0	0
AhAPX101		629.13	717.41	340.51	335.41
AhAPX102		167.23	58.55	105.11	63.75
AhAPX103		0.12	0.09	25.76	2.41
AhAPX104		0.16	0.06	0.22	0.14
AhAPX105		0.41	0	3.49	0.11
AhAPX106		0.67	0.04	500.35	1.4
AhAPX107		1.34	1.03	15.29	1.03
AhAPX108		0	0	0.03	0.04
AhAPX109		3.37	3.5	2.15	1.9
AhAPX110		31.87	10.84	4.95	5.58
AhAPX111		22.47	14.97	1.39	9.04
AhAPX112		3.51	1.09	0.13	0.53
AhAPX113		7.5	60.71	17.23	27.31
AhAPX114		0.43	0.33	0.06	0.14
AhAPX115		0.26	0	0	0.12
AhAPX116		0	0	0	0
AhAPX117		0	0	0	0
AhAPX118		0	0	0	0
AhAPX119		0.05	0.1	0.03	0.08
AhAPX120		0.04	36.59	3.71	22.4
AhAPX121		3.39	2	0.12	1.93
AhAPX122		0.46	0.12	0	0.24
AhAPX123		0.28	0.2	0.29	0.19
AhAPX124		8.04	5.47	1.47	2.59
AhAPX125		0	0	0	0
AhAPX126		0	0	0	0
AhAPX127		0	0.51	2.14	0.2
AhAPX128		0	0	0	0
AhAPX129		0	0	0.05	0
AhAPX130		0.19	0.28	42.75	0.74
AhAPX131		0	0.04	0.04	0.04
AhAPX132		0	0	0	0
AhAPX133		1.35	0.48	27.53	1.29
AhAPX134		0.61	11.39	2.05	10
AhAPX135		2.26	0.7	8.25	1.49
AhAPX136		0.26	0.35	0.44	0.28
AhAPX137		62.01	44.82	37.77	58.94
AhAPX138		0.42	9.78	87.67	19.06
AhAPX139		0	1.01	0	0.86
AhAPX140		15.45	103.07	87.22	108.8
AhAPX141		0.08	2.19	0	1.13
AhAPX142		0	0	0	0
AhAPX143		0	0	0.04	0
AhAPX144		0	0.15	3.83	0.56
AhAPX145		0.18	0.61	0.21	0.6
AhAPX146		0	0	0	0.03
AhAPX147		1.91	27.35	1.23	19.61
AhAPX148		0.04	0.34	0.1	0.07
AhAPX149		0.83	3.55	5.05	8.39
AhAPX150		0	0	0	0
AhAPX151		0	0	0	0
AhAPX152		0	0	0	0
AhAPX153		15.97	10.1	3.93	8.47
AhAPX154		0	0	0	0.06
AhAPX155		0	0	0.44	0
AhAPX156		0	0.28	0.05	0.08
AhAPX157		14.7	31	14.35	25.2
AhAPX158		9.31	1.77	41.56	4.04
AhAPX159		0.48	0.08	5.34	0.78
AhAPX160		0.11	0.12	55.6	6.45
AhAPX161		0	0	0	0
AhAPX162		0.22	2.37	0.56	1.13
AhAPX163		0	0	0	0
AhAPX164		0	0	0.09	0
AhAPX165		2.63	3.1	5.62	3.05
AhAPX166		0	0.21	0.06	0

## Sheet: Supplementary Table 9_Hormones
Supplementary Table 9. The FPKM values used to draw the heat maps.
Gene name	Hormones	CK	Salicylic acid	Ethylene	Abscisic acid	Brassinolide	Paclobutrazol
AhAPX1		9.15	9.94	9.93	8.56	10.36	7.3
AhAPX2		0	0	0.05	0.11	0.14	0
AhAPX3		0	0	0.09	0.03	0.04	0
AhAPX4		307.94	391.34	177.95	251.3	182.76	625.41
AhAPX5		0.42	0.28	0.12	0.87	0.08	0.64
AhAPX6		2.08	3.2	4.09	1.28	1.42	1.52
AhAPX7		26.24	4.74	9.15	21.03	10.66	13.44
AhAPX8		0.27	0.11	0	0.08	0	0.05
AhAPX9		0	0	0	0	0.04	0
AhAPX10		0	0.4	0	0	0	0
AhAPX11		0	0	0	0	0	0
AhAPX12		0	0.04	0	0.03	0	0
AhAPX13		0	0	0	0	0	0
AhAPX14		0	0	0	0.12	0	0
AhAPX15		0.57	1.18	0.23	1.14	0.86	1.91
AhAPX16		0	0	0	0	0	0
AhAPX17		458.67	393.43	550.41	293.03	286.08	390.41
AhAPX18		2.89	0.24	0.15	0.81	0.63	0.56
AhAPX19		40.55	42.27	53.69	48.05	53.61	52.7
AhAPX20		4.62	0.11	0	0.61	0.21	0.41
AhAPX21		10.8	10.36	1.81	8.69	2.25	44.49
AhAPX22		0.21	0.24	0	0.03	0.1	0
AhAPX23		0.18	0.23	0.54	0.26	0.33	0.24
AhAPX24		23.62	10.14	7.23	7.94	4.39	6.27
AhAPX25		1.59	1.41	2	1.67	0.89	0.73
AhAPX26		7.39	4.65	9.49	2.39	1.98	2.44
AhAPX27		24.82	17.05	79.47	29.42	19.8	20.12
AhAPX28		3.04	0.53	15.65	1.08	0.36	0.13
AhAPX29		0	0	0	0	0	0
AhAPX30		0	0	0	0	0	0
AhAPX31		0.04	0	0	0	0	0
AhAPX32		0.19	0.26	0.09	0.06	0	0
AhAPX33		0.04	0.29	0.28	2.55	0.34	0.51
AhAPX34		13.74	11.1	7.02	17.44	16.04	17.55
AhAPX35		0	0	0	0	0	0
AhAPX36		0.19	0.33	0.6	0.41	0.34	0.35
AhAPX37		11.83	6.02	5.07	2.91	2.63	3.11
AhAPX38		1.87	2.77	5.31	0.5	0.56	1.08
AhAPX39		0	0	0	0	0	0
AhAPX40		3.11	0.58	4.17	3.31	1.22	0.7
AhAPX41		0.65	0.58	0.42	0.38	0.15	0.65
AhAPX42		0.8	1.15	0.3	0.57	0.55	2.37
AhAPX43		11.48	14.78	12.67	17.26	7.99	17.82
AhAPX44		0.2	0.24	0.28	0.13	0.06	0
AhAPX45		2.85	3.69	2.32	1.92	1.98	3.51
AhAPX46		1.26	0.87	0.73	0.89	0.31	0.22
AhAPX47		0.31	0.24	0.27	0.26	0	0.16
AhAPX48		0.68	1.33	0.21	1.28	1.08	1.37
AhAPX49		0.06	0	0.06	0.31	0.16	0
AhAPX50		0	0.16	0.23	0	0.07	0.1
AhAPX51		30.39	22.34	24.86	37.04	22.57	24.16
AhAPX52		0	0	0	0	0	0
AhAPX53		0.1	0.15	0.06	0.19	0.07	0
AhAPX54		0	0.3	0	0.03	0.15	0
AhAPX55		75.24	57.21	60.8	82.01	118.97	57
AhAPX56		0.2	0.13	0.16	0.09	0.03	0
AhAPX57		0	0	0	0	0	0
AhAPX58		3.57	11.48	3.37	7.64	8.27	15.24
AhAPX59		47.49	45.64	55.73	48.38	51.37	45.47
AhAPX60		0	0.05	0	0	0	0
AhAPX61		0.05	0	0	0	0	0.08
AhAPX62		17.69	10.41	12.96	32.04	16.56	13.4
AhAPX63		0.78	0.06	0.18	0.57	0.03	0
AhAPX64		8.06	6.45	8.52	3.91	6.29	4.71
AhAPX65		0	0.06	0	0	0	0
AhAPX66		0	0	0	0	0	0
AhAPX67		0	0	0	0.43	0.18	0
AhAPX68		0	0	0	0	0	0
AhAPX69		0	0.08	0	0	0	0
AhAPX70		0.43	0.21	0.19	0.14	0.31	0.34
AhAPX71		0	0	0	0	0	0
AhAPX72		4.43	3.25	5.41	3.93	3.38	3.52
AhAPX73		0	0	0	0	0	0
AhAPX74		0.04	0	0	0.08	0	0.08
AhAPX75		0.14	0.42	0	0.19	0.16	0.89
AhAPX76		1.79	0.29	0.18	1.91	0.36	0.79
AhAPX77		13.84	0.97	1.83	7.35	2.24	1.59
AhAPX78		0	0	0	0	0	0
AhAPX79		5.56	3.21	2.94	5.23	3.32	5.2
AhAPX80		1.24	1	2.98	0.76	0.72	0.43
AhAPX81		0	0	0	0	0	0
AhAPX82		212.04	344.61	150.86	213.83	150.97	623.73
AhAPX83		0	0	0	0	0	0
AhAPX84		0	0	0.11	0	0.11	0.24
AhAPX85		0	0	0	0	0	0
AhAPX86		16.28	4.4	8.8	14.27	9.26	6.24
AhAPX87		0	0	0	0	0	0
AhAPX88		13.5	18.92	10.82	35.75	6.83	39.52
AhAPX89		0	0.48	0	0	0	0.2
AhAPX90		0	0	0	0	0	0
AhAPX91		0	0	0	0	0	0
AhAPX92		1.06	1.93	1.36	1.18	0.82	1.73
AhAPX93		0	0	0	0	0	0
AhAPX94		0	0	0	0	0	0
AhAPX95		0	0	0	0	0	0
AhAPX96		0.72	0.51	1.16	3.9	1.95	0.15
AhAPX97		0.08	0.04	0	0.21	0	0
AhAPX98		0	0	0	0	0	0
AhAPX99		0	0	0	0	0	0
AhAPX100		0	0	0.06	0	0.03	0
AhAPX101		447	369.14	516.58	294.77	288.86	369.07
AhAPX102		46.78	48	66.32	58.65	71.78	65.9
AhAPX103		4.36	0.22	0.49	1.95	0.68	0.75
AhAPX104		0.07	0	0.14	0.17	0.13	0.05
AhAPX105		0.79	0.62	0.13	0.24	0.1	0.38
AhAPX106		7.35	3.53	1.59	2.6	1.5	3.29
AhAPX107		1.67	2.71	0.56	5.47	0.91	14.81
AhAPX108		0.26	0	0.08	0.06	0	0
AhAPX109		6.35	1.89	9.08	2.33	1.08	2.54
AhAPX110		7.49	4.35	25.95	9.29	4.97	7.12
AhAPX111		14.03	8.67	5.04	6.77	4.19	5.68
AhAPX112		1.35	0.6	1.27	0.52	0.47	1.96
AhAPX113		92.59	24.03	27.45	21.57	17.83	11.79
AhAPX114		0.27	0.07	0.11	0.27	0	0.09
AhAPX115		0	0.13	0.18	0.12	0.03	0
AhAPX116		0	0	0	0	0	0
AhAPX117		0	0	0	0	0	0
AhAPX118		0	0	0	0	0	0
AhAPX119		0.16	0.14	0.15	0	0	0
AhAPX120		49.23	21.83	26.3	15.66	12.87	13.42
AhAPX121		1.91	0.79	4.63	2.66	1.07	0.68
AhAPX122		0.54	0.25	1.54	0.45	0.6	0.16
AhAPX123		0.28	0.19	0.15	0.37	0.09	0.62
AhAPX124		2.41	1.64	5.06	4.24	3.04	0.89
AhAPX125		0	0	0	0	0	0
AhAPX126		0	0	0	0	0	0
AhAPX127		0.65	0.42	1.47	0.43	0.04	0
AhAPX128		0	0	0	0	0	0
AhAPX129		0	0	0	0	0	0
AhAPX130		0.6	0	0.91	0.94	0.85	0.19
AhAPX131		0	0	0.1	0	0	0.12
AhAPX132		0	0	0	0	0	0
AhAPX133		3.03	3.16	2.81	3.78	2.51	6.64
AhAPX134		10.01	12.65	9.46	11.25	7.69	16.87
AhAPX135		0.41	1.61	0.73	2.53	1.71	1.36
AhAPX136		0.34	0.46	0.76	0.35	0.47	0.45
AhAPX137		46.27	39.12	48.97	44.27	59.28	38.3
AhAPX138		25.68	21.65	18.74	31.82	19.88	26.39
AhAPX139		2.58	0.88	0.15	0	0	0
AhAPX140		85.31	66.32	75.12	108.49	156.21	63.77
AhAPX141		0.79	1.84	0.64	1.27	0.39	3.66
AhAPX142		0	0	0	0	0	0
AhAPX143		0	0	0	0	0	0
AhAPX144		1.33	0.44	0.62	0.53	0.3	0.05
AhAPX145		0.41	1.04	0.47	0.3	0.45	0.29
AhAPX146		0.13	0	0	0	0	0
AhAPX147		22.2	15.89	12.84	28.21	17.24	13.78
AhAPX148		0.34	0.18	0.22	0.04	0	0.12
AhAPX149		9.98	6.37	8.58	22.83	10.73	7.99
AhAPX150		0	0	0	0	0	0
AhAPX151		0	0	0	0	0	0
AhAPX152		0	0	0	0	0	0
AhAPX153		8.48	5.81	9.49	7.35	8.08	5.51
AhAPX154		0.04	0	0	0.03	0	0
AhAPX155		0	0	0	0	0	0
AhAPX156		0.04	0	0.06	0.04	0	0.02
AhAPX157		24.61	15.36	30.56	17.26	22.78	10.67
AhAPX158		3.1	1.47	1.48	3.92	1.84	5.48
AhAPX159		0.67	0.23	0.12	1	0.19	0.4
AhAPX160		8.84	0.49	0.11	4.97	2.15	1.35
AhAPX161		0	0	0	0	0	0
AhAPX162		1.14	1.11	3.77	0.99	1.32	0.63
AhAPX163		0	0	0	0	0	0
AhAPX164		0	0	0	0	0.04	0
AhAPX165		3.13	1.44	4.06	3.23	1.19	2.27
AhAPX166		0	0.45	0.25	0	0	0.14
