# Supplementary material for: Genome-Wide Characterization of Ascorbate Peroxidase Gene Family in Peanut (Arachis hypogea L.) Revealed Their Crucial Role in Growth and Multiple Stress Tolerance
Source: Front Plant Sci. 2022 Sep 9;13:962182. doi: 10.3389/fpls.2022.962182 (PMC9524023; doi:10.3389/fpls.2022.962182)
Supplement: Supplementary file 1 [file Data_Sheet_1.ZIP › Supplementary Table 1.xlsx]

## Sheet: Supplementary Table 1
Supplementary Table 1. All APX protein sequences identified from Arachis hypogea, Arachis duranensis, Arachis ipaensis, and Arabidopsis thaliana.
Arachis hypogea
Gene name	Gene ID	Protein sequence
AhAPX1	AH00G01650.1	MSSTLTNHHPLLCSISTASASAQQHKPLTNFPAKSQRPTFSTVNFHPNHPPPPSSSGPNLVVGRRGLVSIATLPCLVPLTQIMGCLQAYAAQPSTKEYLLIKEEVRKVLSKGKAAGVLRLVFHDAGTFDMDDKTGGMNGSIVYELERPENSGLKKSIKVLQKAKIQIDAIQPVSWGDMIAVAGAEAIELCGGPSIQVSLGRLDSLGPDPEGKLPEESLSASSLKKCFQRKGFSTQELVALSGAHTLGSKGFGSPTSFDNAYYKILLEKPWANPGGMSSMIGLPSDHALVEDNECLRWIKKYAENENIFFEDFKNAYVKLAFSVPVLTQDLKKLAADKAVDYVKSSMVLGLGTGSTIASSSPSSVISSPPSKRLRRHSSPREDGGGCPDKFVVVVNETKL…
AhAPX2	AH00G03280.1	MGKSYPTVSEDYEKAIEKARRKLRGLIFEKQCAPLMLRLAWHSAGTFDVKTKTGGPFGTMKHEAEQKHEANRGLDIAVNLLEPLKQHFPNITYADFYQLAGVVAVEITGGPEVPFHPGREDKADPPPEGRLPDATKGNDHLRELFVQTMGLTDQDIVALSGAHTLGRCHKDRSGFEGPWTSNPLVFDNSYFTELVGGERDGLLQLPTDKALLEDPVFRPLVEKYAKDEDAFFADYTQAHLKLSELGFADA*
AhAPX3	AH00G04650.1	MSPKKLNSMVIVFAIYLLSQHVHSELQVGYYSYSCGMAEFIVKDEVRKAYNRDPGLAAGLVRMHFHDCFVRGCDGSVLLDSTPSNTAEKDSPANNPSLRGFDVIDSAKTRLEAVCKGVVSCADIVAFAARDSIELVGGVGYDVPAGRRDGRISLASDTRTDLPPPTFNVNQLTQLFSKKGLTQEEMVTLSGAHTIGRSHCLAFNSRLYNFSSTSLQDPSLDPSYAMFLKRRCPQGNTNQNIVVPMDPSSPGVADVGYYNGILANRGLFISDQTLLTDSETASQVYQHARDRYTWANKFADAMVKMGQIGVLTGDDGEIRENCRVINS*
AhAPX4	AH01G28620.1	MAPKTCFLFFLALVSFSAVLAFAEEDDPGLVMNFYKETCPQAEDIIKEQVKLLYKRHKNTAFSWLRNIFHDCAVQRCDASLLLDSTRRTLSEKETDRSFGLRNFRYIETIKEAVERECPGVVSCADILVLSARDGIVSLGGPYIPLKTGRRDGRRSRAEVVEQYLPDHNESISSVLDKFGAMGIDTPGVVALLGAHSVGRTHCVKLVHRLYPEVDSALNPEHVPHMLKKCPDSIPDPKAVQYVRNDRGTPMVLDNNYYRNILDNKGLLLVDHQLAHDKRTKPFVKKMAKSQDYFFKEFSRAITILSENNPLTGSKGEIRKQCNLANKIRTTDDEP*
AhAPX5	AH01G31200.1	MDAILSYLVMFMMMTLAVVQAQLRTGFYSSSCPSAEAIIRSTVESHFNKDPTIAPGLLRLHFHDCFVQGCDGSILIADSSAERNAVQNIGLRGFEVIDDAKSQIEATCPGVVSCADILALAARDAVHLSGGPSWLVPTGRRDGRISSSNQASNMPSPLDPVSVQKQKFSAKGLDVHDLVTLLGAHTIGQTDCRFFSYRLYNFTTTGNADPTINQSFLELLQAQCPKNGDGLRKVALDKDSPVKFDVSYFKNVRDGSGVLESDQRLWEDPATKSVVQNYAGNIRGILGLRFEFEFPKAMIKLSSIEVKAGSQGEIRKVCSKFN*
AhAPX6	AH01G01000.1	MANSLSFLLLLSLLAFAPCCLCTKKLGGFLYPQFYDFSCPAAQEIAKSILARAFQKEPRIAASLLRLHFHDCFVKGCDASILLDSSGSMVSEKGSNPNRNSARGFEVIDEIKSALEKECPQTVSCADILAIAARDSTVISGGPSWEVPLGRRDSLGASLSGSNNNIPAPNNTFQTILTKFKLQGLDIVDLVALSGSHTIGNSRCTSFRQRLYNQTGNGVPDFTLDQNYASELRDRCPSSGGDQNLFFLDYVSPIKFDNSYFKNLLSYKGLLNSDQVLLTKNQESAELVKKYAENNDIFLEQFAKSMIKMGNISPLTGSRGEIRTNCRKINAYY*
AhAPX7	AH01G11780.1	MSSGIVWSLALLLSLVCLNPFQLSSAQLSPNHYANICPNVESIVRQAVQKKFQQTFVTVPATLRLFFHDCFVQGCDASVLVASTGANQAEKDHSDNLSLAGDGFDTVIKAKAAVDAVPQCRNKVSCADILALAARDVVVLAGGPSYTVELGRFDGLVSRASDVNGRLPQPGFNLNQLNSLFAANGLTQTDMIALSGAHTLGFSHCNRFSNRIYSTPVDPTLNKQYAAQLQQMCPRNVDPRIAINMDPNTPRTFDNFYYKNLQNGQGLFTSDQILFADQRSRPTVNSFASNANVFNSNFVAAMTKLGRVGVKTARNGKIRTDCSVL*
AhAPX8	AH01G05760.1	MAIHSSNNNYFYIMFICSLLFGICSSQLTSNFYDSTCPKALSIIKSAVASAVAKEHRMGASLLRLHFHDCFVNGCDASILLDDTLTFTGEKTAAPNLNSVRGFDVIDNIKSQLESACPGIVSCADILAIAARDSVVSLGGPSWNVGLGRRDSTSASKDAATKDIPSPLLDLSGLITAFSNKGFTTQEMVVLSGAHTTGQARCQIFRGRIYNETNIDTNFATSMKSNCPSSDGDSNLTALDVTTNVLFDNAYFKNLVNNKGLLHSDQQLFISGGSTNSLVTNYSNSYSAFFADFASAMVKMGNLSPLTGTTGQIRANCTKVN*
AhAPX9	AH01G05770.1	MASFSYLQCLLVIVMVTMMIPTTTNAAALTPNFYKKVCPKALPVIRRVVQKAINRERRMGASLLRLHFHDCFVNGCDGSILLDDTKNFTGEKTAKPNLNSIRGFDVVDEIKAAVDKACKRPVVSCADILAVAARDSVAILGGPQFWYKVLLGRRDARTANITAANNNLPAPFLNFTQLVTSFNNVGLNTKDLVVLSGGHTIGFARCTTFRNRIYNDTNIETNFATSLRRNCPRTSGVGDNNLTPLDPTPSSVDNLYYKALLGKKGILHSDQELYKGNGSESDKLVELYSKNPFAFARDFKNSMIKMGNMKSLTGNNGEIRLDCRRVN*
AhAPX10	AH01G05780.1	MVTTNLGTWVIPTNGMNNDDNGRLTHHFYKKTCPKVLPVIRSVVEKAIKKEPRIGASLLRLHFHDCFVNGCDASVLLDDSNNINGEKNSPPNKNSLRGFEVVDEIKSELDKACKGPIVSCSDILAVAARDSVVILGGPHYRYHVPLGRRDARSASYEAANTSLPSPSSSFSELLSNFNSHGLGLKDLVALSGAHTIGFAQCSSFRDRIYNDTNIDPKLASYLKLQKCPQSGGDSNLAPFDSTDETFDNVYYKQLLDNKGLLHSDQELFKGNNSESDKLVNLFSRNPIAFAKRFKHSMIKMGNMKPLTGNEGEIRLNCRKVN*
AhAPX11	AH01G21450.1	MKRGCSCYIWGMSMLVLFLGVRSQLTTDFYNTTCPNLFKVVRRQVQNALMNEMRMGASLLRLHFHDCFVNGCDGSILLDGGNDIEKLAGPNLNSVRGFEVIDTIKSSVEAACSGVISCADILAITARDAVFLSGGPFWNVLLGRRDGTISNGTLASQVLPTPFDPLNTIISKFTNAGLNLTDVVALSGAHTIGRGRCVLFSNRLFNFSGTGSPDPTLDTSMLSDLQSLCPQNGDGNTTAPLDRNSIDLFDNHYFKNLLNSKGLLSSDQILFSSDEAVSTTKALVQTYSNNSALFFADFANSMIRMGNINPKTGSDGEIRNTCRAINS*
AhAPX12	AH01G22400.1	MGGCNRIIVLLSLLLVAAVARSSAQPLRRNFYSQTCPNVEQLVRSAVSNKFQQTFVTAPATLRLFFHDCLVRGCDASVLIQSPNNKAEKDHPDDISLAGDGFDTVVKAKAAVDSNPQCRNKVSCADILALATRDVVNLAGGPFYNVELGRRDGRISTIASVQRHLPHPENNLDQLTSFFTSNGLSQTDLVALSGAHTIGFSHCGKFSNRIYNFSPRNRIDPSLNLQYAFQLRQMCPLKVDPRIAINMDPVTPQKFDNQYFKNLQQGKGLFTSDQVLFTDPRTKSTVNLFASNEAAFNNAFINAITKLGRVGVLTGNQGEIRIDCTRPN*
AhAPX13	AH01G26210.1	MGMHLILLCLMLMKASSTSANGDGDGDSGCPLGSDTYQYSCPEAEAIIFSWVEQAISQDSRMAASLLRLHFHDCFVNGCDASVLLDDRDDFVGEKSAAPNLNSLRGFEVIDAIKSELELVCPETVSCADILATVARDSVVLSGGPAWEVKMGRKDSISASKEAANNNIPAPNSTVDVLLTKFQNVGLNLQDMVALSGAHTIGKARCSTFSSRLQSSSDSSDVNMQFIQSLQQLCSGEDNTNKVAHLDLATPATFDSQYYVNLLSGEGLLPSDQALVNGNDHTRQIVETYVEDPSAFFDDFRYSMVKMGSLGSSTQIDGQIRRDCRTINLPN*
AhAPX14	AH02G25000.1	MVEKECPAVVSCADILALATRDSVVYLGGPSWEVGLRRRDSTTASRLDANNSIPAPSFSLSTLKQNFANQGVSEKDLVALSGAHTIDLAQCRLFGPHTYNDTNIDASYAKFLQSKCPRTGNDKLLELLDRQTPFPFDNLYYKNLAQKKVLLHSDQKLYTGDSTDHLVGNMLRIELQFFNDFFEDMVKMRRIKPLTGGKKGRSDSIVLKSTKHQLLKIM*
AhAPX15	AH03G45630.1	MDGGFYLLVVIGLVSLGAVNSVHGQGTRVGFYSSTCPRAESIVRSTVESHLNSDLTLAAGLLRMHFHDCFVQGCDGSVLVDGNNTEKSAVPNLALRGFEVIDDAKTQLEAACPNVVSCADILALAARDSVVLSGGVSWQVPTGRRDGVVSRNSDVNKLPGPTDSVDLQKQKFAALGLDTKDLVTLVGGHTIGTTSCGLLSIRLYNFTETNGPDPTIDPSFLPQLQALCPQNGGASKRVPLDNGSQTKFDTSYFNNVKKGRGILQSDQALWTDPSTKALVQRYSLGLTFNVDFGNSMVKMSNIGVKTGSEGEIRKKCSAFN*
AhAPX16	AH03G12620.1	MGSHSYMKVWIVCLIALIGATHAELELGFYSKSCPNAEKIISDYVNEHIHKVPSLAAPLLRVHFHDCFVRGCDGSVLVASTKNNQAEKEAPPNLTLRGFDFIEDLKSVLEAECPGVVSCADIVALTARDSISAIGGPYWNVPTGRRDGLISTGALTLQFLPAPFHNLTTLIARFRQVGLDIKDLVVLSGAHTIGIGHCSTIATRLYNFTGNGDADPTLDPNYVQNLKTTKCKSIADQTTLVEMDPGSRNSFDLGYYKQVLKRRGLFQSDSALLDSVATRDIINHELTSTDTFFRDFALSMEKMGRIGVLTGTQGEIRKICSRIN*
AhAPX17	AH03G01960.1	MGKSYPTVSADYQKAVEKAKKKLRGFIAEKRCAPLMLRLAWHSAGTFDVATKSGGPFGTIKHPSELAHGANAGLDIAVRLLEPIKEQFPTLSYADFYQLAGVVAVEITGGPEIPFHPGREDKPEPPPEGRLPDATKGSDHLRDVFGKAMGLSDQDIVALSGGHTLGAAHKERSGFEGPWTSNPLIFDNSYFKELLSGEKEGLLQLPSDKALLSDPVFRPLVEKYAADEDAFFADYAEAHLKLSELGFADA*
AhAPX18	AH03G05320.1	MGGRIQSVTITFAIILVLLGTACDAQLSSTFYDTTCPNALSTIRTTIRTAVSKERRMAASLVRLHFHDCFVQGCDASILLDDSPPTIVSEKGALPNNNSVRGFEVIDQAKAAVEKVCPGVVSCADIVAVAARDASFAVGGPSWVVKLGRRDSTTASIALANSDLPLASDDLNTLISRFSNKGFSAKEMVTLSGAHTIGQARCVTFRNRIYGNTSDIDAGFASTRQRGCPSLINNDNNKKLSPLDLVTPNSFDNNYFKNLIQKKGLLQSDQVLFSGGSTDSFVSEYSKNPTTFKSDFAAAMIKMGDISPLTGSAGIIRKICSAIN*
AhAPX19	AH03G06180.1	MALPVVVDAEYLKEVDKARRDLRALIANRNCAPLMLRLAWHDAGTYDVNTKTGGANGSIRNEEEYSHGANNGLKKAIDFCEEVKAKYSKISYADLYQLAGVVAVEVTGGPTVEFVPGRKDSKVSTKEGRLPDAKLGVSHLRSIFYRMGLSDKDIVALSGAHTLGRAHQERSGFEGPWTQDPLKFDNSYFVELLKGESAGLLQLPTDKALLEDPEFRRYVELYAKDEDAFFRDYAESHKKLSELGFATSSKPIFPKDGTILAQSAVGVVVTAAVVILGYLYEVHKRGK*
AhAPX20	AH03G07350.1	MGGRIQSVTTIFVIILVLLGTACDAQLSSTFYDTTCPNALSTIRTTIRTAVSKERRMAASLVRLHFHDCFVQGCDASILLDDSPPTIVSEKGALPNNNSVRGFEVIDQAKAAVEKVCPGVFSCADIVAVAARDASFAVGGPSWVVKLGRRDSTTASITLANADLPLASDDLNTLISRFSNKGFSAKEMVTLSGAHTIGQARCVTFRNRIYGNTSDIDAGFASTRQRGCPSLINNDNNKKLSPLDLVTPNSFDNNYFKNLIQKKGLLQSDQVLFSGGSTDSFVSEYSKNPTTFKSDFAAAMIKMGDISPLTGSAGIIRKICSAIN*
AhAPX21	AH04G21680.1	MALPISKVDFLIFMCLIGLGSAQLSSNFYATKCPNALSTIKSAVNSAVAKEARMGASLLRLHFHDCFVQGCDASVLLDDTSNFTGEKTAGPNANSIRGFEVIDTIKSQVESLCPGVVSCADILAVAARDSVVALGGASWNVLLGRRDSTTASLSSANSDLPAPFFNLSGLISAFSNKGFTTKELVTLSGAHTIGQAQCTAFRTRIYNESNIDPTYAKSLQANCPSVGGDTNLSPFDVTTPNKFDNAYYTNLRNKKGLLHSDQQLFNGVSTDSQVTAYSNNPATFNTDFGNAMIKMGNLSPLTGTSGQIRTNCRKTN*
AhAPX22	AH04G21700.1	MSIYKIVEHFFLLFLFIGIIVSAQLSSDFYSTTCPNVLSTIKTQVDSAVNNEPRMGASLLRLHFHDCFVQGCDASVLLDDTSNFTGEKTAGPNANSIRGFEVIDTIKSQVESLCPGVVSCADILAVAARDSVVALGGPSWTVRLGRRDSTTASLSSANSDLPSFSFDLSQLITAFSNKGFTTQEMVALSGAHTIGEARCLTFRQRIYNESNIDSSYATSLQANCPSVGDDSNLSPIDTTTPTTFDNAYFKNLQSQKGLFHSDQQLFNGGSTDSQVTSYGSDAQTFATDFANAMLKMGNLSPLTGTTGQIRTNCAKIN*
AhAPX23	AH04G09710.1	MKFLFLFLFPLILCVVVPTRAQLDPFFYKDTCPSLQSTVRQVLLNVSKGPGKDKRLFASLIRLHFHDCFVQGCDGSILLNDTAFIKSEQLAAPNLNSIRRLDVINLIKENIEEACPGVVSCADIVALAAEVSSEMSNGPTWQVPLGRRDSETASFDLANSDIPGPSSNLPQLISAFQKKGLDMNDLVALSGAHTIGRGRCTLSRRRNCKNDGLPGENVTNLDRISPFEFDNNYYINILRGDAPFKSDQVLIKARGEQTINVLASNQTLFFEAFKASMIKMSMIEVLVGEQGIIRKHCNFINI*
AhAPX24	AH04G09790.1	MRSFHVRLFCFVVMTMLMLGALPFSSDAQLDPSFYKNTCANVHSIVREVIRNVSKSDPRMLGSLMRLHFHDCFVQGCDASILLNSTSTIVSEQGAGPNNNSIRGLDVVNNIKTAVENACPGVVSCADILALAAEISSVLAHGPDWKVPLGRRDSLTANFTLANQKLPAPNFNLSQLISTFANQSLNITDLVALSGAHTIGRAQCRFFSSRLYNFSNTGNPDPTLNTTYLQTLRSICPNGGAGNTLTNLDLTTPDTFDNKYFSNLQSLNGLLQSDQELFSTVGASTLSIVNSFSSNQTLFFEAFKASMIKMGNIGVLTGSQGEIRKQCNFVNGNSGLATFATRVESSEEQGVSSA*
AhAPX25	AH04G09830.1	MNLDSKSDLLRPVIVVVISLLLCPIISMTTLSTTPIASFSFFSKPMFSNRFSFHMSGNGDIARCTDSLDARSKLSANLNSGKEGMKHSISILNENLHMMCALGVVVELGLEDVVDVSGLEVMLSKKWKWMLLVGEVQRRWMYQSQGFRMCVVHDMLSIVSEQSAGPNNNSIRGLDVINQIKTAVENACPAVVSCADIVALAAEVSSELANGPSWQVPLGRRDSLTANQTLANQNLPAANFNLTLLISRFANQNLNITDLVALSGAHTIGRAQCRFFSNRLYNFSSSGNPDPTLNTSYLQTLKSICPNDGGSGTNLTNLDLTTPDTFDNNYYSNLQQQNGLLQSDQELWNTTGASTITIVNSFSSNQTLFFEAFKASMIKMGNIGVLTGSQGEIRTQCNF…
AhAPX26	AH04G09840.1	MQSTNNITHISYTMKFLLAIVLCGVVVLGTFPLSSDAQASQLDPSFYRDTCPTVHSIVRDVLRNVSKTDPRILASLMRVHFHDCFVQGCDASILLNDTATIVSEQGAAPNNNSIRGLNVVNDIKTAVEAVCPNTVSCADILALAAEIASVLGGGPDWKVALGRRDSLTANRTLANQNLPAAFFTLPQLTTAFANQGLNITDLVTLSGAHTFGRAQCQFFFARLYNFNGTGNPDPTLDSSYRQILQSQCPIDGSKNTSVVNLDLTTPDTVDNKYYSNLQAQKGLLQSDQELFSTPNASTTAIVNNFSANQTLFFEAFKASMIKMGNIGVLTGTNGEIRKQCNFVNSNSMGLANVASNKESFSENGIVSSY*
AhAPX27	AH04G09850.1	MMSFLSSFKVVALCYGVFMFGVFLSSEAQLDPSFYNKTCPNVHSIVREVINNVSKTDPRMPASLLRLHFHDCFVQGCDGSLLLNNTATIVSEQQARPNNNSIRGLDVVNQIKTAVENACPGIVSCADILALAAEISSVLDQGPDWKVQLGRRDSLTANITLAQNLPGPSLTLDQLKARFTAQGLNTTDLVALSGAHTFGRARCSLFVGRLYNFSNTGNPDPSLNSSYLQTLRSLCPNGGPGTTVANLDLTTPDTFDKNYYSNLQVHKGLLQSDQELFSTSGADTIDIVNKFSSDQNAFFEAFKASMIKMGNIGVLTGTQGEIRKQCNFINSQSAQLGLYNVASKESSSSEDGMVSSI*
AhAPX28	AH04G09870.1	MSSFGVKVASLVWCAVVLVVIVGELPMSTDAQASGLDPSFYKNSCPNVHSIVREVIRNVSKTDPRMLGSLIRLHFHDCFVQGCDASILLNDTKTITSEQSAPPNSNSIRGLDVVNKIKTEVEKACPGVVSCADILALAAEISSVLGQGPDWKVPLGRRDSTTANKTLAGLNLPGPSFDLTTLISFFKRQDLNVTDLVALSGAHTIGRARCQFITDRLYNFSNSAKPDPNLNTTYLQQLRSICPKNGPGNTLTNLDSSTPDKFDKNYYSNLQVRKGLLQSDQELFSTPGAETVSIVNKFSSDENAFFEAFKASMIKMGNIGVITGNKGEIRKQCNFVNTQSIELGLGRYNSEDSMVSSS*
AhAPX29	AH04G10990.1	MANSSFFTFLLLLLLYTIVASANNPNDDETVPSDNVFTLQVPTLDDSILDNLLSFGYYLKSCPEFESILHNKVKVWIQKDHTLAASLLRLQFHDCVVRGCDGSILLDHDGSERRAEASKKLRGFKVINDIKEELERICPNTVSCADILSAAARDATVELGGPYWAVPYGRKDGRISIAKETQIIPIGRENITSLIEFFQSKGLTLLDLVVLSGSHTIGRSSCGSIQYRLYNYQGSGKPDPTIDPKYLNFLQRKCRWASEYVDLDATTPNKFDNNFYINLSKRMGLLYTDQLLYSDPRTSPLVSALASTPSIFQHQFAVSMSKFGVIDVLTAQDEGEIRTNCNFVNAY*
AhAPX30	AH04G12400.1	MAINFDFVLTSFMILLISSVQTSSAQLSRGFYNNTCPNVEQLVRAAVTQKLQQTFVTAPSTLRLFFHDCFVRGCDASVLLVSPTNQAEKSHPDDVSLAGDGFDTVVKAKVAVDSDPQCRNKVSCADILALATRDVVNLAGGPFYEVELGRRDGRISTIASVQHHLPSPNFNLDQLNSLFSFNGLSQTDMIALSGGHTIGFSHCNKFSKRMYNFSPGNRIDPTLNLQYALKLKQTCPVNVDPRVALALDPFTPQTFDNQYFKNLQQGMGLLSSDQVLFTDPRSRDTVNLFASNEQAFYTAFVTAITKLGRVGVKTGNQGEIRVDCTKVN*
AhAPX31	AH04G06960.1	MCCNYSICVRVLVALLLCASVSIKAQLSTTFYLRTCPNLQHIVFDVVAKASFSDPRIGASLIRLHFHDCFVQGCDASILLNKTATIDSEQDAFANANSIRGLDAMNNIKSTVERFCPGTVSCADMLAMAAEVSSEIGGGPQWKVLLGRRDSLTANRILANQNIPAPSFTLDQLKASFQKQGLDPTTDLVALSGAHTIGRAHCRVFVNRLYNFNNTGNPDPTLDSDYLQTLQEICPQNGNGDSLTNLDVSTPNTLDNRYYSNLRSQRGLLQSDQELYSTPGADTISLVDTYSNSKIAFNQQFAQSMIKMGNIGVLTGDQGEIRSHCNFVNGS*
AhAPX32	AH05G33570.1	MAHCSLFPKSYFLHVVLIMFIFLVATRLYASEPPLTLDYYASTCPTVFDVIRKETECAVLSDPRNAAMIVRLHFHDCFVQGCDASNLLDDTVTLKGEKKAATNIHSLKGFELIDQIKNMVESECPGIVSCADILTIAARDAVILVGGPYWDVPVGRKDSVTANIDLANTNLPTPDESLLSIISKFLYQGLSVTDMVALIGAHTIGMARCQSFRSRIYGDYGFTSVKNPVSESQLSNLRSMCPPIGGGRTDNNISAMDYVTPNLFDNSFYQLLLNGEGLLNSDQEMYSSVFGIQTRELVKKYATDPLDFFRQFSESMVKMGNITNSESFVTGEVRKNCRFVNT*
AhAPX33	AH05G34100.1	MHQYCWIQLTNKAEKDGPPNLSVHSFYVIDDAKAKLEKAYPHIVSCADIIAIAARDVVTLSGGSSWEVLKGRKDGRISKASDTINLPAPTLNVTQLIQSFAKRGLSIKDLVTLSGGHTLGFSHCSSFQSRIHNFSFLHDIDPTLNIKFALELKNKCPNPNTTNPNAGEFLDSTASVFDNDYYTQILGGKGLFSSDQSLASDSRTRWIVEAFAKDPSVFFKEFADSMLKLGNVGVLENGEVRLNCKIVNS*
AhAPX34	AH05G02820.1	MAKEGVAVDFEYAKQIDKARRELRALISSRNCAPLMLRLAWHDAGTYDAKTRTGGANGSIRNQQELNHQANRGLETAVQFCEEVKAKCPRVSYADLYQLAGVIAVEVTGGPTIRFVPGRKDSLESPPEGRLPDATKDAQHLRDVFYRMGLTDKDIVALSGGHTLGKAHKERSGFEGQWTENHLKFDNSYFVELMDSKDSFKLPTDKVLVEDPEFRKYVVRYKNDEDAFFADYAESHKKLSELGFNPNRVSDSRIVHGVIGFLVASTVIVMGYLIEINRKSK*
AhAPX35	AH05G12980.1	MKLPRPLLVALLVLSLIVVPSKADLDDFFNGFGFHFRHGRQQQQQEQQEQQAQGNDNQDPPGAQVNEPRGSYIAGAYGMGGSPPPPQAVIIPDSAAQPAEPADFKPAQMVITNNLGGLSVGFYDRSCPNAEKIVADWLAELIKTNPSAPANIIRLAFHDCAVGGCDASILLDSIGQGDKVEKGSIFNGMSLKGADLIDDLKMRLEEECPQTVSCADAIAFSANEAMAIAGGVRQRPLGGRRDALNSLATAADQNLASPTATIDQMSAIFRRLGFNQEEMVVLLGAHSVGTAHCDLFMDRVYNFRNTQKPDPVLPLPYVEDLRRLCANPGTPQFRNPNVNFDETPYALDNRYFKNLVQNKALLLSDSSLKDDPRTGPTVRQMAEDDTLFPKRFAELFTKM…
AhAPX36	AH05G03640.1	MEHMKLLLILITVLLNTPSLTRSVDDVLVHEYYQDKCPLAEEIVRHNVEVAVLKDPRLAASLLRLHFHDCFVMGCDASVLLDSIEGMASEKEAGPNKDSLRGFEIIDKIKFLLEEECPLTVSCADILALAARDAVQLRGGPRWDVLLGRKDSLESSFSGANLLIPAPNSSLEALINNFAQQELDIGDLVALSGSHTIGRARCVSFRQRIYEPKQEYHYGYDHYKRYTSFRRILQSVCPITGRDNKFAPLDYETPNRFDNHYFINILQGNGLLGSDNVLISQDYDGRITEQVWAYASNEDLFFKSFAKSMIKMGNINVLTGNEGQIRQNCRSKQRDMGRVRASGLQGV*
AhAPX37	AH05G04730.1	MSQLNNVLLVWFLLLSVAHGTSAQLSRHHYAKICPNVENIVRDAVKKKFHETFVTVPATIRLFFHDCFVRGCDASVLVASTPNNKAEKDHPDNLSLAGDGFDTVIRAKAAVDAVPLCRNKVSCADILTMATRDVISLAGGPYYEVELGRYDGLKSRASDVNGKLPQPGFNLNQLNSLFAANGLTQTDMIALSGAHTVGFSHCNKFNNRIYNFKSHTKVDPTLNDLYASQLKSMCPRNVDPRIAIDMDPTTPRAFDNAYFKNLQKGMGLFTSDQVLFMDPRSKPAVEAFASNSKTFHANFVAAITKLGRVGIKNAQNGNIRSDCSII*
AhAPX38	AH05G05760.1	MECTNNKHPFVFLFSLVFLTPLVCSQLYYNFYDSTCPNLTRIVRYNVLSAMNNDTRIAASLLRLHFHDCFVNGCDGSVLLDTTSTFTGEKNALPNKNSVRGFEVIDTIKSALEKACPATVSCADILTLAAREAVFLSKGPFWVVPLGRRDGTTASESEANNLPSPFDPLENITAKFVAKGLELKDVAVLLGAHTFGFAQCFTFKARLFNFGGSGKSDPTLDGSLLQNLQNLCPNQASSDTNLAPLDPVTTNTFDNIYYRNLLNNSGLLLSDQALMGDNTTASLVNMYSKWPLLFFRDFAVSMEKMGRISVLTGQQGQVRTNCRFVN*
AhAPX39	AH05G21680.1	MLKITCHIHLVFLLRGYEIIDDIKEELERQCLGVVSCADILALADRDAVFFAGGPVYDIPKGRKDGTRSKIEDTINLPSPNFNASDLIKMFAQHGFSAQEMVALFGAHTIGVARCSSFKNRLTKVDPNLNSEFAKTLSRTCSAGDNAEQPFDETRNDFDNLYFNALVSGNGVLTSNQTLFTSPRTRNFVNSYAPKPSLILLGFPTSHGQNELA*
AhAPX40	AH05G21770.1	MVYKRPLKCLRIVMANLVTVFVVMGIIVSGFRIGADGLNMNYYLFSCPFVESIVKDIVNRALEDDPSLAAPLLRMHFHDCFIQGCDGSILIDSTKGNKAEKDSPANLSLRGYEIIDDIKEELERQCPGVVSCADILALAARDAVFFAGGPVYDIPKGRKDGTRSKIEDTINLPSPNFNASDLIKMFAQHGFSAQEMVALSGAHTIGVARCSSFKNRLTKVDPNLNSEFANTLSRTCSAGDNAEQPFDETRDDFDNLYFDALVSGNGVLTSDQTLFTSPRTRNFVNSYAQNQALFFLDFQQAMVKMSLLDIKEGSKGQIRDNCRKIN*
AhAPX41	AH06G24710.1	MELLARIELLIGVVMVASMIMSKGCEGQLVENFYSSSCPNVESIVREAVTNKFTQTLTTGQATLRLFLHDCFVQGCDASVMISSANGDAEKDHSENLSLPGDGFDTVIKAKQAVEASCPGVVSCADILALATRDVISFLGGPSFNVELGRKDGLISKSSNVEGNLPKSSFNLKQLNTMFSNHNLTQTDMIALSGAHTIGFSHCNEFSNRLYSFSASSPLDPTLDSNYAQQLKTQCPQNPDPQVVVALDPDSSSSFDNNYYRNLVAGKGLLRSDQVLYTDPASRSTVAEFANNADAFNQAFVAAMRKLGRVGVKIGKEGEVRRDCTKFN*
AhAPX42	AH06G24750.1	MKKIWVVLVAMFMISVSKGEGKLVENFYGQTCPNVESIVTQAVTTKFHQTITTGQATLRLFFHDCFVQGCDASVMIASPNGDAEKDASENLSLAGDGFDTVIKAKAAVEASCPGVVSCADILALATRDVIALLGGPSYRVELGRRDGLVSKASSVDSNLPKASFNLNQLNKMFSKHNLTQTDMIALSGAHTVGFSHCNQFSNRLYSFQSSSHVDPTLDPNYAQQLKSDCPQQSVNPSVVIALDPQTSFTFDNLYYKNLVSGQGLLESDQTLFTDPKSQATVVEFANNQNEFFVAFVAAMRKLGRVGVKTGNDGEIRRDCTTFNS*
AhAPX43	AH06G26990.1	MLLLNPALFFIVVSLFLGTLESRLTLDYYAKTCPKFSQIIQDTITNKQIASPTTAGATIRLFLHDCLPNGCDASVLVSSTSFNKAERDNEINLSLPGDGFDAIVRAKTALELACPNTVSCADILAVATRDLVTMAGGPYYPVYLGRRDGRVSRSSDVDGNLPKPTMPMSQIIEIFEKRGFSVEEMVALSGAHTIGFSHCNQISNDLYNYSKSSNYDPQYNPRFAQGLQKACTDYEKNPTLSVFNDIMTPNKFDNVYFQNLPKGLGVLKSDRGLFGDPRTKPFVETFAADETKFFKAFASAMQKLSLVGIKTGRKGEIRRRCDQIN*
AhAPX44	AH06G12580.1	MHFIKLNNLLVIALVSTSLLSSYAYPGFNFGWGGRNHGSRGGISYGLSPQFYQFSCPQANDIVMSVLEKAMAKNMRIAASLLRLHFHDCFVQGCDASILLDDSPAIVSEKNSGPNKNSIRGFEVIDEIKAKLEEECPQTVSCADILALAARGSTILSGGPNWELPLGRRDSRTASLIGSNNKIPPPNATIENLITFFKRQGLDEVDLVALSGAHTIGVARCATFKQRLYNQNGKNEADVSIERTFYFGLKTVCPRSGGDNNISPLDFGSPRMFDNTYFKFILQGRGLLNSDQVLLSGGVIKTQELVKKYAQDEALFFQQFAMSMIKLGNLRPITGFNGQVRKNCRRVN*
AhAPX45	AH06G12600.1	MLDLILYLILFFVLTLQKFFGNRVQALLTSPNPRTYIGSGKVSEIKSAIHALDVETVIFYDELSPGQLRNLEKVFGGDVRVCDRTALILDIFNQGAATHEASLQVSLAQMEYQLPRLTKMWTHLERQSGGKVKGGEKQIEVDKRILRNQIGALKKELESVRKHRQQYRNRRFSVPVPVVALVGYTNAGKSTLLNQLTGADVFAEDKLFATLDPTTRRVQLKNGKEFLLTDTVGFIQKLPTQLVAAFRATLEEISESSLLVHVVDISHPLAEQQINAVDKVLSELDVSSIPRLMVWNKVDKASDPQKIRTPWCGLKLLVPFENGDLLSTIHQVGMVEKTCLKIKLGGKNGFFAPFLSNLEQLFCFPGLGGRNHGSRGGISYGLSPQFYQFSCPQANGIVM…
AhAPX46	AH06G12640.1	MHFIKLNNLLVIALVSTSLLSSYAYPGFNFGWGGRNHGSRGGISYGLSPQFYQFSCPQANDIVMSVLEKAMAKTMRIAASLLRLHFHDCFVQGCDASILLDDSPAIVSEKNSGSNKNSVRGFEVIDEIKAKLEEACPQTVSCADILALAARGSTILSGGPNLELPLGRRDSRTASLIGSNNIPPPNATIQNLITFFKRQGLDEVDLVARSGAHTIGVARCATFKQRLYNQNGKNEADVSIERTFYFGLKTVCPRSGGDNNISPLDFGSPRMFDNTYFKFILQGRGLLNSDQVLLSGGVIKTQELVKKYAQDEALFFQQFAMSMIKLGNLRPITGFNGQVRKNCRRVN*
AhAPX47	AH06G13400.1	MATIRALVVMTIMVSFTCVASALSVDYYEHTCPQVESIVSGAVYKAVMNDITVPAALLRMHFHDCFIRGCDGSVLLESKGNNKAEKDGPPNISLHAFYVIDNAKKAIEAVCPGVVSCADILALAARDAVHLSGGPYWEVPKGRKDGRISKAIETRQLPAPTFNISQLQQSFSQRGLSLEDLVALSGGHTLGFAHCSSFQNRIHNFSPNKDIDPSLNPSFATNLRTICPFHNKANNAGSPLDSTNTVFDNAYYKLILQGKTVFSSDQALLTHPKTKSLVSKFANAKNDFEHAFVKSMIKMSSITGAGQEIRLHCKHVR*
AhAPX48	AH06G00870.1	MFCSIILSVLITTLVHESNAQLSSSFYSSTCPNVSSIVRSVVQQALQSDPRIGASLTRLHFHDCFVNGCDASVLLDQGGNITLSEKGAVPNNNSARGFDVVDKIKSAVENSCPGVVSCADILALAAEASVSLGGGPSWNVVLGRRDGVIANQSGANNSIPTPFESLANITAKFAAVGLNITDLVALSGAHTFGRAQCRFFNQRLFNWSGTGSPDPTLSPSYVASLQQRCPQNGSSGTTLNNLDPSSPDTFDNNYFSNLINNRGLLQTDQELFSSNNTVTISLVNSFAGNQTAFFEAFVQSMINMANISPLTAPQGQIRSNCRKLN*
AhAPX49	AH06G20810.1	MVKFTIFVVLLLILPLASMADLTVGFYGTSCPKAEAIVRQVVQKRFNGDKSITGGLLRMHFHDCFVHGCDASILIDSKKGNQSEKDAGANGTVRGFEIIDEAKKALEKACPSTVSCADIITLATRDAVDLAGGPKYSVPTGRRDGLVSNPSDVNLPGPGSTVSQALRIFTSKGMFLNEMVTLLGAHTVGFAHCSFFRNRLGGADTTMDPTLDSNLVKLCGTQSKPSKKDLRTFLDQNTSMVFDNQFYKQILNKKGVLFIDQQLALDSSSKGLVSSFAANPASFQQSFVNAIVKMGSIDVKVGNEGEIRRNCRVFNR*
AhAPX50	AH06G20840.1	MTSTVSCADIITLATRDAVAFSGGPKYAIPTGRRDGLVSNNSDVDIPRASAPVQFISQFFANKGMTVEEMVVLLGPHSVGVAHCVSFQRMLLSFNGKHDPTMDPALDSKLVKVCNPKAGRVQVSPPSAFLDLNTSFIVDNEFYKQILLNRGVLQIDQELALDSSTKDFVSSFAVNGDKFQKSFADAMIKMGKIEILVGNDGEIRKTCRVFN*
AhAPX51	AH07G12530.1	MARISWKFGLLMMMIVLVGSCSGQLSNENFYSKKCPNVFKAIRSVLRSAVAKEPRMAASLLRLHFHDCFVNGCDGSVLLDDTSSFKGEKTAGPNNNSLRGYDVVDAIKAKVESVCPGVVSCADILAITARDSVVLLGGPNWNVKLGRRDSKTASLAAANSGVLPPPTATLSQLISKFQAVGLSTKDMAALSGAHTIGKARCTVYRTRIYNDTNIDRTFANARKKNCPIITGTPKDNNVAPFDFKTPNHFDNSYYKNLLNKKGLLHSDQELFNGGSTDSLVRTYTNNQKAFFADFATAMIKMGNIKPLTGSQGIIRRNCRRAN*
AhAPX52	AH07G12560.1	MAPNNLHQYIISVVVIVSLAIFLNPTYGEDGLSPDYYKGVCPQALPTVRAVVRQAIDSEPRNGAFLLHLHFHDCFVNGCDGSVLLDDTPEMKGEKTATPNNNSLRAFDVVDEIKAAVDKACNGPLVSCADILALAARDSVFIMGGKQYYYKVLLGRRDATSASIEDANNHLPLANADFSDLLGRFFQPNGLNLKDMVVLSGAHTIGFAKCDSFKARLYNDTNIDSNFATSLKQSCPPSGGSNLTALDVSTASFDNNYYSDLLQNKGVLHSDQELYKGDGCESDQLVKLYNSNPNAFAKDFATSMVKMGKIKPLLGNQGEIRSSCRKTNRGGYY*
AhAPX53	AH07G12590.1	MARFCMSIILVCIMFSIASSELSSNYYYKTCPQALSIIRSAVMSAVAKEHRMGASLLRLHFHDCFVNGCDGSVLLDDTSSFTGEKTAGPNVNSLRGFDVIDDIKTKVEAACPSVVSCADILALAARDSVLALGGPSWNVGLGRRDSMSASKDDATKDIPSPLMDLNQLISAFSNKGFNTNEMVALSGAHTTGEARCQLFRGRLYNETSIDSTLATSLRQNCPTTGGDTNLSPLDATTTVLFDNAYFKNLVNQKGFYTLISNSSVVVPLILRSPAIATTLQASFSTLQTPWSRWQTLAL*
AhAPX54	AH07G16820.1	MKHHYCFSLFLILVMLELITISSVAYGQGNVLKKTLNSSSLHRPKASLSIDYYHRKCPDAEGIISQKVSAWIKKDPTLAPAIIRLHFHDCALRGCDGSILLNHKGSERSAFESRTLKGFQLIDEIKSELERRCPETVSCADILTAAARDATILAGGPFWEVPFGRKDGRTSLAREASMVPHGHENITTLLEFLQGIGLDMLDLVALSGSHTVGRSTCHSFMDRLYNFNGTGKPDPSLNVNYLMLLRKRCKRESDLVYLDAITPRTFDTTYYTNLMRKVGLLSTDQSLYSDARTAPFVEAFATQPFLFRSQFAVSMVKLGNVGVLTGSTDKGEIRVNCNYVNGA*
AhAPX55	AH07G19820.1	MGVSFLSTLPSLLPLAHDSSPTTTTTIRHHPRLVTICGYNKIKASYHVIDEGHFSLKRRDILKSLGMTIGLELIGSSGSLVGTANAADLIQRRQRSEFQSKIKGTLFTAIKGNPDLVPSLLTLALNDAVTYDKATKSGGPNGSIRFSSEISRPENTRLSGALSLIEEAKKEIDSYSKAGPISYADLIHYAAQSAVKSTFIAAAIRKCGGNEEKGNLLYTAYGSNGQWGLFDKQFGREDAQEPDPEGRVPLWEKASVQEMKDKFSAVGLGPRQLAVLSAFLGPDQAATEAKLASDKDVAPWVDKYQRSRETVSQTDYEVDLITTFTKLSTLGQQINYEAYTYAPPKIDITKLKL*
AhAPX56	AH07G22100.1	MVSWLNVWIMVALLVPVLLSLTNPRGESQTQTQTQTHPKPHSQKQTQTQTLHLPPSLISSSSNLFFNERIRDGSNLDYDFYRDTCPQAEDTIRSAVTRIFFDHRDSAPAILRLFFHDCFIQGCDASVLLDDSNGNKNHSIEKQAIPNQTLRGFDKIDLIKEEVEQACPGVVSCADILAVAARDFVLLAGGPFYPVLTGRRDSNQSFYDEANDQIPRPDDNVNRTLRLFSLRGFNERETVSLLGGHNIGKIGCEFIQQRLYNFQGTGQPDPTIPVDFLGQMRLNCPENNNTSSTNEVSAFEVSQKENSHSEAGMSYMQALSSSMSSGGAFDTHYFQSLLKGRGLLYADQQLMSHVKTARLVSAYASDDGSTFRMDFARVMLKMSNLDVLTGLQGQVRLNC…
AhAPX57	AH07G07450.1	MGSFSSNKLVMIGLFLLILVLGSANASLSTEFYSSSCPKLLDIVKCTVEAAIKKETRMGASLLRLFFHDCFVNGCDGSILLDDTSSFKGEKNAGPNKNSARGFEVIDAVKSAVEKVCPGVVSCADILAIAARDSVKILGGPEWDVKLGRRDARTASQSAANNGIPAPTSTLNQLISKFGALGLSTKDLVALSGGHTIGQARCTTFRSHIYNETNELVTSFAQTRQSNCPRASGVGDNNLAPLDLQTPASFDNHYFNNLVDRKGLLHSDQQLFNGGSTDSIVRGYSSNPSSFFADFASAMIKMGDISPLTGSKGEIRKNCRSVN*
AhAPX58	AH07G07460.1	MSVALGCDASILLDDTSKFIGEQTAAANNNSARGFNVIDDIKAMVEKECPGVVSCADILALAARDSVVYLGGPSWEVGLGRRDSTTASRLDANNSIPAPSFSLSTLKQNFANQGLSEKDLVALSGAHTIGLAQCRLFRPHIYNDTNIDASYAKFLRSKCPRTGKDRLLEPLDRQTPFHFDNLYYKNLVQKKVLLHSDQELYNGGSTDHLVGKYATDRVAFFNDFAKGMVKMSRIKPLTGKKGEIRLNCAKVN*
AhAPX59	AH08G05850.1	MAERVFLTHPSLTLPSQPFPTTRMASTATAAIAASRIIPSATALSSSASRSFFSSSSTSRSSLKCLHLHSSSRISHLFVNQRRAEVRVSSGDYATVSSPKSLASDPDQLKSAREDIKELLRTKFCHPILIRLGWHDAGTYNKNIEEWPQRGGANGSLRFEVELKHAANAGLVNALKLIQPIKDKYARVTYADLFQLAGATAVEEAGGPKIPMKYGRVDVSSPEQCPEEGRLPDAGPPSPADHLRQVFYRMGLNDKEIVALSGAHTLGRSRPERSGWGKPETKYTKDGPGAPGGQSWTVQWLKFDNSYFKDIKEKKDEDLLVLPTDAVLFEDPSFKVYAEKYAEDQVAFFNDYAEAHAKLSNLGAKFDPPEGIVLDPSPKPQAEKFEAAKYSTGKRELSD…
AhAPX60	AH08G13980.1	MGKSYPTVSEDYEKAIQKARRKLRGLIFEKQCAPLMLRLAWHSAGTFDVKTKTGGPFGTMKHEAEQKHEANRGLDIAVNLLEPLKQHFPNITYADFYQLAGVVAVEVTGGPEVPFHPGREDKADPPPEGRLPDATKGNDHLRELFVQTMGLTDQDIVALSGAHTLGRCHKDRSGFEGPWTSNPLVFDNSYFTELVGGEREGLLQLPTDKALLEDPVFRPLVEKYASDEDAFFADYTQAHLKLSELGFADA*
AhAPX61	AH08G15100.1	MDDYTFIQGCDASILIDPTEDNESEKDAEANETVRGFEIIDKAKKKLEKVCPSTVSCADIIALAARDAVSITGGPWYAVPTGRRDGFVSNPSNAEILPGPSSTVSHALQIFTSKGMTLSEMVTLMGAHTIGYAHCGFFRKRLEGRDSTMDPSLNEKLVRLCGNSSSSNNNPTTFLDQNTSFVFDNQFYEEIVNKRGVLFIDQQLALDSSTKGLVSKFATDAETFRRSFVNAIVKMGSIGVLVGDDGEIRTRCWDYNNNNNSDP*
AhAPX62	AH08G16780.1	MARKLGYLRFFIVCVIASIATTHAQLQLGFYAKSCPKAEKIVSDFVNEHIHNAPSLAAALIRMHFHDCFVRGCDGSVLLNNTNQQAEKNAPPNLTVRGFDFIERIKSLVEAACPGVVSCADILTLAARDSIVATGGPFWQVPTGRRDGLVSNLSEATRNIPAPFDNFTTLQTKFNNAGLDLNDLVILSGAHTIGVSHCSTISNRLYNFTGKLDQDPALDSEYAQNLKKFKCKSINDNTTLIEMDPGSRKTFDLGYYNQVVKRRGLFTSDSQLLVNSVTNSLVNQLLQGSLRNFYAQFAISMEKMGRINVKTGTQGEIRKQCALVNS*
AhAPX63	AH08G19120.1	MAAPFPHHLFVTLSIILSVLACSIMMSNAQLSPNFYAKTCPNLQAIVLSAMKQAVTKEPRMGASILRLFFHDCFVNGCDGSILLDDTSTFTGEKSAGPNQNSARGFDVIDSIKSNVEAACNATVSCADILALAARDGVVQLGGPSWTVGLGRRDARTASQTAANNQIPSPFSDLSTLTSRFAAKGLNARDLTALSGAHTIGQAQCQFFRNRVYNETNIDANFATSRKANCPSAGGNANLSPLETLTPARFDNNYYRDLVAKRGLLHSDQVLFNGGTQDGLVRSYSANSVSFFSDFAAAMVKMGNISPLTGTSGEIRKNCRVVN*
AhAPX64	AH08G26960.1	MSSTLTNHHPLLCSISTASASAQQHKPLTNFPAKSQRSTFSTVNFLSNHPPPPPSSGPNLVVGRRGLVSIVTLPCLVPLTQIMGCLQAYAAQPSTKEYLLIKEEVRKVLSKGKAAGVLRLVFHDAGTFDMDDKTGGMNGSIVYELERPENSGLKKSIKVLQKAKIQIDAIQPVSWGDMIAVAGAEAIELCGGPSIQVSLGRLDSQGPDPEGKLPEESLNASSLKKCFQRKGFSTQELVALSGAHTLGSKGFGSPTSFDNAYYKILLEKPWANPGGMSSMIGLPSDHALVEDDECLRWIKKYAENENIFFEDFKNAYVKLVNSGVRWNNL*
AhAPX65	AH09G23660.1	MAFAVLFLLFLSVPFSSAKLNPDYYSATCPDFAKIVRDQVFTKQSVVPATAAGVLRLFFHDCITDGCDASIFISSNAYTPHAERDADLNLSLSGDAFDLVIKIKNLLELTCPGVVSCSDIIAQATRDLIKMVGGPYFPVRLGRKDSLNSDASKVPASLPTPTMTMDDIINKFAARKFTVREMVALTGAHTIGFTHCKEFANRIFNFSPTSQVDPTLHPKFAEGLRHVCWNYTKDPSMSAFNDPRSPSKFDNAYFGNVLKGLGLLRSDYLLGADPRTRPIVEEYAKNEQAFFRDFAKAMEKLAVLGVKTGNAGEIRSRCDQFNHIPA*
AhAPX66	AH09G31660.1	MAFNKCWLILAITLCVIGIGSGDDDHELLSENFYHKTCPKAVETIRKAVIDAVSQEPRMGASLLRLHFHDCFVQGCDASVLLDDTLNFIGEKNSGPNKNSLRGFEVIDSIKSQLESMCPSVVSCADILALAARDAVSALKGPRWEVKLGRRDSTTASLSESNSDLPAPFFNLSSLITAFQKKNFTIQEMVTLSGGHTIGRVRCKFFRDRIYNESNIDPSFAEAMKALCPSAKGDGDDNLSPFDSTTPDTFDNAFYQNLVNQRGLVHSDQQLYANGAGITDSQVFMYSRNFGRFKKDFADAMVKMSLLSPLTGNNGQIRTTCRFVNN*
AhAPX67	AH09G08990.1	MLSTTYNNSFFLLTIIILLVLSFVSPSNAQLSSTFYSKTCPKVSSIVRNVIKQARKSDPRITASLTRLHFHDCFVNGCDASLLLDVGGNITQSEKTAGPNNNSARGFNVIDNIKAALNSSCPGVVSCADILALAAEASVSLEKGPSWKVLLGRRDGLTANKTGANTLLPTPFETLAQITAKFSAVNLNITDLVALSGAHTFGRAQCQFFSQRLYNFSGTGNPDPTLNTTYLTTLQQSCPQNGNGSTLNNLDPSSPNTFDKNYFTNLLNNRGLLQTDQELFSTNGSSTISIVRNFANNKKAFFQAFAQAMIKMGNISPLTGTQGEIRADCKKVNGS*
AhAPX68	AH09G11440.1	MVNAERMHVIMLSKKLLVLLVVLSVSSSLTSASLTVGFYKRTCPHAEAIVRSAVNKAISLNEGIAPALIRMHFHDCFVRGCDGSVLLESTPGNPAERDHPANNPSLRGFHVIEEAKAQIESLCPETVSCADILAFAARDSAYKSGGINYAVPAGRRDGRVSISQEVTENLPAPTFNADQLITNFARKGLSADELVTLSGAHSIGVSHCSSFSNRLYTPLPQDPPMDSQFSSLLKTKCPSNVNGDGGFDPTVVIDAFTPKRLDNKYYKGLMKQRGLLSSDQALLSSESTSEMVVSNAKHGLHWSVKFAKAMVRMGSIDVLTGEQGEIRRHCSVVN*
AhAPX69	AH09G02450.1	MATLMSKMLKKMSFFILLFCIFLSFNTNNNSINSRISITTTTTSSFCNPSSSSSASSCSSSHSRSVPLDSFSNYPVSLSVKINGGVGEDDDDDDDEFGVLDAGDNDDDDKNDSSDDDEDGGESLQYDYYRNSCPKAERIVRSTMQHIHRTKPYLIPAILRLVFHDCFIQGCDASVLLDDDDYIDSEKEAPPNGSLKGFDVIETIKSKLEEACPRIVSCADILVLAARDSVALAGGPFYPLYTGRRDGSNSYADIATYELPSPYSDLSHTLNSFKAKGFDEREMVTLLGAHSIGEIHCEFFKNRLYNFSGTNEPDPSIEVEFLNLLKSRCSASSPSSTSGYTSHRTLSSTAFESTFSNGSPSSSVEEPGITMDLEQPQSDFGITYYRNLLQGRGILYADQ…
AhAPX70	AH09G19280.1	MVNPWKTYVKLLAVLMGSHGLTKGSQAFLNCPAQIMFKSTKGCDGSILIDSTKDNTAEKDSPGNLSLRGYEVIDEIKDELERQCAGVVSCADILAMAARDAVFFAGGPIYDIPKGRKDGRRSKIEDTINLPFPTFNASELIKAFGQRGFSAQEMVALSGAHTLGVARCASFKNRLNQADPTLDSQFAKTLSRTCSSGDTTEQPFDATRNDFDNLYFNALVRKNGVLTSDQTLYASPLTRNIVNAYAFNQAMFFFDFQRAMVKMGLIDVKDESKGEVRQNCRRIL*
AhAPX71	AH09G20940.1	MPSHLLTVISQHFLSSFKRGSYKKSCGLSWQVPTGRKDGHVSQASDVNNLPAPTNFIDVQKQKFAAKGLNTQDLVILVGGDTIGTAACQFLSNRLYNFIGNGLDPLT*
AhAPX72	AH10G22530.1	MPTSQLMTMLVFLIILVHIALVSSLNLRPGYYSETCPEAEFIVRDVMKRALMREPRSVASVMRFQFHDCFVNGCDGSMLLDDTPTMLGEKLSLSNINSLRSYEVVDEIKEALEKACPGVVSCADIIIMASRDAVALTGGPDWEVRLGRLDSLTASQEDADNIMPSPRANATTLIDLFHRFNLSIKDLVALSGSHSIGEGRCFSIMFRLYNQSGTGKPDPAINPIFREELYKRCPLDVDQNTTVELDSTPRLFDNQYFKDLVAGRGFLNSDETLFTFPLTKKFVKLYSKGQDEFFRDFVEGMLKMGDLQSGQPGEIRRNCRVVNSVADHLVVGPQHRMESNHKSI*
AhAPX73	AH10G28820.1	MKITILIIITFCCVFPLVFANLRLGFYGVSCPKAEAIVRDVVQRHFNKDRSITAALLRMHFHDCFVRGCDASLLIDPTRNRSSEKDAVPNRTVRGYDIIDDAKSILERACPETVSCADIISLATRDAVALAGGPSYNVPTGRRDGLVSNPREVRLPSPTLSVSEAMQSFGAKGFSLMEMVTLVGGGHSVGVAHCSMFRERLSSFRGGSVDPTMDPNLDARLVELCGSSNRPATNDPTVFLDLNTPFAFDNRFYNQILERRGILHFDQQLAMDESSRDMVSRFATDGDILFQNFANAMIKLSAVNVWLDNEGEIRRNCRAFN*
AhAPX74	AH10G28830.1	MNSTTLIIITLFCVFPLVLGELRLGFYSLSCPRAEAIVRDVVQRRFNTDKSITAALLRMHFHDCFVRGCDASLLLDPTENRTSEKDAGLNQSVRGFDIIDEAKSALEQACPSTVSCADIISLATRDAVALAGGPSYNVGTGRRDGLVSDPREVKLPLPSMSVFEALHFFTARGFTLFEMVTLVGGGHSLGSTHCSNFRSRLSSFRGSLDPTMDPNMDAELGKVCGSAKQPATSDPSVYLDQITPLAFDNRFFNQILAKRGILNLDQQLALDPLSSHMVSGFAADGESLLQSFASAMIKMSSINVTLGNEGEIRRNCRAVNHPL*
AhAPX75	AH10G10440.1	MASYYYYYLLFVLVATAAISEADSKTKLSKDFYSRSCPKLLPIVKDEVIKAINKETRMGASLLRLHFHDCFVNGCDASILLDNTKNFIGEKTAAANNNSARGFDVIDDIKTKVEKACPRIVSCADILALAARDSVVYLGGPSWEVGLGRRDSTTASRAAANNFIPAPFFSLTTLKSNFANHGLSVEDLVALSGGHTIGLARCVQFRAHIYNDSNIDASFAKSLRSKCPRKGNDAVLAPLELQTPTHFDNLYYKNLLVKRGLLHSDQELLNGGSTSALVKKFAANKNEFFKAFSKGMVKMSSIKPLTGKKGQIRIHCRKVN*
AhAPX76	AH10G05800.1	MDGVFINKRFIMIALFCIVSTTVHGQGTRVGFYATTCPKAESIVKSTVQSHLNSDPTLAAGLLRMHFHDCFVRGCDASVLVTGSATERTAFANLELRGFEVIDDAKTQLEAACPGVVSCADILALAARDSVVLSGGLSWQVPTGRKDGRVSQASDVNNLPAPTDSVDVQKQKFAAKGLNTQDLVTLVGGHTIGTTACQFFSNRLYNFTGNGPDPSIDPSFVPQLQALCPQNRGGSNRVPLDTGSQLKFDTSYYANLRNGRGILESDEALWNDASTKMFVQRYLGLRGLLGLSFSVEFGNSMVKMGNIGVKTGADGEIRKICSAFN*
AhAPX77	AH10G05810.1	MEGVFNNKKFILVFVFMLGLCIGITTVHGQGTRVGFYSRTCPRAESIVRSTVRSHVNSDPTLAAKILRMHFHDCFVQGCDGSILISGPATEKTAFANLGLRGYEIIDDAKTQLEAACPGVVSCADILALAARDSVVLSGGLSWQVPTGRRDGRVSQASDVSNLPAPSDSVDVQKQKFAAKGLNTQDLVTLVGGHTIGTSQCQFFSNRLFNFNGTAAADPAIDPSFVSNLQALCPQNTGAANRVALDTGSQFKFDTSYFSNLRNRRGVLQSDQALWNDPSTKSFVQRYLGLRGFLGLTFNVEFGKSMVKMSNIGVKTGTDGEIRKICSAFN*
AhAPX78	AH10G06100.1	MGVLLWLLMVLTSCCEGQFILQVGFYRNTCPEAESIVHGVVRDAVASDPNMAAALLRLHFHDCFVEGCDASILIDVSSQPEKLAFAHQGLRGFEVIQRAKAQLEASCPALVSCADILALAARDAIALTNGPTYQVPTGRRDGFVSNFSLADEMPQVTDSIQILKAKFLNKGLTHKDLVLLSGTLSLSPSLLVMHGG*
AhAPX79	AH10G17560.1	MASRLVIALAVFALVLGNGNAQLSTNFYSSSCPKLFSTVRSTVQSAISKEARMGASLLRLFFHDCFVNGCDGSILLDDTSNFTGEKNANPNRNSARGFEVIDAIKTAVEKVCPGVVSCADILAVAARDSVNILKGPTWNVKLGRRDARTASQSAANNGIPPPTSNLNQLISRFSALGLSTKDLVALAGGHTIGQARCTSFRARLYNESNIEASFATSRKTNCPRASGTGDNNLAPLDLQTPTAFDNNYFRNLVQNKGLLHSDQQLFNGGSTDSIVRGYASNPTSFSSDFISAMIKMGDISPLTGSNGEIRKNCRRIN*
AhAPX80	AH10G20050.1	METRRVILSIAVSSLFVFSFADSLSFNFYAASCPSAEFIIRDIVTSSSSNDPSIPGKLLRLVFHDCFVEGCDASLMLIGNNTEQTDPGNRSVGGYSVIESAKRLLEMLCPETVSCADIIALAARDAVGIAGGPMVQIPTGRRDGMVSLASNVRPNIVDTSFTMDEMVKLFTSKGLSVLDLVILSGAHTIGAAHCNAFRGRFQEDTKGRLTLIDKTLDSNYAVELMKQCPASAMASATVNNDPETPMVFDNQYYRNLLVHKGLFQSDSALLNENSTRTMVKDFANNQQLFFVNWSQAFLKLTSVGVKTGNEGEIRRTCASTNA*
AhAPX81	AH10G21960.1	MANLVTVFVVMGIIVSGFRIGADGLNMNYYFVESVVKDIVNRALEDDPSLAAPLLRMHFHDCFIQIINILTRSKIEDTINLPFPNLNAFDLIKMFGQHGFSAQEMVALSGAHTIGVARCSSFKNRLTKIDPNLNSEFAKTLSRTCSDGDNAEQPFDETRDDFDNLYIDALVSGNGVLASNQTLFTSPRTRNFVNSYTKPSLVLLGFSTSHGQNELA*
AhAPX82	AH11G28810.1	MAPKTCFLFFLALVSFSAVLAFAEEDDPGLVMNFYKETCPQAEDIIKEQVKLLYKRHKNTAFSWLRNIFHDCAVQRCDASLLLDSTRRTLSEKETDRSFGLRNFRYIETIKEAVERECPGVVSCADILVLSARDGIVSLGGPYIPLKTGRRDGRRSRAEVVEQYLPDHNESISSVLDKFGAMGIDTPGVVALLGAHSVGRTHCVKLVHRLYPEVDSALNPEHVPHMLKKCPDSIPDPKAVQYVRNDRGTPMVLDNNYYRNILDNKGLLLVDHQLAHDKRTKPFVKKMAKSQDYFFKEFSRAITILSENNPLTGSKGEIRKQCNLANKIRTTDDEP*
AhAPX83	AH11G31650.1	MGMQLVLLCLMLMKASSTSANGDGDGDSGCPLGSDTYQYSCPEAEAIIFSWVEQAISQDSRMAASLLRLHFHDCFVNGCDASVLLDDRDDFVGEKSAAPNLNSLRGFEVIDAIKSELELVCPETVSCADILATVARDSVVLSGGPAWEVKMGRKDSISASKEAANNNIPAPNSTVDDLLTKFQNVGLNLQDMVALSGAHTIGKARCSTFSSRLQSSSDSSDVNMQFIESLQQLCSGEDNTNKVAHLDLATPATFDSQYYVNLLSGEGLLPSDQALVNGNDHTRQIVETYVEDPSAFFDDFRYSMVKMGSLGSNTQIDGQIRRDCRTINLPN*
AhAPX84	AH11G35510.1	MGGCNRIIVLLSLLLVAAVTRSSAQPLSRNFYSQTCPNVEQLVRSAVANKFQQTFVTAPATLRLFFHDCLVRGCDASVLIQSPNNKAEKDHPDDISLAGDGFDTVVKAKAAVDSNPQCRNKVSCADILALATRDVVNLAGGPFYNVELGRRDGRISTIASVQRHLPHPENNLDQLTSFFTSNGLSQTDLVALSGAHTIGFSHCGKFSNRIYNFSPRNRIDPSLNLQYAFQLRQMCPLKVDPRIAINMDPVTPQNLTTNTSRTCSKERVSSPLIRCSSQIQGLSQRSTCLHQMK*
AhAPX85	AH11G36340.1	MKRGCSCYIWAMSMLVLFLGTRSQLTTDFYNTTCPNLFKVVRRQVQNALMNEMRMGASLLRLHFHDCFVNGCDGSILLDGGNDIEKLAGPNLNSVRGFDVVDTIKSSVEAACSGVVSCADILAITARDAVFLSGGPFWNVLLGRRDGTISNGTLASQVLPTPFDPLNTIISKFTNAGLNLTDVVALSGAHTIGRGRCVLFSNRLFNFSGTGSPDPTLDTSMLSDLQSLCPQNGDGNTTAPLDRNSIDLFDNHYFKNLLNSKGLLSSDQILFSSDEAVSTTKALVQTYSNNSALFFADFANSMIRMGNINPKTGSDGEIRNTCRAINS*
AhAPX86	AH11G11550.1	MSSGIVWSLALLLSLVCLNPFQLSSAQLSPNHYANICPNVESIVRRAVQNKFQQTFVTVPATLRLFFHDCFVQGCDASVLVASTGANQAEKDHSDNLSLAGDGFDTVIKAKAAVDAVPQCRNKVSCADILALAARDVVVLAGGPSYTVELGRFDGLVSRASDVNGRLPQPGFTLNQLNSLFAANGLTQTDMIALSGAHTLGFSHCNRFSNRIYSTPVDPTLNKQYAAQLQQMCPRNVDPRIAINMDPNTPRTFDNFYYKNLQNGQGLFTSDQILFTDQRSRPTVNSFASNANVFNSNFVAAMTKLGRVGVKTARNGKIRTDCSVL*
AhAPX87	AH11G11700.1	MCPCQVTCSPLQVSIFRRVSSEGATEESMCLTEEIDGGRFSGGLSWQVPTGCKDGRVSQASDVNNLPAPTDSGDVQKQKFTAKGLNTQDLITLVGTATCQFFSNRLYNFIANGLDPSIDPSFVPQLQAFCPQNSGGSNRVPLDTGSQLKFDTSYYANLRNGREILESDEALWNDASTNMFVQKYLGLRGMLGLSFSLEFGNSMVKMGNIGIKTGADGEFVRFALFCF*
AhAPX88	AH11G02890.1	MTLFRSSSSSSLFLVFVLVLLAGTSSSAHLLSENFYCRKCPQVFNAVKSVVEDAVAKEQRLGASILRLFFHDCFIDGCDGSLLLDDTSTFKGEKTAAANKNSVRGFEVIDAIKSKVEALCPGVVSCADILAIASRDAVVILGGPFWDVKLGRRDSRTANFTAANTGVIPPPTSNLSTLISNFKSHGLDVKDLVALSGSHTIGQARCTSFRGHIYNDTDIDPSFAKLRQKNCPRQNGTGDNNLAPLDLQTPTHFENNYYKNLINKKGLLHSDQELFNGGSTDSLVKAYSQNNKAFASDFVTGMIKMGNILPLTGSKGEIRKNCRRVN*
AhAPX89	AH11G02910.1	MSNSQIIIQYYFLVIVVMVTTNLGTWVIPTNGMNNDGNGRLTHHFYKKTCPKVLPVIRSVVEKAIKKEPRIGASLLRLHFHDCFVNGCDASVLLDDSYNINGEKNSPPNKNSLRGFEVVDEIKSELDKACKGPIVSCYDILAVAARDSVAILGGPHFGYHVLLGRRDARSASNEAANTSLPSPSSSFSELLSNFKSHGLGLKDLVALSGAHTIGFAQCSSFRDRIYNDTNIDPKLASYLKLQKCPQSGGDSNLAPFDSTNKIFDNVYYKQLLDNKGLLHSDQELFKGNNSESDRLVKLFTRNPVAFAKRFGHSMIKMGNMKPLTGNEGEIRINCRKVN*
AhAPX90	AH11G02940.1	MASFSYLQCLLVIVTVTMMIPTTTNAAALTPNFYKKVCPKALPVIRRVVQKAINRERRMGASLLRLHFHDCFVNGCDGSILLDDTKNFTGEKTAKPNLNSIRGLEVVDEIKAAVDKACKRPVVSCADILAVAARDSVAILGGPQFWYKVLLGRRDARTASITAANNNLPAPFLNFTQLVTSFNNVGLNTKDLVVLSGGHTIGFARCTTYRNRIYNDTNIETNFATSLRRNCPRTSGVGDNNLTPLDPTPSSVDNLYYKALLGKKGILHSDQELYKGNGSESDKC*
AhAPX91	AH11G02950.1	MISAFFSVKSDPIRTFADRIGADIRDPIRKECGSDSIRSDQTVDQIGCDASILLDDTSTFTGEKTAAPNLNSVRGFDVIDNIKSQLESACPGIVSCADILAIAARDSVVSLGGPSWNVGLGRRDSTSASKDAATKDIPSPLLDLSGLITAFSNKGFTTQEMVVLSGAHTTGQARCQIFRGRIYNETNIDTNFATSMKSNCPSSDGDSNLTALDVTTNVLFDNAYFKNLVNNKGLLHSDQQLFISGGSTNSLVTNYSNSYSAFFADFASAMVKMGNLSPLTGTTGQIRANCTKVN*
AhAPX92	AH11G14080.1	MKRILLYIFKEKQKKSMEAVTCIQFNPVDDNYFISGSLDAKVRIWSIPDRQVVDWTDMHEMVAAACYTPDGQSALVCSYKGSCHLYNTSDDATGLGFHAKSCPKAEKIVSDFVNEHIHKAPSLAAVLITMHFHDCFIRGCDGSVLLNNTNKQVEKNASPNLTVRGFDFIEGIKSLVEAACPGVVSCANILTLATRDSIVATGGLFWQVPTGRRDGLVSNLSESTRNIPTPFDNFTTLQTKFNNARLDLNDLVILSGIYINKQNAIQLEEKEKREKEMRSKIIEEAEEYKVAFYEKRKLNVETNKVQNREREKVKHHHHHCSLPSCRQKLLHLMPPHMMPPPPAPAKGPKDGKDAKETAFKNGKPAPEGAPASQPKDAATNNGTTENLISAVALLTILIC…
AhAPX93	AH12G26730.1	MAASMTTLSCFKLRICLSFCLVGLTLAQLQPSTFYDNRCPKALVTIKAAVNLAVLKERRMAASLLRLHFHDCFVQGCDASVLLDDTANFTGERSALPNRSSLRGFNVIENIKSALEFICPGVVSCADILAVAARDSVVALGGTWWDVNLGRRDSRTASLTDANNDLPAPFLDLGNIITAFSNKGFTVQDMVALSGAHTIGKARCTNFRSRIYNETNIDPSFAKSMQEICPISGGGNNLASLDVSTTIDQFDNRYFTDLVNKKGLLHSDQVLFNNGSTDSQVQNYVNNPTLFQTDFAKAMVKMGQLSPLISPNGEIRKQCSRVN*
AhAPX94	AH12G26740.1	MDLLRGNFFVFLQAMMFAALATTSLSSASLLSPNYYGHSCPQALSTIRRVVENAVQREPRMGASLLRLHFHDCFVNGCDGSILLDPTSTIDSEKNASSNKNSVRGFEVVDEIKEAVDKACGKPVVSCADILAVAARDSVVALGGPRWKVRLGRRDSTTASLDDANNNLPAPFFSISQLISNFKNHGLNEKDLVVLSGAHTIGFARCFFFKDHIYNDTNINPKFAKKLKYICPRKGGNPDILAPLDTASAARFDAAYYGDLVHKKGVLHSDQELLNSDSTDGLVKKYSYDAEGFYKDFAKSMVKMGNIKPLTGNHGEIRLNCRKVNQYH*
AhAPX95	AH12G26750.1	MASSHGNYYFSLILSVLVFAIVASSGLSQLTPDYYENSCPNALSTIKSVVKAAVKKERRMGASLLRLHFHDCFVNGCDGSILLDPTSTIESEKNALPNKNSVRGFEVVDEIKHAVDEACGNPIVSCADILAVAARDSVVALGGPTWDVRLGRRDSTTANPNGANTNLPAPFLDLPQLMKSFQDQGLDEKDLVALYGAHTIGSARCVTYRGHIYNDTNIDPKFANSLRYICPRDVGVGDDNLAPLDCTATKFDSQYYSDLINKKGLLHSDQEFFNGGPTDQLVKEYSYNSKAFFQDFANSMIKMGNIQPLTGEQGEIRANCRKVNNYY*
AhAPX96	AH12G38300.1	MATTTCKPTSYMCFLLLLLLLHFNLGKSQLEVNYYSSRCPRAEDIIKEQVTELYKKHGNTAVSWLRNLFHDCMVKSCDASLLLETVEEVVSEQASSRSFGMRNFKYVKSIKDAVEKECPMTVSCADIIALSARDGIVLLGGPTIEMKTGRRDSQQSYATEVESSIPNHNDSMSLVLSRFQQIGVDLEATVALLGAHSVGRVHCTNIVQRLYPQVDETLEPEHAQYLKRRCPDPNPNPKDVQYSRNDLVTPMIVDNNYYKNILKHKGLLTVDEELATDPRTSPYVKKMADDNDYFNQQFSRAILLLSQNNPLTGDQGEIRKDCRYINRNAT*
AhAPX97	AH13G48270.1	MDGGFYLLVVIGLVSLGVVNSVHGQGTRVGFYSSTCPRAESIVRSTVQSHLNSDLTLAAGLLRMHFHDCFVQGCDGSVLIAGNNTEKSAVPNLALRGFEVIDDAKTQLESACPNVVSCADILALAARDSVVLSGGVSWQVPTGRRDGVVSRESDVELPGPDDSVDLQKQKFAALGLDTKDLVTLVGGHTIGTTSCGLLSSRLYNFNGRNGPDPTIDPSFLPQLQALCPQNGGAPSKRVPLDNGSQTKFDTSYFNNVKKGRGILQSDQALWTDPSTKALVQRYSLGLTFNVDFGNSMVKMSNIGVKTGSEGEIRKKCSAFN*
AhAPX98	AH13G58440.1	MNSTTLIIITLFCVFPLVLGELRLGFYSFSCPRAEAIVRDVVQRRFNTDKSITAALLRMHFHDCFIRGCDASLLLDPTENRTSEKDAGLNQSVRGFDIIDEAKSALEQACPSTVSCADIISLATRDAVALAGGPSYNLGTGRRDGLVSDPREVKLPLPSMSVFEALHFFTARGFTLYEMVTLVGGGHSLGSTHCSNFRNRLSSFRGSLDPTMDPNMDAALGKVCGSAKQPATTDPSVYLDQITPLAFDNRFFNQILAKRGILNLDQQLALDPLSSDLVSGFAADGESLSQSFASAMIKMSSINVTLGNEGEIRRNCRAVNHPL*
AhAPX99	AH13G58450.1	MKITILIIITSCCVFPFVFANLRLGFYGVSCPKAEAIVRDVVQRHFNKDRSITAALLRMHFHDCFVRGCDASLLIDPTGNRSSEKDAVPNRTVRGYDVIDDAKSILERACPETVSCADIISLATRDAVALAGGPSYNVPTGRRDGLVSNPKEVRLPSPTLSVSEAMQSFAAKGFSLIEMVTLVGGGHSVGVAHCSMFRERLSSFRGGSVDPTMDPDLDARLVQLCGSSNRPATNDPTVFLDLNTPFAFDNRFCNQILERRGILHFDQQLAMDESSRDMVSRFATDGDILFQNFANAMIKLSAVNVWLDNEGEIRRNCRAFN*
AhAPX100	AH13G15620.1	MGSHSYMKVWILCLIALIGATHAQLELGFYSKSCPNAEKIISDYVNEHIHKVPSLAAALLRVHFHDCFVRGCDGSVLVTSTKNNQAEKEAPPNLTLRGFDFIEVLKSVLEAECPGVVSCADIVALTARDSIRAIGGPYWNVPTGRRDGLISNGALTLQFLPAPFHNLTTLIGRFRQVGLDIKDLVVLSGAHTIGIGHCSTIATRLYNFTGNGDADPSLDSTYVQNLKTTKCKSIADQTTLVEMDPGSRNSFDLGYYKQVLKRRGLFQSDSALLDSVATRNIINHELTSTDTFFRDFTLSMEKLGRIGVLTGTQGEIRKICSRIN*
AhAPX101	AH13G03790.1	MGKSYPTVSADYQKAVEKAKKKLRGFIAEKRCAPLMLRLAWHSAGTFDVATKSGGPFGTIKHPSELAHGANAGLDIAVRLLEPIKEQFPTLSYADFYQLAGVVAVEITGGPEIPFHPGREDKPEPPPEGRLPDATKGSDHLRDVFGKAMGLSDQDIVALSGGHTLGAAHKERSGFEGPWTSNPLIFDNSYFKELLSGEKEGLLQLPSDKALLSDPVFRPLVEKYAADEDAFFADYAEAHLKLSELGFADA*
AhAPX102	AH13G08510.1	MALPVVVDAEYLKEVDKARRDLRALIANRNCAPLMLRLAWHDAGTYDVNTKTGGANGSIRNEEEYSHGANNGLKKAIDFCEEVKAKYSKISYADLYQLAGVVAVEVTGGPTVEFVPGRKDSKVSTKEGRLPDAKLGVSHLRSIFYRMGLSDKDIVALSGAHTLGRAHQERSGFEGPWTQDPLKFDNSYFVELLKGESAGLLQLPTDKALLEDPEFRRYVELYAKDEDAFFRDYAESHKKLSELGFATSSKPIFPKDGTILAQSAVGVVVTAAVVILGYLYEVHKRGK*
AhAPX103	AH13G09650.1	MGGRIQSVTTTFAIILVLLGTACDAQLSSTFYDTTCPNALSTIRTSIRTAVSKERRMAASLVRLHFHDCFVQGCDASILLDDSPPIIVSEKGALPNNNSVRGFEVIDQAKAAVEKVCPGVVSCADIVAVAARDASFAVGGPSWVVKLGRRDSTTASIALANSDLPLASDDLNTLISRFSNKGFSAKEMVTLSGAHTIGQARCVTFRNRIYGNTSDIDAGFASTRQRGCPSLINNDNNKKLSPLDLVTPNSFDNNYFKNLIQKKGLLQSDQVLFSGGSTDSFVSEYSKNPTTFKSDFAAAMIKMGDISPLTGSAGIIRKICSAIN*
AhAPX104	AH14G24560.1	MKTTSFLVACVLLSCFLGACHAGNLRKNFYRNSCPQAEAIVKTKIQQHVAARPELPAKLIRMHFHDCFVRGCDGSVLLDSTATNKAEKDSIPNLSLAGYDVIDDIKAAIEAKCSGIVSCADILALATRDAFSVRFNNVPLWEVLTGRRDGRVSIASEALANLPPPFFNFTQLKQSFESKKLTVHDLVVLSGAHTIGVGHCNLFTNRLFNFTGKGDQDPSLNPTYADFLKTKCQGLSDTTTTVELDPNGSTKFDNDYYNILVQNKGLFQSDAALLTTKTSRNIVNELRNQNKFYTEFGQSMQRMGAIEVLTGSAGEIRHKCSVVNSN*
AhAPX105	AH14G25410.1	MSIHKLVQYFLLLFLFIGTIVSAQLSSDFYSTTCPNVLSTIKTQVDSAVNNEPRMGASLLRLHFHDCFVQGCDASVLLDDTSNFTGEKTAGPNANSIRGFEVIDTIKSQVESLCPGVVSCADILAVAARDSVVALGGPSWTVQLGRRDSTTASLSSANSDLPGFSFDLSQLITAFSNKGAHTIGEARCVTFRQRIYNESNIDSSYATSLQANCPSVGDDSNLSPIDTTTPTTFDNAYFKNLQSQKGLFHSDQQLFNGGSTDSQVTSYGSDAQSFATDFANAMLKMGNLSPLTGTTGQIRTNCAKIN*
AhAPX106	AH14G25420.1	MALPISKVDFLIFMCLIGLGSAQLSSNFYATKCPNALSTIKSAVNSAVAKEARMGASLLRLHFHDCFVQGCDASVLLDDTSNFTGEKTAGPNANSIRGFEVIDTIKSQVESLCPGVVSCADILAVAARDSVVALGGASWNVLLGRRDSTTASLSSANSDLPAPFFNLSGLISAFSNKGFTTKELVTLSGAHTIGQAQCTAFRTRIYNESNIDPTYAKSLQANCPSVGGDTNLSPFDVTTPNKFDNAYYINLRNKKGLLHSDQQLFNGVSTDSQVTAYSNNAATFNTDFGNAMIKMGNLSPLTGTSGQIRTNCRKTN*
AhAPX107	AH14G25430.1	MALPISKVHFLILFMCLIELGSAQLSPNFYAAKCPNALSTIRSGVNSAVSKEARMGASLLRLHFHDCFVQGCDASVLLDDTATFTGEKTAGPNANSIRGFEVIDSIKSQLETLCPGVVSCADILAVAARDSVVALGGPSWTVQLGRRDSTTASKSQANSDLPAPTLDLSGLISAFSKKGLSTSDMVVLSGGHTIGQARCTSFRARIYNETNIDPNFAKSLQGNCPSTGGDNNLAPIDTTSPTRFDNAYYKNLLVKKGLFHSDQQLFNGGSTDSQVNGYASNPLSFCRDFGNSMIKMGNISPLTGTSGQIRTNCRKIN*
AhAPX108	AH14G08400.1	MCCNYSMSVRVLVALLLCASLSINAQLSTTFYFRTCPNLQHIVFDVVAKASFSDPRIGASLIRLHFHDCFVQGCDASILLNKTATIDSEQDAFANTNSIRGLDVINNVKKSVENFCPGTVSCADILAMAAEVSSDIGGGPQWKVLLGRRDSLTANRSLANQNIPAPFFTLDQLKASFQKQGLDPTTDLVALSGAHTIGRAHCRVFVNRLYNFNNTGNPDPTLDPDYLQTLQEICPQNGSGDSLTNLDVSTPNTLDNRYYSNLRSERGLLQSDQELYSTPGADTISLVDTYSNNKIAFHQQFAQSMIKMGNIGVLTGNQGEIRSHCNFVNGS*
AhAPX109	AH14G08420.1	MSSFGVKVWCAVVLVVIVGELPMSTDAQASGLDPSFYKNTCPNVHSIVREVIRNVSKTDPRMLGSLIRLHFHDCFVQGCDASILLNDTKTIASEQSAPPNSNSIRGLDVVNKIKTEVEKACPGVVSCADILALAAEISSVLGQGPDWKVPLGRRDSTTANKTLAGLNLPGPSFDLTTLKTFFNRQGLDVTDLVALSGAHTIGRARCQFITDRLYNFSNSAQPDPNLNTTYLQQLRSICPKNGPGNALTNLDSSTPDKFDKNYYSNLQIRKGLLQSDQELFSTPGAETVSIVNKFSSDENAFFEAFKASMIKMGNIGVITGNKGEIRKQCNFVNTQSIELGLGLYNSEDGMVSSS*
AhAPX110	AH14G08430.1	MMSFLSSFKVVALCYGVFMFGVFLSSEAQLDPSFYNKTCPNVHSIVREVINNVSKTDPRMPASLLRLHFHDCFVQGCDGSLLLNNTATIVSEQQARPNNNSIRGLDVVNQIKTAVENACPGIVSCADILALAAEISSVLDQGPDWKVQLGRRDSLTANITLAQNLPGPSLTLDQLKARFTAQGLNTTDLVALSGAHTFGRARCSLFVGRLYNFSNTGSPDPSLNSSYLQTLRSLCPNGGPGTTVANLDLTTPDTFDKNYYSNLQVHKGLLQSDQELFSTSGADTIDIVNKFSSDQNAFFEAFKASMIKMGNIGVLTGSQGEIRKQCNFINSQSAQLGLYNVASKESSSEDGMVSSI*
AhAPX111	AH14G08440.1	MMKFLLAIVLCGVVVLGTFPLSSDAQASQLDPSFYSATCPTVHSIVREVLRNVSKTDPRILASIMRLHFHDCFVQGCDASLLLNNTATIVSEQGAAPNNNSIRGLNVVNQIKTAVEAVCPNTVSCADILALGAEISSVLGGGPDWKVPLGRRDSLTANLTLANQNLPAAFFTLPQLTTAFANQGLNITDLVTLSGAHTFGRAQCQFFFARLYNFNGTGNPDPTLDSSYRQTLQSLCPIDGSKNTSVVNLDLTTPDTVDNKYYSNLQAQKGLLQSDQELFSTPNASTTAIVNNFSANQTLFFEAFKASMIKMGNIGVLTGTNGEIRKQCNFVNSNSMGLANAASNKESFSEDGMVSSY*
AhAPX112	AH14G08450.1	MMNSLFGLTSVLCFVVGTLILPFSNAQLDPSFYNTTCPNLHSIVSNVLTNVSKSDPRMLASLIRLHFHDCFVQGCDGSILLNDTSSIVSEQSAVPNNNSIRGLDVINQIKTAVENACPAVVSCADIVALAAEVSSELANGPSWQVPLGRRDSLTANQTLANQNLPAANFNLTLLISRFANQNLNITDLVALSGAHTIGRAQCRFFSNRLYNFSSSGNPDPTLNTSYLQTLKSICPNDGGSGTNLTNLDLTTPDTFDNNYYSNLQQQNGLLQSDQELWNTTGASTISIVNSFSSNQTLFFEAFKASMIKMGNIGVLTGSQGEIRTQCNFVNGNSSGLATLVTKQSQDNDGRVSSI*
AhAPX113	AH14G08480.1	MRSFDVRLFCFVAMTMLMLGALPFSSDAQLDPSFYKNTCANVHSIVREVIRNVSKSDPRMLGSLMRLHFHDCFVQGCDASILLNSTSTIVSEQGAGPNNNSIRGLDVVNQIKTAVENACPGVVSCADILALAAEISSVLAHGPDWKVPLGRRDSLTANFTLANQKLPAPTFNLSQLISTFANQSLNITDLVALSGAHTIGRAQCRFFSSRLYNFSNTGNPDPTLNTTYLQTLRSICPNGGPGNTLTNLDLTTPDTFDNKYFSNLQSLNGLLQSDQELFSTVGASTLSIVNSFSSNQTLFFEAFKASMIKMGNIGVLTGSQGEIRKQCNFVNGNSGLATFATRVESSEEQGVSSA*
AhAPX114	AH14G08550.1	MKFLFLFLFPLILCVVVPTTRAQLLDPFFYKDTCPSLQSTVRQVLLNVSKGPGKDERLFASLIRLHFHDCFVQGCDGSILLNDTASIRSEQLAAPNLDSIRRLDVINLIKENIEKACPGVVSCADIVALAAEVSSEMSNGPTWQVPLGRRDSETASFDLANSDIPGPKSNLPQLISAFQKKGLDMNDLVALSGAHTIGRGRCTLSRRRNCKNNGSKGENVTNLDQITAFEFDNNYYINLQRGDGPFNSDQVLFDTRGAQTINAINLLASNQTLFFEAFKASMIKMSLIEVLVGKQGIIRKHCNFIST*
AhAPX115	AH14G13430.1	MANSSFFTFLLLLLLYTIVASANNPNDDEIVPSDNVFTLQVPTLDDSILDNLLSFGYYLKSCPEFESILHNKIKVWIQKDHTLAASLLRLHFHDCAVRGCDGSILLDHDGSERRAEASKKLRGFKVINDIKEELERSCPNTVSCADILSAAARDATVELGGPYWAVPYGRKDGRISIAKEAQIIPIGRENITSLIEFFQSKGLTLLDLVVLSGSHTIGRSSCGSIQYRLYNYQGTGKPDPTIDPKYLNFLQRKCRWASEYVDLDATTPNKFDNNYYINLSKRMGLLYTDQLLYSDPRTSPLVSALASTPSIFQHQFAVSMSKFGVIDVLTAQDEGEIRTNCNFVNAY*
AhAPX116	AH14G16980.1	MAKNFVFVFTSFMILLISSVQTSSAQLSRGFYNNTCPNVEQLVRAAVTQKLQQTFVTAPSTLRLFFHDCFVRGCDASVLLVSPTNQAEKNHPDDVSLAGDGFDTVVKAKVAVDSDPQCRNKVSCADILALATRDVVNLAGEPFYEVELGRRDGRISTMQVFNTIFLALISIWISSILCLALMASPRQI*
AhAPX117	AH14G16990.1	MYNFSPRNRIDPTLNLQYALKLKQTCPVNVDPRVALALDPFTPQTFDNQYFKNLQQGMGLLSSDQVLFTDPRSRDMVNLFASNEQAFYTAFVTAITKLGRGGVKTGNQGEIRVDCTKVN*
AhAPX118	AH14G21760.1	MLPPPLQTPNPFCRRSLSSEHWRRFVVQGRSLPSLERNPSSCRAELVLRPLPPPALLQFWFCKLVPKPRTISIAASVEDEDKFESTVIEDESGLGGTTKLRSFEVIDDAKTQLEAVCPNVASCADILALAARDSIVLLPGPSDSIDVQKHMFSALGLNTKDLVTFVGGHTISTTSFGLLRRRLYNFNGTNGPDPTIDPSFLLQLQVLCPQNGGASSKRVPLDNGSQTKFDTSYFNNVKKGRGILQSDQALWTDPCTKALVQRYSLGLTFNVDFGNSMVKMSNIGVQTGSEGEICKKCSTFT*
AhAPX119	AH15G18730.1	MAHCSLFPKSYFLHVVLIMFTFLVATRLYASEPPLTLDYYASTCPTVFDVIRKETECAVLSDPRNAAMIVRLHFHDCFVQGCDASNLLDDTVTLKGEKKAATNIHSLKGFELIDQIKNMVESECPGIVSCADILTIAARDAVILVGGPYWDVPVGRKDSVTANIDLANTNLPTPDESLLSIISKFLYQGLSVTDMVALIGAHTIGMARCQSFRSRIYGDYGFTSVKNPVSESQLSNLRSMCPPIGGGRTDNNISAMDYVTPNLFDNSFYQLLLNGEGLLNSDQEMYSSVFGIQTRELVKKYATDPLDFFRQFSESMVKMGNITNSESFVTGEVRKNCRFVNT*
AhAPX120	AH15G00780.1	MSQLNNVLLVWFLLLSVAHGTSAQLSRHHYAKICPNVENIVRDAVKKKFHETFVTVPATIRLFFHDCFVRGCDASVLVASTPNNKAEKDHPDNLSLAGDGFDTVIRAKAAVDAVPLCRNKVSCADILTMATRDVISLAGGPYYEVELGRYDGLKSRASDVNGKLPQPGFNLNQLNSLFAANGLTQTDMIALSGAHTVGFSHCNKFNNRIYNFKSHTKVDPTLNDLYASQLKSMCPRNVDPRIAIDMDPTTPRAFDNAYFKNLQKGMGLFTSDQVLFMDPRSKPAVEAFASNSKTFHANFVAAITKLGRVGIKNAQNGNIRSDCSII*
AhAPX121	AH15G33980.1	MVYKRPLKCLKIVMANLVTVFVVMGIIVSGFRIGADGLNMNYYLFSCPFVESVVKDIVNRALEDDPSLAAPLLRMHFHDCFIQGCDGSILIDSTKGNKAEKDSPANLSLRGYEIIDDIKEELERQCPGVVSCADILALAARDAVFFARGPVYDIPKGRKDGTRSKIEDTINLPSPNFNASDLIKMFGQHGFSAQEMVALSGAHTIGVARCSSFKNRLTKVDPNLNSEFAKTLSRTCSDGDNAEQPFDETRNDFDNLYFDALVSSNGVLTSDQTLFTSPKTRNFVNSYAQNQALFFLDFQQAMIKMTLLDIKEGSKGQVRDNCRRIN*
AhAPX122	AH15G33990.1	MGIIVSGFRIGADGLNMNYYLFSCPFVESVVKDIINRALEDDPSLAAPLLRMYFHDCFIQGCDGSILIDSTKGNKAEKNSPANLSLRGYEIIDDIKEELERQCPEVVSCADILALAARDAVFFAGGPVYDIPKGRKDGTRSKIEDTINLPSPNFNASDLIKMFGQHGFSAQEMVALSGAHTIGVGRCSSFKNRLTKVDPNLNSEFAKTLSRTCSAGDNAEQPFDETRDDFDNL*
AhAPX123	AH15G34130.1	MELFRLEMCYLTFNTVNSFSFLFHLIIISFNHTKSIASTTIRSYPIGKVGYMGHNAVVYQNGGLQIDDIKEELERQCPGVSCADILALAARDAVFFAGGPVYDIPKGRKDGTRSKIEDTINLPSPNFNASDLIKMFGQHGFSAQEMVALSGAHTIGVARCSSFKNRLTKVDPNLNSEFAKTLSRTCSAGDNAEQPFDETRDDFDNLYFDALVSGNGVLTSDQTLFTSPRTRNFVNSYAQNQALFFLDFQQAMVKMSLLDIKEGSKGQVRDNCRKIN*
AhAPX124	AH15G35170.1	MKFPIIVLLLLTLSTTLLKAELDAKYYEKTCPQIEDIISETVQSASKQDPKVPARILRMFFHDCFIRGCDASILLDSTHTNKAEKDGPPNLSVHSFYVIDDAKAKLEKACPHIVSCADIIAIAARDVVTLSGGPSWEVLKGRKDGRISKASDTTNLPAPTLNVTQLIQSFAKRGLSIKDLVTLSGGHTLGFSHCSSFQSRLHNFSFLHDIDPTLKAHDSVV*
AhAPX125	AH15G37650.1	MVRVIISSANRLLIVLLFSLLLFVPQINGSMSSNRKLGKAPITAKGLSYDFYWISCPRVERIIRKHLEDVFEKDPGQAPGILRLFFHDCFSQGCDASIFLSGASGEQDTDENFGLRPEAIETIENLRALVRKQCPRVVSCSDILVIAAREAVRQFGGPDFDVPLGRKDSKFFNKSSAANLPKPFFKTGELVKSFSDRNLDATDLVALSGAHTYGLAHCGSLFNRTTDTQPPIDPEFRNGLIGKCPDEDSPVPIDLDIRTPNKFDNMYYIDLLNQQGVFTSDQDLASDPRTREIVNQFSSNQKLFFDKFANAFVKASQLQVLTGNDVNAEIRKTCFAPNNDGFSSSSSSVLHEVVDSAETNNI*
AhAPX126	AH15G09760.1	MKLPRPLLVALLVLSLIVVPSKADLDDFFNGFGFHFRHGRQQQQQQEQQEQQAQGNDNQDPPGAQVNEPRGSYIAGAYGIGGSPPPPQQTAVQPAEPADFKPAQTVITNNLGGLSVGFYDRSCPNAEKIVADWLAELIKTNPSAPANFIRLAFHDCAVGGCDASILLDSIGQGDKVEKGSIFNGMSLKGADLIDDLKMRLEEECPQTVSCADAIAFTANEAMAIAGGVRQRPLGGRRDALNSLATLADQNLASPTATIDQMSAIFKRLGFNQEEMVVLLGAHSVGTAHCDLFMDRVYNFRNTQKPDPVLPLPYVEDLRRLCANPGTPQFRNPNVNFDETPYALDNRYFKNLVQNKALLLSDSSLKDDPRTGPTVRQMAENDTLFPKRFAELFTKMTTFN…
AhAPX127	AH15G01790.1	MECTNNKHPFLFLFWLVFLTPLVCSQLYYNFYDSTCPNLTRIVRYNVLSAMNNDTRIAASLLRLHFHDCFVNGCDGSVLLDTTSTFTGEKNARPNKNSVRGFEVIDTIKSALEKACPATVSCADILTLAAREAVFLSKGPFWVVPLGRRDGTTASESEANNLPSPFDPLENITAKFVAKGLELKDVAVLLGAHTFGFAQCFTFKARLFNFGGTGKSDPTLDGSLLQNLQNLCPNQASSDTNLAPLDPVTTNTFDNMYYRNLLNNSGLLLSDQALMGDNTTASLVNTYSKWPLLFFRDFAVSMEKMGRISVLTGQQGQVRTNCRFVN*
AhAPX128	AH16G05890.1	MKTITSFLVVCVLLSCFLGACHGGNLRKNFYRNSCPQAEAIVKTKIQQHVAARPELPAKLIRMHFHDCFVRGCDGSVLLDSTATNKAEKDAIPNLSLAGYDVIDDIKAEIEAKCSGVVSCADILALATRDAFSVQFNNVPLWEVLTGRRDGRVSIASEALANLPPPFFNFAQLKQSFESKKLTVHDLVVLSGAHTIGVGHCNLFSNRLFNFTGKGDQDPSLNPTYADFLKTKCQALSDTTTTVELDPNGSTKFDNDYYNILVQNKGLFQSDAALLTTKTSRNIVNELRNQNKFYTEFGQSMQRMGAIEVLTGSAGEIRHKCSVVNSN*
AhAPX129	AH16G06030.1	MKTTSFLVACVLLSCFLGACHGGDLRKNFYRNSCPQAEAIVKTKIQQHVAARPELPAKLIRMHFHDCFVRGCDGSVLLDSTVTNKAEKDSIPNLSLAGYDFNNVPLWEVLTGRRDGRVSTASEALANLPPPFFNFTQLKQSFESKKLTVHDLVVLSGAHTIGVGHCNLFSNRLFNFTGKGDQDPSLNPTYADFLKTKCQALSDTTTTVELDPNGSTKFDNDYYNILVQNKGLFQSDAALLTTKTSRNIVNELRNQNKFYTEFGQSMQRMGAIEVLTGSAGEIRHKCSVVNSN*
AhAPX130	AH16G25780.1	MVKFTIFVVLLLILPLASMADLTVGFYGTSCPKAEAIVRQAVQKRFNGDKSITGGLLRMHFHDCFVHGCDASILIDSKKGNQSEKDAGANGTVRGFEIIDEAKKALEKACPSTVSCADIITLATRDAVDLAGGPKYSVPTGRRDGLVSNPSDVNLPGPGSTVSQALQIFTSKGMSLNEMVTLLGAHTVGFAHCSFFRNRLGGADTTMDPTLDSNLVKLCGTQSKPSKKDLRTFLDQNTSIVFDNQFYKQILNKQGVLFIDQQLALDSSSKGLVSSFAANPVSFQQSFVNAIVKMGSIGVKVGNDGEIRRNCRVFNR*
AhAPX131	AH16G25800.1	MTVEAMVVLLGAHSVGVAHCVSFQRRLLSFNGKHDPTMDPALDSKLVKVCNPKAGRVQVSPPSAFLDQNTSFIVDNEFYKQILLNRGVLQIDQELALDSSTKDFVSSFAVNGDKFQKSFADAMIKMGKIEILVRNDEEIR*
AhAPX132	AH16G30440.1	MELLAKISLLIGVVMVASMIMSKGCEGQLVENFYSSSCPNVESIVREAVTNKFTQTLTTGQATLRLFLHDCFVQGCDASVMISSANGDAEKDHSENLSLPGDGFDTVIKAKQAVEASCPAVVSCADILALATRDVISFLGGPSFNVELGRKDGLISKSSNVEGNLPKSSFNLKQLNTMFSNHNLTQTDMIALSGAHTIGFSHCNEFSNRLYSFSASSPLDPTLDSNYAEQLKTQCPQNPDPQVVVALDPDSSSSFDNKYYRNLVAGKGLLRSDQVLYTDPASRSTVAEFANNADAFNEAFVAAMRKLGRVGVKIGKEGEVRRDCTKFN*
AhAPX133	AH16G30490.1	MKKIWVVLVAMFMISVSKGEGKLVENFYGQTCPNVESIVTQAVTTKFHQTITTGQATLRLFFHDCFVQGCDASVMIATANGDAEKDASENLSLAGDGFDTVIKAKAAVEASCPGVVSCADILALATRDVIGLLGGPSYRVELGRRDGLVSKASSVDSNLPKASFNLNQLNKMFSKHNLTQTDMIALSGAHTVGFSHCNQFSNRLYSFQSSSHVDPTLDPSYAQQLKSDCPQSVDPSVVIALDPQTSFAFDNLYYKSLVSGQGLLGSDQTLFTDPKSQATVVEFANNQNEFFVAFVAAMRKLGRVGVKTGNDGEIRRDCTTFNS*
AhAPX134	AH16G33620.1	MLLLNPAFFFIVVSLFLGTLESRLTLDYYAKTCPKFSQIIQDTITNKQIASPTTAGATIRLFLHDCLPNGCDASVLISSTSFNKAERDNEINLSLPGDGFDAIVRAKTALELACPNTVSCADILAVATRDLVTMAGGPYYPVYLGRRDGRVSRSSDVDGNLPKPTMPMSQIIEIFAKRGFSVEEMVALSGAHTIGFSHCNQISNDLYNYSKLSNYDPRYNPRFAQGLQKACSDYQKNPTLSVFNDIMTPNKFDNVYFQNLPKGLGVLKSDRGLFGDPRTKPFVETFAADETKFFKAFASAMQKLSLVGIQTGRKGEIRRRCDQIN*
AhAPX135	AH16G03520.1	MFCSIIFSVLITTLVHESNAQLSSSFYSSTCPNVSSIVRSVVQQALQSDSRIGASLTRLHFHDCFVNGCDASVLLDQGGNITLSEKGAVPNNNSARGFDVVDKIKSAVENSCPGVVSCADILALAAEASVSLGGGPSWNVVLGRRDGVIANQSGANNSIPTPFESLANITAKFAAVGLNITDLVALSGAHTFGRAQCRFFNQRLFNWSGTGSPDPTLSPSYVASLQQSCPQNGSSGTTLNNLDPSSPDTFDNNYFSNLINNRGLLQTDQELFSSNNSVTISLVNSFAGNQTAFFEAFAESMINMANISPLTAPQGQIRSNCRKLN*
AhAPX136	AH16G01030.1	MHFIKLNNLLVIALVSTSLLSSYAYPGFNFGWGGRNHGSRGGISYGLSPQFYQFSCPQANDIVMSVLEKAMAKNMRIAASLLRLHFHDCFVQGCDASILLDDSPAIVSEKNSGPNKNSIRGFEVIDEIKAKLEEACPQTVSCADILALAARGSTILSGGPNWELPLGRRDSRTASLIGSNNNIPPPNATIQNLITFFKRQGLDEVDLVALSGAHTIGVARCATFKQRLYNQNGKNEADVSIERTFYFGLKTMCPRSGGDNNISPLDFGSPRMFDNTYFKFILQGRGLLNSDQVLLSGGVIKTQELVKKYAQDEAFFFQQFAMSMIKLGNLRPITGFNGQVRKNCRRVN*
AhAPX137	AH17G30310.1	MAERVFLTHPSLTLPSQPSPTTRMASTATAAIAASRIIPSATALSSSSYRSFFSSSSTSRSSLKCLHLHSSSRFSHLFVNQRRAEVRVSSGGYATVSSPKSLASDPDQLKSAREDIKELLRTKFCHPILIRLGWHDAGTYNKNIEEWPQRGGANGSLKFEVELKHAANAGLVNALKLLQPIKDKYARVTYADLFQLAGATAVEEAGGPKIPMKYGRVDVSSPEQCPEEGRLPDAGPPSPADHLRQVFYRMGLNDKEIVALSGAHTLGRSRPERSGWGKPETKYTKDGPGAPGGQSWTVQWLKFDNSYFKDIKEKKDEDLLVLPTDAVLFEDPSFKVYAEKYAEDQVAFFNDYAEAHAKLSNLGAKFDPPEGIVLDPSPKPQAEKFEAAKYSTGKRELSD…
AhAPX138	AH17G11990.1	MARISWKFGLLMMMVVLVGSCSGQLSNENFYSKKCPNVFKAIRSVVRSAVAKEPRMAASLLRLHFHDCFVNGCDGSVLLDDTSSFKGEKTAGPNNNSLRGFDVVDAIKAKVESVCPGVVSCADILAITARDSVVLLGGPNWNVKLGRRDSKTASLAAANSGVLPPPTATLSQLISKFQAVGLSTKDMAALSGAHTIGKTRCTVYRSRIYNDTNIDRTFANARKKNCPIITGTPKDNNVAPLDFKTPNHFDNSYYSNLLNKKGLLHSDQELFNGGSTDSLVRTYTNNQKAFFADFATAMIKMGNIKPLTGSQGIIRRNCRRAN*
AhAPX139	AH17G12030.1	MKGEKTATPNNNSLRAFDVVDEIKAAVDKACNGPLVSCADILALAARDSVFIMGGRQYYYKVLLGRRDATSASIEDANNHLPLATTAFSDLLSRFFQPNGLDLKDMVVLSGAHTIGFAKCDSFKARLYNDTNIDSNFATSLKQSCPPSGGSNLTALDVSTASFDINYYSDLLQNKGVLHSDQELYKGDGCESDQLVKLYSSNPNAFAKDFATSMVKMGKIKPLLENQGEIRSSCRKTNRGGYY*
AhAPX140	AH17G18150.1	MGVSFLSTLPSLLPLAHDSPPTTTTTTIRHHPRLVTICGYNKIKASYHVIDEGHFSLKRRDILKSLGMTIGLELIGSSGSLVGTANAADLIQRRQRSEFQSKIKGTLFTAIKGNPDLVPSLLTLALNDAVTYDKATKSGGPNGSIRFSSEISRPENRRLSGALSLIEEAKKEIDSYSKAGPISYADLIHYAAQSAVKSTFIAAAIRKCGGNEEKGNLLYTAYGSNGQWGLFDKQFGREDAQEPDPEGRVPLWEKASVQEMKDKFSAVGLGPRQLAVLSAFLGPDQAATEAKLASDKDVAPWVDKYQRSRETVSQTDYEVDLITTFTKLSTLGQQINYEAYTYAPPKIDITKLKL*
AhAPX141	AH17G06310.1	MASTSYFLLLFALVAAATVSEANAAQLRTDFYSCSCRNLLAIVKTGITKALQKEARMGASILRLHFHDCFVNGCDASILLDDTSRFIGEQTAAANNNSARGFNVIDDIKAMVEKECPGVVSCADILALAARDSVVYLGGPSWEVGLGRRDSTTASRLDANNSIPAPSFNLSTLKQNFANQGLSEKDLVALSGAHTIGLSQCRLFRPHIYNDTNIDASYAKFLQSKCPRTGNDKLLEPLDHQTPFHFDNLYYKNLVQKKVLLHSDQELYNGGSTDHLVGKYATDRVAFFNDFAKGMVKMSRIKPLTGKKGEIRLNCAKVN*
AhAPX142	AH17G06350.1	MGSNNLVMIGLFLLVLVLGSANASLSTEFYSSSCPKLLDTVKCTVEAAIKKETRMGASLLRLFFHDCFVNGCDGSILLDDTSSFKGEKNAGPNKNSARGFEVIDAVKSAVEKVCPGVVSCADILAVAARDSVKILGGPEWDVKLGRRDARTASQSAANNGIPAPTSTLNQLISKFGALGLSTKDLVALSGGHTIGQARCTTFRSHIYNETNELVTSFAQTRQSKCPRASGVGDNNLAPLDLQTPASFDNHYFNNLIDRKGLLHSDQQLFNGGSTDSIVRGYSSNPSSFFADFASAMIKMGDINPLTGSKGEIRKNCRSVN*
AhAPX143	AH18G23730.1	MKLHYCFSLFLITISSVAYGQGNVLKKTLNSSSLHRPKASLSTDYYHRKCPDAEGIISQKVSAWIKKDPTLAPAIIRLHFHDCALRGCDGSILLNHKGSERSAFESRTLKGFRLIDDIKLELERRCPKTVSCADILTAAARDATILAGGPFWEVPFGRKDGRTSLAREASMVPHGYENITTLLEFIQGIGLDMLDLVALSGSHTVGRSTCHSFMDRLYNFNGTGKPDPSLNVNYLMLLRKRCKRESDLVYLDAITPRTFDTTYYTNLMRKVGLLSTDQSLYSDARTAPFVEAFATQPFLFKSQFAVSMVKLGNVGVLTGSTDKGEIRVNCNYVNAA*
AhAPX144	AH18G10570.1	MAAPFPHHLFVTLSIILSVLACSIVSNAQLSPNFYAKTCPNLQAIVLSAMKQAVTKEPRMGASILRLFFHDCFVNGCDGSILLDDTSTFTGEKSAGPNQNSARGFEVIDSIKSNVEAACNATVSCADILALAARDGVVQLGGPSWTVGLGRRDARTASQTAANNQIPSPFSDLSTLTSRFAAKGLNARDLTALSGAHTIGQAQCQFFRNRVYNETNIDANFATSRKANCPSTGGNANLSPLETLTPARFDNNYYRDLVAKRGLLHSDQVLFNGGSQDALVRSYSANSVSFFSDFAAAMVKMGNISPLTGTSGEIRKNCRVVN*
AhAPX145	AH18G15530.1	MEKRGEESQLGCVTNESKSAFRLRQLDKIGQKDESEFRSATSGMNMKLEMKRILLDIFKEKLGSCGSLDAKVCIWSIPDRHVVDWTDMHEMVAAACYTPDGQSALVCSYKGNCHLYNTSGQLAKYRFLKVCLRENRVIDDATGLGFHAKSCPKAEKIGCDGSVLLNNTNKQAEKNAPPNLTVRGFDFIEGIKSLVEVACPGVVSCANILTLAAKDSIVATFNNAGLDLNDLVILSGIYINRQNAIQLEEKEKREKEMRSKIIEEAEEYKVAFYEKRKLNVETNKVQNREKEKLIKRSSTKRPTKITAPDAASYDAAFTCTCQRPQRWQGCKKKNTILICLKRKKLKSIANKDLNKSSADEESKTVDLVEPLPGGQRTKRTFYEGVVESYDPVKKRYKDL…
AhAPX146	AH18G05400.1	MQFTIIVVILFFIVPLALADLRVGFYSSSCPKAEAIVRKVVQRNYLYIDRSIAGGLLRLHFHDCFVRGCDASILIDPTEDNESEKDAEANETVRGFEIIDKAKKKLEKVCPSTVSCADIIALAARDAVSITGGPWYAVPTGRRDGFVSNPSNAEILPGPSSTVSHALQIFTSKGMTLGEMVTLMGAHTIGYAHCGFFRKRLEGRDSTMDPSLNEKLVRLCGNSSSNNNNPTTFLDQNTSFVFDNQFYEEIVNKRGVLFIDQQLALDSSTKGLVSKFATDAESFRRSFVNAIVKMGSIGVLVGDDGEIRTRCWDYNNNNSDP*
AhAPX147	AH18G07180.1	MARKLGYLRFFIVCVIASIVATTHAQLQLGFYAKSCPKAEKIVSDFVNEHIHNAPSLAAALIRMHFHDCFVRGCDGSVLLNNTNQQAEKNAPPNLTVRGFDFIERIKSLVEAACPGVVSCADILTLAARDSIVATGGPFWQVPTGRRDGLVSNLSEATRNIPAPFDNFTTLQTKFNNAGLDLNDLVILSGAHTIGVSHCSTISNRLYNFTGKLDEDPALDSEYAQNLKKFKCKSINDNTTLIEMDPGSRKTFDLGYYNQVVKRRGLFTSDSQLLVNSVTNSLVNQLLQGSLRNFHAQFAISMEKMGRINVKTGTQGEIRKQCALVNS*
AhAPX148	AH18G22460.1	MVSWLNVWIMVALLVPVLLSLTNPRGESQTQTQTQTHPKPHSQKQTQTQTLHLPPSLISSSNLFFNERIRDGSNLDYDFYRDTCPQAEDTIRSAVTRIFFDHRDSAPAILRLFFHDCFIQGCDASLLLDDSNGNKNHSIEKQAIPNQTLRGFDKIDLIKEEVEQACPGVVSCADILAVAARDFVLLAGGPFYPVLTGRRDSNQSFYDEANDQIPRPDDNVNRTLRLFSLRGFNERETVSLLGGHNIGKISCEFIQQRLYNFQGTGQPDPTIPVDFLGQMRLNCPENNNTSSTNEVSAFEVSQKENSHSKAGMSYMQALSSSMSSGAAFDTHYFQSLLKGRGLLYADQQLMSHVKTARLVSAYASDDGSTFRMDFARVMLKMSNLDVLTGLQGQVRLNCS…
AhAPX149	AH19G24230.1	MQQHIDRTYLKVLKIVMANLLVIVLVIHQVMASGYRMGANGLDMNYYLMGCPFVEPVVKNIVNRALQRDPTLAAALIRMHFHDCFIQGCDGSILIDSTKDNTAEKDSPGNLSLRGYEVIDEIKEELERQCPGVVSCADILAMAARDAVFFAGGPIYDIPKGRKDGRRSKIEDTINLPFPTFNASELIKAFGQRGFSAQEMVALSGAHTLGVARCASFKNRLNQADPTLDSQFAKTLFRTCSSGDTTEQPFDATRNDFDNLYFNALVRKNGVLTSDQTLYASPLTRNIVNAYAFNQAMFFFDFQQAMVKMGLIDVKDESKGEVRQNCRRIL*
AhAPX150	AH19G26520.1	MEKEKVVRWCGAVRQDGSAAVQCVAAGRQGGGAVRCGAVRQDGKAAGQGGGLPSLSPPPPLFFLSPVPFYVTTCPKAESIVKSMVQSHLNSDPALAAGLLSMHFHDCFVQGCDASVLVTGSATEKTAFANLGLRRFEVIDDPKTQLEAACPGVVSCADIVALAARDSVLLSGGLSWQVPTGRKDGRVSQVSDVNNLPAPTDSVDVQKQKFAAKGLNTKTSLPFLMSMWTGGHMISIAACQFFSNRLYNFIGNGLDPSINPSFVPQLQALCPQNSGGSNRVSLDTGSQLKFDTSYYANLRNGRGILESDEALWNDASTKMFVQRYLSLREMLGFSFSLEFGNSMVKMGNIGIKTGADGEIRNICIVLLLTDYFNQINV*
AhAPX151	AH19G29790.1	MAFAVLFLLFLSVPFSSAKLNPDYYNATCPDFAKIVRDQVFTKQSVVPATAAGVLRLFFHDCITDGCDASIFISSNAYTPHAERDADLNLSLSGDAFDLVIKIKNLLELTCPGVVSCSDIIAQATRDLIKMVGGPYFPVRLGRKDSLNSDASKVPASLPTPTMTMDDIINKFAARKFTVREMVALTGAHTIGFTHCKEFANRIFNFSPTSQVDPTLHPKFAEGLRHVCWNYTKDPSMSAFNDPRSPSKFDNAYFGNVLKGLGLLRSDYLLGADPRTRPIVEEYAKNEQAFFRDFAKAMEKLAVLGVKTGNAGEIRSRCDQFNHIPA*
AhAPX152	AH19G36370.1	MASNKCWLILAITLCVIGIGSGDDDHELLSENFYHKTCPKAVETIRKAVIDAVYQEPRMGASLLRLHFHDCFVQGCDASVLLDDTPNFIGEKNSAPNKNSLRGFEVIDSIKSQLESMCPSVVSCADILALAARDAVFALKGPRWEVKLGRRDSTTASLSESNSDLPAPFFNLSSLITTFKKKNFNIQEMVTLSGGHTIGRVRCRFFRDRIYNESNIDPSFAEAMKALCPSEKGDGDDNLSPFDSITPDTFDNAFYQNLVYQRGLVHSDQQLYANGAGITDSQVFMYSRNFGRFKKDFADAMVKMSLLSPITGNDGQIRTTCRFVNN*
AhAPX153	AH19G42570.1	MAPVPAKFIFFPIIFFLLNSLSLSKAELQADYYDQTCPQLEKIIADTVLNASRHDPKVPARILRMFFHDCFIRGCDASILLDSTPTNKAEKDGPPNISVRSFYVIDDAKAKLEKACPHTVSCADIIAIAARDVVTMSGGPYWKVLKGRKDGKVSKASDTSNLPAPFFNVSQLIQSFAKRGLGVKDMVTLSGGHTLGFSHCSSFVARLRNFSSVHDIDPRMNTEFAVGLRKQCPKPNNNGDAGQFLDSTASVFDNDYFRQLLAGKGVFSSDQSLVDDSRTRWIVEAFARDQSLFFKEFATSMLKLGNARGSGDGEVRLKCRFKN*
AhAPX154	AH19G11940.1	MLSTTYNNNSFFLLTIIILLVLSFVSPSNAQLSSTFYSKTCPNVSSIVKNVIRQARKSDPRITASLTRLHFHDCFVNGCDASLLLDVGGNITESEKTAGPNNNSARGFNVIDNIKAALNSSCPGVVSCADILALAAEASVSLEKGPSWKVLLGRRDGLTANKTGANTLLPTPFETLAQITAKFSAVNLNITDLVALSGAHTFGRAQCQFFSQRLYNFSGTGNPDPTLNATYLTTLQQSCPQNGNGSTLNNLDPSSPNTFDKNYFTNLLNNRGLLQTDQELFSTNGSSTISIVRNFANNKNAFFQAFAQAMIKMGNISPLTGTQGEIRADCKKVNGS*
AhAPX155	AH19G14960.1	MHVIMLSKKLLVLLVVLSVSSSLTSASLTVGFYKRTCPHAEAIVRSAVNKAISLNEGIAPALIRMHFHDCFVRGCDGSVLLESTPGNPAERDHPANNPSLRGFHVIEEAKAQIESLCPETVSCADILAFAARDSAYKSGDINYAVPAGRRDGRVSISQEVTENLPAPTFNADQLITNFARKGLSADELVTLSGAHSIGVSHCSSFSNRLYTPLPQDPPMDSEFSSLLKTKCPSNVNGDGGFDPTVVIDAFTPKRLDNKYYKGLMKQRGLLSSDQALLSSESTSEMVVSNAKHGLHWSVKFAKAMVRMGSIDVLTGEQGEIRRHCSLVDFEFKAKFLFSVGSIYKTSPLMVMTSLRSEESKDDMRSGREKRLDEEENCRLVGVAKIDSIDDFLMNSFLTL…
AhAPX156	AH19G03800.1	MATLMSKMLKKMSFFILLFCIFLSFNTNNNSSNSRISITTTTTSSFCNPSSSSSASSCSSSHSRSVPLDSFSNYPVSLSVKINGGVGEDDDDDDDEFGVLDAGDNDDDDKNDSSDDDDGGGESLQYDYYRNSCPKAERIVRSTMQHIHRTKPYLIPAILRLVFHDCFIQGCDASVLLDDDDYIDSEKEAPPNGSLKGFDVIETIKSKLEEACPRIVSCADILVLAARDSVALAGGPFYPLYTGRRDGSNSYADIATYELPSPYSDLSHTLNSFKAKGFDEREMVTLLGAHSIGEIHCEFFKNRLYNFSGTNEPDPSIEVEFLNLLKSRCSASSPSSASGYTSHRTLSSTAFESTFPNGSPSSSVEEPGITMDLEQPQSDFGITYYRNLLQGRGILYADQ…
AhAPX157	AH20G22440.1	MSPKKLNSMVIVFAIYLLSQHVHSELQVGYYSYSCGMAEFIVKDEVRKAYNRDPGLAAGLVRMHFHDCFVRGCDGSVLLDSTPSNTAEKDSPANNPSLRGFDVIDSAKARIEAVCKGVVSCADIVAFAARDSIELVGGVGYDVPAGRRDGRISLASDTRTDLPPPTFNVNQLTQLFSKKGLTQEEMVTLSGAHTIGRSHCLAFNSRLYNFSSTSLQDPSLDPSYAMFLKRRCPQGNTNQNIVVPMDPSSPGVADVGYYNGILANRGLFISDQTLLTDTETASQVYQHARDRYTWANKFADAMVKMGQIGVLTGDDGEIRENCRVINS*
AhAPX158	AH20G23580.1	MASRLVLALAIFALVLGNGNAQLSTNFYSSSCPKLFSTVRSTVQSAISKEARMGASLLRLFFHDCFVNGCDGSILLDDTSNFTGEKNANPNRNSARGFEVIDAIKTAVEKVCPGVVSCADILAVAARDSVNILKGPTWNVKLGRRDARTASQSAANNGIPPPTSNLNQLISRFSALGLSTKDLVALAGGHTIGQARCTSFRARLYNESNIEASFATSRKTNCPRASGTGDNNLAPLDLQTPTAFDNNYFRNLVQNKGLLHSDQQLFNGGSTDSIVRGYASNPTSFSSDFVSAMIKMGDISPLTGSNGEIRKNCRRIN*
AhAPX159	AH20G08720.1	MDGVFINKRFIMIALLCIVSTTVHGQGTRVGFYATTCPKAESIIKSTVQSHLNSDPTLAAGLLRMHFHDCFVQGCDASVLVTGSATEKTAFANLELRGFEVIDDAKTQLEAACPGVVSCADILALAARDSVVLSGGLSWQVPTGRKDGHVSQASDVNNLPAPTDSVDVQKQKFAAKGLNTQDLVTLVGGHTIGTAACQFFSNRLYNFTGNGPDPSIDPSFVPQLQALCPQNSGGSNRVPLDTGSQLKFDTSYYANLKNGRGILESDEELWNDASTKMFVQRYLGLRGVLDLSFSVEFGKSMVKMGNIGVKTGADGEIRKICSAFN*
AhAPX160	AH20G08730.1	MEGVFNNKKFILVFVFMLGLCIGITTVHGQGTRVGFYSRTCPRAESIVRSTVRSHVNSDPTLAAKILRMHFHDCFVQGCDGSILVSGPATEKTAFANLGLRGYEIIDDAKTQLEAACPGVVSCADILALAARDSVVLSGGLSWQVPTGRRDGRVSQASDVSNLPAPSDSVDVQKQKFAAKGLNTQDLVTLVGGHTIGTTQCQFFSNRLFNFNGTAAADPAIDPSFVSNLQALCPQNTGAAANRVALDTGSQFKFDSSYFSNLRNRRGILQSDQALWSDPSTKSFVQRYLGLRGFLGLTFNVEFGKSMVKMSNIGVKTGTDGEIRKICSAFN*
AhAPX161	AH20G09010.1	MGVVVWELLWLLMVLTSCCEGQFILQVGFYRNTCPEAESIVHGVVRDAVASDPNMGAALLRLHFHDCFVEGCDASILIDVSSQPEKLAFAHQGLRGFEVIQRAKAQLEASCPALVSCADILALAARDAIALTNGPIYQVPTGRRDGFVSNFSLADEMPQVTDSIQILKAKFLNKGLTHKDLVLLSGTLSLSLPPSLSCMVDEMVVVEEVK*
AhAPX162	AH20G26300.1	METRRVILSIAVSSLFVFSFVDGLSFNFYAASCPSAEFIIRDIVTSSSSNDPSIPGKLLRLVFHDCFVEGCDASLMLIGNNTEQTDPGNRSVGGYSVIESAKKVLEMLCPETVSCADIIALAARDAVGIAGGPMVQIPTGRRDGMVSLASNVRPNIVDTSFTMDEMVKLFTSKGLSVLDLVILSGAHTIGVAHCNAFRGRFQEDTKGRFTLIDKTLDSNYAVELMKQCPVSAMASATVNNDPETPMVFDNQYYRNLLVHKGLFQSDSALLNENSTRTMVKDFANNQELFFVNWSQAFLKLTSVGVKTGNEGEIRRTCASTNA*
AhAPX163	AH20G28750.1	MNLSSPNFNASHLIKMFGQHGFSAQEMVALSGDHTIGVARCSSFKNRLTKVDSNLNSEFAKTLSRTCSDGNNAEHPFDETRNDFDNLYFDALVSSNGVLTSDQTLFTSPRTRNFVNSYAQNQALFFLDFQQAKMSLLDIKEVTRVKLEITAAK*
AhAPX164	AH20G28770.1	MANLVTVFVVMGIIVSGFRIGADGLNMNYYLFSCPFVESVVKDIVNRALEDDPSLAAPLLRMHFHDCFIQGCDGSILIDSTEGNKAEKDSPENLSLRGHEIIDDIKEELERQCPGVVSCADILALAARGAVFFAGGPVYDIPKGRKDGTRSKIEDTMNLPSPNFNASHLIKMFGQHGFSAQEMVALSGDHTIGVARCSSFKNRLTKVDPNLNSEFAKTLFRTCSDGDNAEQPFDETWDDFDNLYIDALVSNNGVLASDKTLFTSLRTRNFVNSYAQNQALFFLDFQQAIVKMSLLDIKEGSKGHEIN*
AhAPX165	AH20G29320.1	MPTSQLMTMLVFLIILVHIALVSSLNLRPGYYSETCPEAEFIVRDVMKRALMREPRSVASVMRFQFHDCFVNGCDGSMLLDDTPTMLGEKLSLSNINSLRSYEVVDEIKEALEKACPGVVSCADIIIMASRDAVALTGGPDWEVRLGRLDSLTASQEDADNIMPSPRANATTLIDLFHRFNLSVKDLVALSGSHSIGEGRCFSIMFRLYNQSGTGKPDPAINPIFREELYKRCPLDVDQNTTVELDSTPRLFDNQYFKDLVAGRGFLNSDETLFTFPLTKKFVKLYSKGQDEFFRDFVEGMLKMGDLQSGQPGEIRRNCRVVNSVADHLVVGPQNRMESNHKSI*
AhAPX166	AH20G14810.1	MASYYYYYFLLFVLVATAAISEADSKTKLSKDFYSRSCPKLLPIVKDEVIKAVNKETRMGASLLRLHFHDCFVNGCDASILLDNTKKFAGEKTAAANNNSARGFDVIDDIKTKVEKACPRIVSCADILALAARDSVVYLGGPSWEVGLGRRDSTTASRAAANNSIPAPFFSLTTLKSNFANHGLSAEDLVALSGGHTIGLARCVQFRAHIYNDSNIDASFAKSLRSKCPRKGNDAVLAPLELQTPTHFDNLYYKNLLVKRGLLHSDQELLNGGSTSALVKKFAANKNEFFKAFSKGMVKMSSIKPLTGRKGQIRIHCRKVN*
Arachis duranensis
Gene name	Gene ID	Protein sequence
AdAPX1	aradu.V14167.gnm1.ann1.Aradu.X9PNA.1	MSNSQIIQYYFLVIVVMVTTNLGTWVIPTNGMNNDDNGRLTHHFYKKTCPKVLPVIRSVVEKAIKKEPRIGASLLRLHFHDCFVNGCDASVLLDDSNNINGEKNSPPNKNSLRGFEVVDEIKSELDKACKGPIVSCSDILAVAARDSVVILGGPHYRYHVPLGRRDARSASYEAANTSLPSPSSSFSELLSNFNSHGLGLKDLVALSGAHTIGFAQCSSFRDRIYNDTNIDPKLASYLKLQKCPQSGGDSNLAPFDSTDETFDNVYYKQLLDNKGLLHSDQELFKGNNSESDKLVNLFSRNPIAFAKRFKHSMIKMGNMKPLTGNEAALTPNFYKKVCPKALPVIRRVVQKAINRERRMGASLLRLHFHDCFVNGCDGSILLDDTKNFTGEKTAKPNLN…
AdAPX2	aradu.V14167.gnm1.ann1.Aradu.PL2CZ.1	MMSFLSSFKVVALCYGLFVFGVFLSSEAQLDPSFYNKTCPNVHSIVREVINNVSKTDPRMPASLLRLHFHDCFVQGCDGSLLLNNTATIVSEQQARPNNNSIRGLDVVNQIKTAVENACPGIVSCADILALAAEISSVLDQGPDWKVQLGRRDSLTANITLAQNLPGPSLTLDQLKARFTAQGLNTTDLVALSGAHTFGRARCSLFVGRLYNFSNTGNPDPSLNSSYLQTLRSLCPNGGPGTTVANLDLTTPDTFDKNYYSNLQVHKGLLQSDQELFSTSGADTIDIVNKFSSDQNAFFEAFKASMIKMGNIGVLTGTQGEIRKQCNFINSQSAQLGLYNVASKESSSSEDGMQDFINDESKLPVLISTNNKEAICALGKNKKLVVDIKFMTLCTQKFL…
AdAPX3	aradu.V14167.gnm1.ann1.Aradu.0D9XJ.1	MNSTTLIIITLFCVFPLVLGELRLGFYSLSCPRAEAIVRDVVQRRFNTDKSITAALLRMHFHDCFVRGCDASLLLDPTENRTSEKDAGLNQSVRGFDIIDEAKSALEQACPSTVSCADIISLATRDAVALAGGPSYNVGTGRRDGLVSDPREVKLPLPSMSVFEALHFFTARGFTLFEMVTLVGGGHSLGSTHCSNFRSRLSSFRGSLDPTMDPNMDAELGKVCGSAKQPATSDPSVYLDQITPLAFDNRFFNQILAKRGILNLDQQLALDPLSSHMVSGFAADGESLLQSFASAMIKMSSINVTLGNEGEIRRNCRANRYILLIKLFANLRLGFYGVSCPKAEAIVRDVVQRHFNKDRSITAALLRMHFHDCFVRGCDASLLIDPTGNRSSEKDAVPN…
AdAPX4	aradu.V14167.gnm1.ann1.Aradu.2Z4NE.1	MTTLSCFKLRICLSFCLVGLTLAQLQPSTFYDNRCPKALVTIKAAVNLAVLKERRMGASLLRLHFHDCFVRGCDASVLLDDTANFTGERSALPNRNSLRGFNVIASIKSTLEYICPGVVSCADILAVAARDSVVAVNANNDLPAPFLDLDNIITAFSNKGFTAQEMVALSGAHTIGKARCTNFRSRIYNETNIDPSFAKSMQEICPISGGGNNLASLDVSTTIDQFDNRYFTDLVNKKGLLHSDQVLFNNGSTDSQVQNYVNNPSLFQTDFAKAMIKMGQLSPLTSPNAIMFAALATTSLSSASLLSPNYYGHSCPQALSTIRRVVENAVQKEPRMGASLLRLHFHDCFVNGCDGSILLDPTSTIDSEKNAFSNKNSVRGFEVVDEIKEAVDKACGKPV…
AdAPX5	aradu.V14167.gnm1.ann1.Aradu.UFI55.1	MMMNSLFGLTSVLCFVVGTLILPFSNAQLDPSFYNTTCPNVHSIVSNVLTNVSKSDPRMLASLIRLHFHDCFVQGCDGSILLNDTSSIVSEQSAGPNNNSIRGLDVINQIKTAVENACPAVVSCADIVALAAEVSSELANGPSWQVPLGRRDSLTANQTLANQNLPAANFNLTLLISRFANQNLNITDLVALSGAHTIGRAQCRFFSNRLYNFSSSGNPDPTLNTSYLQTLKSICPNDGGSGTNLTNLDLTTPDTFDNNYYSNLQQQNGLLQSDQELWNTTGASTITIVNSFSSNQTLFFEAFKASMIKMGNIGVLTGSQGEIRTQCNFVNGNSSGLATLVTKQSQDNDGRGGGPDWKVPLGRRDSLTANRTLANQNLPAAFFTLPQLTTAFANQGLNI…
AdAPX6	aradu.V14167.gnm1.ann1.Aradu.UD5NS.1	MASRLVIALAVFALVLGNGNAQLSTNFYSSSCPKLFSTVRSTVQSAISKEARMGASLLRLFFHDCFVNGCDGSILLDDTSNFTGEKNANPNRNSARGFEVIDAIKTAVEKVCPGVVSCADILAVAARDSVNILKGPTWNVKLGRRDARTASQSAANNGIPPPTSNLNQLISRFSALGLSTKDLVALAGGHTIGQARCTSFRARLYNESNIEASFATSRKTNCPRASGTGDNNLAPLDLQTPTAFDNNYFRNLVQNKGLLHSDQQLFNGGSTDSIVRGYASNPTSFSSDFISAMIKMGDISPLTGSNGEIRKNCRRIN.
AdAPX7	aradu.V14167.gnm1.ann1.Aradu.7XS8V.1	MEGVFNNKKFILVFVFMLGLCIGITTVHGQGTRVGFYSRTCPRAESIVRSTVRSHVNSDPTLAAKILRMHFHDCFVQGCDGSILISGPATEKTAFANLGLRGYEIIDDAKTQLEAACPGVVSCADILALAARDSVVLSGGLSWQVPTGRRDGRVSQASDVSNLPAPSDSVDVQKQKFAAKGLNTQDLVTLVGGHTIGTSQCQFFSNRLFNFNGTAAADPAIDPSFVSNLQALCPQNTGAANRVALDTGSQFKFDTSYFSNLRNRRGVLQSDQALWNDPSTKSFVQRYLGLRGFLGLTFNVEFGKSMVKMSNIGVKTGTDGEIRKICSAFN.
AdAPX8	aradu.V14167.gnm1.ann1.Aradu.6F2AZ.1	MASYYYYHFLLFVLVATATISEADSKTKLSKDFYSRSCPKLLPIVKDEVIKAINKETRMGASLLRLHFHDCFVNGCDASILLDNTKNFIGEKTAAANNNSARGFDVIDDIKTKVEKACPRTVACADILALAARDSVVYLGGPSWEVGLGRRDSTTASRAAANNSIPAPFFSLTTLKSNFANHGLSVEDLVALSGGHTIGLARCVQFRAHIYNDSNIDASFAKSLRSKCPRKGNDAVLAPLELQTPTHFDNLYYKNLLVKRGLLHSDQELLNGGSTSALVKKFAANKNEFFKAFSKGMVKMSSIKPLTGKKGQIRIHCRKVN.
AdAPX9	aradu.V14167.gnm1.ann1.Aradu.SH1J0.1	MAAPFPHHLFVTLSIILSVLACSIVMSHAQLSPNFYAKTCPNLQAIVLSAMKQAVTKEPRMGASILRLFFHDCFVNGCDGSILLDDTSTFTGEKSAGPNQNSARGFDVIDSIKSNVEAACNATVSCADILALAARDGVVQLGGPSWTVGLGRRDARTASQSAANNQIPSPFSDLSTLTSRFAAKGLNARDLTALSGAHTIGQAQCQFFRNRVYNETNIDANFATSRKANCPSAGGNANLSPLETLTPARFDNNYYRDLVAKRGLLHSDQVLFNGGTQDGLVRSYSANSVSFFSDFAAAMVKMGNISPLTGTSGEIRKNCRVVN.
AdAPX10	aradu.V14167.gnm1.ann1.Aradu.947SP.1	MDGVFINKRFIMIALFCIVSTTVHGQGTRVGFYATTCPKAESIVKSTVQSHLNSDPTLAAGLLRMHFHDCFVRGCDASVLVTGSATERTAFANLELRGFEVIDDAKTQLEAACPGVVSCADILALAARDSVVLSGGLSWQVPTGRKDGRVSQASDVNNLPAPTDSVDVQKQKFAAKGLNTQDLVTLVGGHTIGTTACQFFSNRLYNFTGNGPDPSIDPSFVPQLQALCPQNRGGSNRVPLDTGSQLKFDTSYYANLRNGRGILESDEALWNDASTKMFVQRYLGLRGLLGLSFSVEFGNSMVKMGNIGVKTGADGEIRKICSAFN.
AdAPX11	aradu.V14167.gnm1.ann1.Aradu.KKV4I.1	MKRKCPQVFSAVKSVVEDAVAKEPRLGASILRLFFHDCFIDGCDGSLLLDDTSTFKGEKTAAANNNSVRGFEVIDAIKSKVEALCPGVVSCADILAIASRDAVVILGGPFWDVKLGRRDSRTANFTAANTGVIPAPTSNLSTLISNFKSHGLDVKDLVALSGSHTIGKARCTSFRGHIYNDTDIDPSFAKLRQKNCPRQNGTGDNNLAPLDLQTPTHFENNYYKNLINKKGLLHSDQELFNGGSTDSLVKAYSQNNKAFASDFVTGMIKMGNILPLTGSKGEIRKNCRRVN.
AdAPX12	aradu.V14167.gnm1.ann1.Aradu.4AG6X.1	MALPITKVHILILFMCLIELGTAQLSPNFYAAKCPNALSTIRSGVNSAVSKEARMGASLLRLHFHDCFGCDASVLLDDTATFTGEKTAGPNANSIRGFEVIDSIKSQVESLCPGVVSCADILAVAARDSVVALGGPSWTVQLGRRDSTTASKSQANSDLPAPTLDLSGLISAFSKKGLSTSDMVVLSGGHTIGQARCTTFRARIYNETNIDPNFAKSLQGNCPSTGGDNNLAPIDTTSPTRFDNAYYKNLQVKKGLFHSDQQLFNGGSTDSQVNGYASNPLSFCRDFGNAMIKMGNISPLTGTSGQIRTNCRKIN.
AdAPX13	aradu.V14167.gnm1.ann1.Aradu.8I3T0.1	MASTYSLLLFALVAAATVSEANAAQLRADFYSCSCRNLLAIVKTGITKALQKEARMGASILRLHFHDCFVNGCDASILLDDTSKFIGEQTAAANNNSARGFNVIDDIKAMVEKECPGVVSCADILALAARDSVVYLGGPSWEVGLGRRDSTTASRLDANNSIPAPSFSLSTLKQNFANQGLSEKDLVALSGAHTIGLAQCRLFRPHIYNDTNIDASYAKFLRSKCPRTGKDRLLEPLDRQTPFHFDNLYYKNLVQKKVLLHSDQELYNGGSTDHLVGKYATDRVAFFNDFAKGMVKMSRIKPLTGKKGEIRLNCAKVN.
AdAPX14	aradu.V14167.gnm1.ann1.Aradu.3C1R2.1	MDAILSYLVMFMMMTLAVVQAQLRTGFYSSSCPSAEAIIRSTVESHFNKDPTIAPGLLRLHFHDCFVQGCDGSILIADSSAERNAVQNIGLRGFEVIDDAKSQIEATCPGVVSCADILALAARDAVHLSGGPSWLVPTGRRDGRISSSNQASNMPSPLDPVSVQKQKFSAKGLDVHDLVTLLGAHTIGQTDCRFFSYRLYNFTTTGNADPTINQSFLELLQAQCPKNGDGLRKVALDKDSPVKFDVSYFKNVRDGSGVLESDQRLWEDPATKSVVQNYAGNIRGILGLRFEFEFPKAMIKLSSIEVKAGSQGEIRKVCSKFN.
AdAPX15	aradu.V14167.gnm1.ann1.Aradu.U8NZD.1	MGGRIQSVTTTFAIILVLLGTACDAQLSSTFYDTTCPNALSTIRTTIRTAVSKERRMAASLVRLHFHDCFVQGCDASILLDDSPPTIVSEKGALPNNNSVRGFEVIDQAKAAVEKVCPGVVSCADIVAVAARDASFAVGGPSWVVKLGRRDSTTASITLANSDLPLASDDLNTLISRFSNKGFSAKEMVTLSGAHTIGQARCVTFRNRIYGNTSDIDAGFTSTRQRGCPSLINNDNNKKLSPLDLVTPNSFDNNYFKNLIQKKGLLQSDQVLFSGGSTDSFVSEYSKNPTTFKSDFAAAMIKMGDISPLTGSAGIIRKICSAIN.
AdAPX16	aradu.V14167.gnm1.ann1.Aradu.SQK9K.1	MAPAPAKFIFFPIIFFLLNSLSLSKAELQADYYDQTCPQLEKIIADTVLNASKHDPKVPARILRMFFHDCFIRGCDASILLDSTPTNKAEKDGPPNISVRSFYVIDDAKAKLEKACPHTVSCADIIAIAARDVVTMSGGPYWKVLKGRKDGKVSKASDTSNLPAPFFNVSQLIQSFAKRGLGVKDMVTLSGGHTLGFSHCSSFAARLRNFSSVHDIDPRMNTEFAVGLRKQCPKPNNNGDAGQLLDSTASVFDNDYFRQLLAGKGVFSSDQSLVDDSRTRWIVEAFARDQSLFFKEFATSMLKLGNARGSGDGEVRLKCRFKN.
AdAPX17	aradu.V14167.gnm1.ann1.Aradu.BG2Q4.1	MDGGFYLLVVIGLVSLGVVNSVHGQGTRVGFYSSTCPRAESIVRSTVQSHLNSDLTLAAGLLRMHFHDCFVQGCDGSVLISGNNTEKSAVPNLALRGFEVIDDAKTQLEAACPNVVSCADILALAARDSVVLSGGVSWQVPTGRRDGVVSRESDVELPGPDDSVDLQKQKFAALGLDTKDLVTLVGGHTIGTTSCGLLSSRLYNFNGRNGPDPTIDPSFLPQLQALCPQNGGAPSKRVPLDNGSQTKFDTSYFNNVKKGRGILQSDQALWTDPSTKALVQRYSLGLTFNVDFGNSMVKMSNIGVKTGSEGEIRKKCSAFN.
AdAPX18	aradu.V14167.gnm1.ann1.Aradu.12T0R.1	MLSTTYNNSFFLLTIIILLVLSFVSPSNAQLSSTFYSKTCPKVSSIVRNVIKQARKSDPRITASLTRLHFHDCFVNGCDASLLLDVGGNITQSEKTAGPNNNSARGFNVIDNIKAALNSSCPGVVSCADILALAAEASVSLEKGPSWKVLLGRRDGLTANKTGANTLLPTPFETLAQITAKFSAVNLNITDLVALSGAHTFGRAQCQFFSQRLYNFSGTGNPDPTLNTTYLTTLQQSCPQNGNGSTLNNLDPSSPNTFDKNYFTNLLNNRGLLQTDQELFSTNGSSTISIVRNFANNKKAFFQAFAQAMIKMGNISPLTGTQGEIRADCKKVNGS.
AdAPX19	aradu.V14167.gnm1.ann1.Aradu.Y7A6L.1	MGSFSSNKLVMIGLFLLILVLGSANASLSTEFYSSSCPKLLDTVKCTVEAAIKKETRMGASLLRLFFHDCFVNGCDGSILLDDTSSFKGEKNAGPNKNSARGFEVIDAVKSAVEKVCPGVVSCADILAIAARDSLGGPEWDVKLGRRDARTASQSAANNGIPAPTSTLNQLISKFGALGLSTKDLVALSGGHTIGQARCTTFRSHIYNETNELVTSFAQTRQSNCPRASGVGDNNLAPLDLQTPASFDNHYFNNLVDRKGLLHSDQQLFNGGSTDSIVRGYSSNPSSFFADFASAMIKMGDISPLTGSKGEIRKNCRSVN.
AdAPX20	aradu.V14167.gnm1.ann1.Aradu.Z08PN.1	MVNAERMHVIMLSKKLLVLLVVLSVSSSLTSASLTVGFYKRTCPHAEAIVRSAVNKAISLNEGIAPALIRMHFHDCFVRGCDGSVLLESTPGNPAERDHPANNPSLRGFHVIEEAKAQIESLCPETVSCADILAFAARDSAYKSGGINYAVPAGRRDGRVSISQEVTENLPAPTFNADQLITNFARKGLSADELVTLSGAHSIGVSHCSSFSNRLYTPLPQDPPMDSQFSSLLKTKCPSNVNGDGGFDPTVVIDAFTPKRLDNKYYKGLMKQRGLLSSDQALLSSESTSEMVVSNAKHGLHWSVKFAKAMVRMGSIDVLTGEQGEIRRHCSVVN.
AdAPX21	aradu.V14167.gnm1.ann1.Aradu.UJ1ZX.1	MSPKKLNSMVIVFAIYLLSQHVHSELQVGYYSYSCGMAEFIVKDEVRKAYNRDPGLAAGLVRMHFHDCFVRGCDGSVLLDSTPSNTAEKDSPANNPSLRGFDVIDSAKTRLEAVCKGVVSCADIVAFAARDSIELVGGVGYDVPAGRRDGRISLASDTRTDLPPPTFNVNQLTQLFSKKGLTQEEMVTLSGAHTIGRSHCLAFNSRLYNFSSTSLQDPSLDPSYAMFLKRRCPQGNTNQNIVVPMDPSSPGVADVGYYNGILANRGLFISDQTLLTDSETASQVYQHARDRYTWANKFADAMVKMGQIGVLTGDDGEIRENCRVINS.
AdAPX22	aradu.V14167.gnm1.ann1.Aradu.1D15U.1	MPTFPHYINFFNLGPHITTIQLNTTPPTLAIYIVNQDWIHPRCNKHRSYLKVLKIVMANLLVIVLVIHQVMASGYRMGANGLDMNYYLMVGCPLVEPVVKNIVNRALQHDPTLAAALIRMHFHDCFIQGCDGSILIDSTKDNTAEKDSPGNLSLRGYEVIDEIKEELERQCPGVVSCADILAMAARDAVFFAGGPIYDIPKGRKDGRRSKIEDTINLPFPTFNASELIKAFGQRGFSAQEMVALSGAHTLGVARCASFKNRLNQADPTLDSQFAKTLSRTCSSGDTTEQPFDATRNDFDNLYFNALVRKNGVLTSDQTLYASPLTRNIVNAYAFNQAMFFFDFQQAMVKMGLIDVKDESKGEVRQNCRRIL.
AdAPX23	aradu.V14167.gnm1.ann1.Aradu.074JV.1	MRGTSMANSVNFLLLLSLLAFAPFCHCDKKVGGYLYLQYYDKSCPRAQEIVKSIVAKAVAKETRMAASLLRLHFHDCFVKGCDGSVLLDSSGTIISEKRSNPNRNSARGFEVIDEIKSALEKECPETVSCADILAIAARDSTVLTGGPSWEVPLGRRDSRDASISGSNYNIPAPNNTFQTILTKFKLKGLDIVDLVALSGSHTIGDSRCTSFRQRLYNQTGNGKADFTLDQYYAAQLRTHCPRSGGDQNLFVLDFVSPAKFDNSYYKNLLTKRGLLSSDEILLTQNTVSAGLVKKYAESNDLFFEQFAKSMVKMGNITPLTGSRGEIRKNCRRVNA.
AdAPX24	aradu.V14167.gnm1.ann1.Aradu.7XY8V.1	MLMKASSTSANGDGDGDSGCPLGSDTYQYSCPEAEAIIFSWVEQAISQDSRMAASLLRLHFHDCFVNARHSLGCDASVLLDDRDDFVGEKSAAPNLNSLRGFEVIDAIKSELELVCPETVSCADILATVARDSVVLSGGPAWEVKMGRKDSISASKEAANNNIPAPNSTVDVLLTKFQNVGLNLQDMVALSGAHTIGKARCSTFSSRLQSSSDSSDVNMQFIQSLQQLCSGEDNTNKVAHLDLATPATFDSQYYVNLLSGEGLLPSDQALVNGNDHTRQIVETYVEDPSAFFDDFRYSMVKMGSLGSSTQIDGQIRRDCRTINLPN.
AdAPX25	aradu.V14167.gnm1.ann1.Aradu.VS9VK.1	MASSHGNYYFSLILSVLVFAIVASSGLSQLTPDYYENSCPNALSTIKSVVNAAVKKERRMGASLLRLHFHDCFVNGCDGSILLDPTSTIESEKNALPNKNSVRGFEVVDEIKHAVDEACGNPIVSCADILAVAARDSVVALGGPTWDIRLGRRDSTTANPNGANTNLPAPFLDLPQLIKSFQDQGLDEKDLVALYGAHTIGSARCVTYRGHIYNDTNIDPKFANSLRYICPRDVGVGDDNLAPLDCTATKFDSQYYNDLINKKGLLHSDQEFFNGGPTDQLVKEYSYNSEAFFQDFANSMIKMGNIQPLTGEQGEIRANCRKVNNYY.
AdAPX26	aradu.V14167.gnm1.ann1.Aradu.R6A9X.1	MANSLSFLLLLSLLAFAPCCLCTKKLGGFLYPQFYDFSCPAAQEIAKSILARAFQKEPRIAASLLRLHFHDCFVKGCDASILLDSSGSTVSEKGSNPNRNSARGFEVIDEIKSALEKECPQTVSCADILAIAARDSTVISGGPSWEVPLGRRDSLGASLSGSNNNIPAPNNTFQTILTKFKLQGLDIVDLVALSGSHTIGNSRCTSFRQRLYNQTGNGVADFTLDQNYASELRDRCPSSGGDQNLFFLDYVSPIKFDNSYFKNLLAYKGLLNSDQVLLTKNQESAELVKKYAENNDIFLEQFAKSMIKMGNISPLTGSRGEIRTNCRKINAYY.
AdAPX27	aradu.V14167.gnm1.ann1.Aradu.ZW0FL.1	MAIHSSNNNYFYIMFICSLLFGICSSQLTSNFYDSTCPKALSIIKSAVASAVAKEHRMGASLLRLHFHDCFVNASFLSSLLATKEHGCDASILLDDTLTFTGEKTAAPNLNSVRGFDVIDNIKSQLESACPGIVSCADILAIAARDSVVSLGGPSWNVGLGRRDSTSASKDAATKDIPSPLLDLSGLITAFSNKGFTTQEMVVLSGAHTTGQARCQIFRGRIYNETNIDTNFATSMKSNCPSSDGDSNLTALDVTTNVLFDNAYFKNLVNNKGLLHSDQQLFISGGSTNSLVTNYSNSYSAFFADFASAMVKMGNLSPLTGTTGQIRANCTKVN.
AdAPX28	aradu.V14167.gnm1.ann1.Aradu.RTP0Z.1	MKFPIIAVLLLTLSTALLKAELDAKYYEKTCPQIEDIISETVQSASKQDPKVPARILRMFFHDCFIRGCDASILLDSTHTNKAEKDGPPNLSVHSFYVIDDAKAKLEKACPHIVSCADIIAIAARDVVTLSGGSSWEVLKGRKDGRISKASDTINLPAPTLNVTQLIQSFAKRGLSIKDLVTLSGGHTLGFSHCSSFQSRIHNFSFLHDIDPTLNIKFALELKNKCPNPNTTNPNAGEFLDSTASVFDNDYYTQILGGKGLFSSDQSLASDSRTRWIVEAFAKDPSVFFKEFADSMLKLGNVGVLENGEVRLNCKIVNS.
AdAPX29	aradu.V14167.gnm1.ann1.Aradu.V7F48.1	MASKVPFLTMIIILSAVSSGNSLSLNHYEKSCPNVEFIVAKAVKDATARDKTVPAALLRMHFHDCFIRGCDASVLLNSKGKNKAEKDGPPNISLHAFYVIDAAKKAVEASCPGVVSCADILALAARDAVFLSGGPTWDVPKGRKDGRISKASETINLPAPTFNISQLKQSFSQRGLSTADLVALSGGHTLGFAHCSSFSKRVHNFDATHDWDPSINPSFAVQLKSICPLKNQAKNAGTIMDPSSTSFDNTYYKLILQHKALFTSDQVLLDSQEGKNLVFKFAASKKAFYEAFVNAMIRMSSINGGQEIRKDCRVVN.
AdAPX30	aradu.V14167.gnm1.ann1.Aradu.9PD7U.1	MQFTIIVVILFFIVPLALADLSVGFYSSSCPKAEAIVRKVVQRNYLYIDRSIAGGLLRLHFHDCFVRGCDASILIDPTEDNESEKDAEANETVRGFEIIDKAKKKLEKVCPSTVSCADIIALAARDAVSITGGPWYAVPTGRRDGFVSNPSNAEILPGPSSTVSHALQIFTSKGMTLSEMVTLMGAHTIGYAHCGFFRKRLEGRDSTMDPSLNEKLVRLCGNSSSSNNNPTTFLDQNTSFVFDNQFYEEIVNKRGVLFIDQQLALDSSTKGLVSKFATDAESFRRSFVNAIVKMGSIGVLVGDDGEIRTRCWDYNNNNNSDP.
AdAPX31	aradu.V14167.gnm1.ann1.Aradu.P39VN.1	MECTNNKHPFVFLFWLVFLTPLVCSQLYYNFYDSTCPNLTRIVRYNVLSAMNNDTRIAASLLRLHFHDCFVNGCDGSVLLDTTSTFTGEKNALPNKNSVRGFEVIDTIKSALEKACPATVSCADILTLAAREAVFLSKGPFWVVPLGRRDGTTASESEANNLPSPFDPLENITAKFVAKGLELKDVAVLLGAHTFGFAQCFTFKARLFNFGGTGKSDPTLDGSLLQNLQNLCPNQASSDTNLAPLDPVTTNTFDNMYYRNLLNNSGLLLSDQALMGDNTTASLVNMYSKWPLLFFRDFAVSMEKMGRISVLTGQQGQVRTNCRFVN.
AdAPX32	aradu.V14167.gnm1.ann1.Aradu.7ZK0R.1	MSSFGVKVASLVWCAVVLVVIVGELPMSTDAQASGLDPSFYKNSCPNVHSIVREVIRNVSKTDPRMLGSLIRLHFHDCFVQGCDASILLNDTKTITSEQSAPPNSNSIRGLDVVNKIKTEVEKACPGVVSCADILALAAEISSVLGQGPDWKVPLGRRDSTTANKTLAGLNLPGPSFDLTTLISFFKRQDLNVTDLVALSGAHTIGRARCQFITDRLYNFSNSAKPDPNLNTTYLQQLRSICPKNGPGNTLTNLDSSTPDKFDKNYYSNLQVRKGLLQSDQELFSTPGAETVSIVNKFSSDENAFFEAFKASMIKMGNIGVITGNKGEIRKQCNFVNTQSIELGLGRYNSEDSMVSSS.
AdAPX33	aradu.V14167.gnm1.ann1.Aradu.X4HEP.1	MKRGCSCYIWGMSMLVLFLGVRSQLTTDFYNTTCPNLFKVVRRQVQNALMNEMRMGASLLRLHFHDCFVNGCDGSILLDGGNDIEKLAGPNLNSVRGFEVIDTIKSSVEAACSGVVSCADILAITARDAVFLSGGPFWNVLLGRRDGTISNGTLASQVLPTPFDPLNTIISKFTNAGLNLTDVVALSGAHTIGRGRCVLFSNRLFNFSGTGSPDPTLDTSMLSDLQSLCPQNGDGNTTAPLDRNSIDLFDNHYFKNLLNSKGLLSSDQILFSSDEAVSTTKALVQTYSNNSALFFADFANSMIRMGNINPKTGSDGEIRNTCRAINS.
AdAPX34	aradu.V14167.gnm1.ann1.Aradu.D4KTP.1	MELLAKISLLIGVVMVASMIMSKGCEGQLVENFYSSSCPNVESIVREAVTNKFTQTLTTGQATLRLFLHDCFVQGCDASVMISSANGDAEKDHSENLSLPGDGFDTVIKAKQAVEASCPAVVSCADILALATRDVISFLGGPSFNVELGRKDGLISKSSNVEGKLPKSSFNLKQLNTMFSNHNLTQTDMIALSGAHTIGFSHCNEFSNRLYSFSASSPLDPTLDSNYAQQLKTQCPQNPDPQVVVALDPDSSSSFDNNYYRNLVAGKGLLRSDQVLYTDPASRSTVAEYANNADAFNQAFVAAMRKLGRVGVKIGKEGEVRRDCTKFN.
AdAPX35	aradu.V14167.gnm1.ann1.Aradu.N5IEQ.1	MKTTSFLVACVLLSCFLGACHGGNLRKNFYRNSCPQAEAIVKTKIQQHVAARPELPAKLIRMHFHDCFVRGCDGSVLLDSTATSKAEKDSIPNLSLAGYDVIDDIKAAIEAKCSGIVSCADILALATRDAFSVRFNNVPLWEVLTGRRDGRVSTASEALANLPPPFFNFTQLKQSFESKKLTVHDLVVLSSAHTIGVGHCNLFSNRLFNFTGKGDQDPSLNPTYADFLKTKCQGLSDTTTTVELDPNGSTKFDNDYYNILVQNKGLFQSDAALLTTKTSRNIVNELRNQNKFYTEFGQSMQRMGAIEVLTGSAGEIRHKCSVVNSN.
AdAPX36	aradu.V14167.gnm1.ann1.Aradu.8IX5C.1	MCCNYSICVRVLVALLLCASVSIKAQLSTTFYLRTCPNLQHIVFDVVAKASFSDPRIGASLIRLHFHDCFVQGCDASILLNKTATIDSEQDAFANANSIRGLDVMNNIKSYVERFCPGTVSCADMLAMAAEVSSEIGGGPQWKVLLGRRDSLTANRILANQNIPAPSFTLDQLKASFQKQGLDPTTDLVALSGAHTIGRAHCRVFVNRLYNFNNTGNPDPTLDSDYLQTLQEICPQNGNGDSLTNLDVSTPNTLDNRYYSNLRSQRGLLQSDQELYSTPGADTISLVDTYSNSKIAFNQQFAQSMIKMGNIGVLTGDQGEIRSHCNFVNGS.
AdAPX37	aradu.V14167.gnm1.ann1.Aradu.2BI47.1	MSSGIVWSLALLLSLVCLNPFQLSSAQLSPNHYANICPNVESIVRQAVQKKFQQTFVTVPATLRLFFHDCFVQGCDASVLVASTGANQAEKDHSDNLSLAGDGFDTVIKAKAAVDAVPQCRNKVSCADILALAARDVVVLAGGPSYTVELGRFDGLVSRASDVNGRLPQPGFNLNQLNSLFAANGLTQTDMIALSGAHTLGFSHCNRFSNRIYSTPVDPTLNKQYAAQLQQMCPRNVDPRIAINMDPNTPRTFDNFYYKNLQNGQGLFTSDQILFADQRSRPTVNSFASNANVFNSNFVAAMTKLGRVGVKTARNGKIRTDCSVL.
AdAPX38	aradu.V14167.gnm1.ann1.Aradu.1LQ1Q.1	MKHHYCFSLFLILVMLELITISSVAYGQGNVLKKTLNSSSLHRPKASLSIDYYHRKCPDAEGIISQKVSAWIKKDPTLAPAIIRLHFHDCAVRGCDGSILLNHKGSERSAFESRTLKGFQLIDEIKSELERRCPETVSCADILTAAARDATILAGGPFWEVPFGRKDGRTSLAREASMVPHGHENITTLLEFLQGIGLDMLDLVALSGSHTVGRSTCHSFMDRLYNFNGTGKPDPSLNVNYLMLLRKRCKRESDLVYLDAITPRTFDTTYYTNLMRKVGLLSTDQSLYSDARTAPFVEAFATQPFLFRSQFAVSMVKLGNVGVLTGSTDKGEIRVNCNYVNGA.
AdAPX39	aradu.V14167.gnm1.ann1.Aradu.Z74IT.1	MKTTSFLVACVLLSCFLGACHGGNLRKNFYRNSCPQAEAIVKTKIQQHVAARPELPAKLIRMHFHDCFVRGCDGSVLLDSTATSKAEKDSIPNLSLAGYDVIDDIKAAIEAKCSGIVSCADILALATRDAFSVRFNNVPLWEVLTGRRDGRVSIASEALANLPPPFFNFTQLKQSFESKKLTVHDLVVLSGHGIRVPDLEPKIIVHIVRLGHWLPSTTRGAHTIGVGHCNLFSNRLFNFTGKGDQDPSLNPTYADFLKTKCQGPSDTTTTVELDPNGSTKFDNDYYNILVQNKGLFQSDAALLTTKTSRNIVNELRNQNKFYTEFGQSMRRMGAIEVLTGSAGEIRHKCSVVNSN.
AdAPX40	aradu.V14167.gnm1.ann1.Aradu.N2X0I.1	MVKFTIFVVLLLILPLASMADLTVGFYGTSCPKAEAIVRQVVQKRFNGDKSITGGLLRMHFHDCFVHGCDASILIDSKKGNQSEKDAGANGTVRGFEIIDEAKKALEKACPSTVSCADIITLATRDAVDLAGGPKYSVPTGRRDGLVSNPSDVNLPGPGSTVSQALRIFTLKGMFLNEMVTLLGAHTVGFAHCSFFRNRLGGADTTMDPTLDSNLVKLCGTQSKPSKKDLRTFLDQNTSMVFDNQFYKQILNKKGVLFIDQQLALDSSSKGLVSSFAANRASFQQSFVNAIVKMGSIDVKVGNEGEIRRNCRVFNR.
AdAPX41	aradu.V14167.gnm1.ann1.Aradu.VF4U3.1	MGGCNRIIVLLSLLLVAAVARSSAQPLRRNFYSQTCPNVEQLVRSAVSNKFQQTFVTAPATLRLFFHDCLVRGCDASVLIQSPNNKAEKDHPDDISLAGDGFDTVVKAKAAVDSNPQCRNKVSCADILALATRDVVNLAGGPFYNVELGRRDGRISTIASVQRHLPHPENNLDQLTSFFTSNGLSQTDLVALSGAHTIGFSHCGKFSNRIYNFSPRNRIDPSLNLQYAFQLRQMCPLKVDPRIAINMDPVTPQKFDNQYFKNLQQGKGLFTSDQVLFTDPRTKSTVNLFASNEAAFNNAFINAITKLGRVGVLTGNQGEIRIDCTRPN.
AdAPX42	aradu.V14167.gnm1.ann1.Aradu.70ZJ1.1	QHKMSSQILLYLVLQLLASNCYAQLRLDYYRNTCPDVESIVRTAVETKLQQTFVTAPGTLRLFFHDCFVRGCDASVMLASRNNSTEKDNGINLSLAGDGFDTVIKAKAAVDSVPRCQNKVSCADILAMAARDVVALTGGPSYAVELGRLDGRISTKASVRHHLPHADFTLTQLIQMFASNGLTLRDLVALSGTHTIGFSHCNQFSKRIYNFRTKNRIDPTLNPEYAKQLLQLCPKSVDPRIAIDMDPTTPRTFDNQYYKNLQQGKGLLSSDQTLFTDKRSRKLVNLFASNGTEFERAFVVAMRKLGRIGIRTGNQGEIRRDCTMIN.
AdAPX43	aradu.V14167.gnm1.ann1.Aradu.I66GQ.1	MGSHSYMKVWIVCLIALIGATHAELELGFYSKSCPNAEKIISDYVNEHIHKVPSLAAPLLRVHFHDCFVRGCDGSVLVASTKNNQAEKEAPPNLTLRGFDFIEDLKSVLEAECPGVVSCADIVALTARDSISAIGGPYWNVPTGRRDGLISTGALTLQFLPAPFHNLTTLIARFRQVGLDIKDLVVLSGAHTIGIGHCSTIATRLYNFTGNGDADPTLDPNYVQNLKTTKCKSIADQTTLVEMDPGSRNSFDLGYYKQVLKRRGLFQSDSALLDSVATRDIINHELTSTDTFFRDFALSMEKMGRIGVLTGTQGEIRKICSRIN.
AdAPX44	aradu.V14167.gnm1.ann1.Aradu.8AQ1Z.1	RTARLQRNLKVQSVFSGSSNARTRSEGDECKRKMSQLNNVLLVWFLLLSVAHGTSAQLSRHHYAKICPNVENIVRDAVKKKFHETFVTVPATIRLFFHDCFVRGCDASVLVASTPNNKAEKDHPDNLSLAGDGFDTVIRAKAAVDAVPLCRNKVSCADILTMATRDVISLAGGPYYEVELGRYDGLKSRASDVNGKLPQPGFNLNQLNSLFAANGLTQTDMIALSGAHTVGFSHCNKFNNRIYNFKSHTKVDPTLNDLYASQLKSMCPRNVDPRIAIDMDPTTPRAFDNAYFKNLQKGMGLFTSDQVLFMDPRSKPAVEAFASNSKTFHANFVAAITKLGRVGIKNAQNGNIRSDCSII.
AdAPX45	aradu.V14167.gnm1.ann1.Aradu.QHA6Y.1	MANSSFFTFLLLLLLYTIVASANNPNDDETVPSDNVFTLQVPTLDDSILDNLLSFGYYLKSCPEFESILHNKVKVWIQKDHTLAASLLRLQFHDCVVRGCDGSILLDHDGSERRAEASKKLRGFDVINEIKEELERSCPNTVSCADILSAAARDATVELGGPYWAVPYGRKDGRISIAKETQIIPIGRENITSLIEFFQSKGLTLLDLVVLSGSHTIGRSSCGSIQYRLYNYQGSGKPDPTIDPKYLNFLQRKCRWASESVDLDATTPNNFDNNYYINLSKRMGLLYTDQLLYSDPRTSPLVSALASTPSIFQHQFAVSMSKFGVIDVLTAQDEGEIRTNCNFVNAY.
AdAPX46	aradu.V14167.gnm1.ann1.Aradu.8IQ81.1	MVLITTLVHESNAQLSSSFYSSTCPNVSSIVRSVVQQALQSDPRIGASLTRLHFHDCFGCDASVLLDQGGNITLSEKGAVPNNNSARGFDVVDKIKSAVENSCPGVVSCADILALAAEASVSLGGGPSWNVVLGRRDGVIANQSGANNSIPTPFESLANITAKFAAVGLNITDLVALSSAHTFGRAQCRFFNQRLFNWSGTGSPDPTLSPSYVASLQQRCPQNGSSGTTLNNLDPSSPDTFDNNYFSNLINNRGLLQTDQELFSSNNTVTISLVNSFAGNQTAFFEAFVQSMINMANISPLTAPQGQIRSNCRKLN.
AdAPX47	aradu.V14167.gnm1.ann1.Aradu.61ES3.1	MAPNNLHQYIISVVVIVSLAIFLNPTYGEDGLSPDYYKGVCPQALPTVRAVVRQAIDSEPRNGAFLLHLHFHDCFVNGCDGSVLLDDTPEMKGEKTATPNNNSLRAFDVVDEIKAAVDKACNGPLVSCADILALAARDSVFIMGGKQYYYKVLLGRRDATSASIEDANNHLPLANADFSDLLGRFFQPNGLNLKDMVVLSGAHTIGFAKCDSFKARLYNDTNIDSNFATSLKQSCPPSGGSNLTALDVSTASFDNNYYSDLLQNKGVLHSDQELYKGDGCESDQLVKLYNSNPNAFAKDFATSMVKMGKIKPLLGNQGEIRSSCRKTNRGGYY.
AdAPX48	aradu.V14167.gnm1.ann1.Aradu.FCP6L.1	MAINFDFVLTSFMILLISSVQTSSAQLSRGFYNNTCPNVEQLVRAAVTQKLQQTFVTAPSTLRLFFHDCFVRGCDASVLLVSPTNQVEKSHPDDVSLAGDGFDTVVKAKVAVDSDPQCRNKVSCADILALATRDVVNLAGGPFYEVELGRRDGRISTIASVQHHLPSPNFNLDQLNSLFSFNGLSQTDMIALSGGHTIGFSHCNKFSKRMYNFSPRNRIDPTLNLQYALKLKQTCPVNVDPRVALALDPFTPQTFDNQYFKNLQQGMGLLSSDQVLFTDPRSRDTVNLFASNEQAFYTAFVTAITKLGRVGVKTGNQGEIRVDCTKVN.
AdAPX49	aradu.V14167.gnm1.ann1.Aradu.00WGF.1	METTRAVVFTNIIIAVSSLFIVGSVSGGGSLFFNFYGNSCPAVEFVVRNAVTSSSSSDPSIPGKLLRLLFHDCFVEGCDASLMLRGNNTELNDPANRSIGGLSVIDLAKRDLEMLCPETVSCADIIALAARDAVTITGGPMIPIPTGRRDGVVSVVSNVRPNIVDTSFTMDQMINLFSTKGLSLIDLLVLSGAHTIGAAHCSSIRSRFQETSNGKFTLIDKTLDSNYANDLIQQCPTGVSPSVTVNNDPETSLVFDNQYYRNLMNNKGLFPSDSALLIDGRTRKLVEDLANDQQLFFESWGQSFLKLTSIGVKTGDEAQIRRFCGATN.
AdAPX50	aradu.V14167.gnm1.ann1.Aradu.IG70C.1	MEHMKLLLILITVLLNTPSLTRSVDDVLVHEYYQDKCPLAEEIVRHNVEVAVLKDPRLAASLLRLHFHDCFVMGCDASVLLDSVEGMASEKEAGPNKDSLRGFEIIDKIKFLLEEECPLTVSCADILALAARDAVQLRGGPRWDVLLGRKDSLESSFSGANLFIPAPNSSLEALINNFAQQELDIGDLVALSGSHTIGRARCVSFRQRIYEPKQEYHYGYDHYKRYTSFRRILQSVCPITGRDNKFAPLDYETPNRFDNHYFINILQGNGLLGSDNVLISQDYDGRITEQVWAYAANEDLFFKSFARSMIKMGNINVLTGNEGQIRQNCRFVNA.
AdAPX51	aradu.V14167.gnm1.ann1.Aradu.JL2G6.1	MSVPKYSTACCFFSSQFTCLFVFFIIVAGTTTPCLAKIITNNTTRRHRQVSVDYYARTCPNVEQLVGSVTNQQFKESPVSGPATINLFFHDCFVEGCDGSILIASKQGSRELAEKDAEVTRELRVEGFETVMKAKEAVERKCPGVVSCADILAIAARDYVHLVGGPYYQVKKGRWDGRISMASRVEPNIPHANYTVDQLIKLFNSKGLTIQDMVALSGAHSIGFAHCKHFVKRLYNYKGNGQPDPNVDPKLLNALRMYCPNYGGNLDIVAPFDATTPFVFDQAYYGNLQKKMGLLASDQALVLDPRTKPLVQEFANDKNKFFQAFAAAMDRLSLVGVKRGKKHGEKRRDCSMHA.
AdAPX52	aradu.V14167.gnm1.ann1.Aradu.CCC04.1	MSIYKIVEHLFLLFLFIGTIVSAQLSSDFYSTTCPNVLSTIKTQVDSAVNNEPRMGASLLRLHFHDCFGCDASVLLDDTSNFTGEKTAGPNANSIRGFEVIDTIKSQVESLCPGVVSCADIFAVAARDSVVALGGPSWTVQLGRRDSTTASLSSANSDLPGFSFDLSQLITAFSNKGFTTQEMVALSARCLTFRQRIYNESNIDSSYATSLQANCPSVGDDSNLSPIDTTTPTTFDNAYFKNLQSQKGLFHSDQQLFNGGSTDSQVASYGSDAQTFATDFANAMLKMGNLSPLTGTTGQIRTNCAKIN.
AdAPX53	aradu.V14167.gnm1.ann1.Aradu.52Q7K.1	MSSLLNVVTFCLVTNILVDNNGAYEQGCDGSVLLDDTSSFKGEKTAGPNNNSLRGYDVVDAIKAKVESVCPGVVSCADILAITARDSVVLLGGPNWNVKLGRRDSKTASLAAANSGVLPPPTATLSQLISKFQAVGLSTKDMAALSGAHTIGKARCTVYRTRIYNDTNIDRTFANARKKNCPIITGTPKDNNVAPFDFKTPNHFDNSYYKNLLNKKGLLHSDQELFNGGSTDSLVRTYTNNQKAFFADFATAMIKMGNIKPLTGSQGIIRRNCRRAN.
AdAPX54	aradu.V14167.gnm1.ann1.Aradu.6PX5N.1	MATISALVVMTIMVSFTCVASALGVDYYEHTCPQVESIVSGAVYKAAMNDITVPAALLRMHFHDCFIRGCDGSVLLESKGNNKAEKDGPPNISLHAFYVIDNAKKAIEAVCPGVVSCADILALAARDAVHLSGGPYWEVPKGRKDGRISKAIETRQLPAPTFNISQLQQSFSQRGLSLEDLVALSGGHTLGFAHCSSFQNRIHNFSPNKDIDPSLNPSFATNLRTICPFHNKANNAGSPLDSTNTVFDNAYYKLTHSSSP.
AdAPX55	aradu.V14167.gnm1.ann1.Aradu.U3RTW.1	MPTSQLMTMLVFLIILVHIALVSSLNLRPGYYSETCPEAEFIVRDVMKRALMREPRSVASVMRFQFHDCFVNGCDGSMLLDDTPTMLGEKLSLSNINSLRSYEVVDEIKEALEKACPGVVSCADIIIMASRDAVALTGGPDWEVRLGRLDSLTASQEDADNIMPSPRANATTLIDLFHRFNLSIKDLVALSGSHSIGEGRCFSIMFRLYNQSGTGKPDPAINPIFREELYKRCPLDVDQNTTVELDSTPRLFDNQYFKDLVAGRGFLNSDETLFTFPLTKKFVKLYSKGQDEFFRDFVEGMLKMGDLQSGQPGEIRRNCRVVNSVADHLVVGPQHRMESNHKSI.
AdAPX56	aradu.V14167.gnm1.ann1.Aradu.DDQ1E.1	MAFAVLFLLFLSVPFSSAKLNPDYYSATCPDFAKIVRDQVFTKQSVVPATAAGVLRLFFHDCITDGCDASIFISSNAYTPHAERDADLNLSLSGDAFDLVIKIKNLLELTCPGVVSCSDIIAQATRDLIKMVGGPYFPVRLGRKDSLNSDASKVPASLPTPTMTMDDIINKFAARKFTVREMVALTGAHTIGFTHCKEFANRIFNFSPTSQVDPTLHPKFAEGLRHVCWNYTKDPSMSAFNDPRSPSKFDNAYFGNVLKGLGLLRSDYLLGADPRTRPIVEEYAKNEQAFFRIQFFFLLLARPTIVVNSILFLGIQYTHI.
AdAPX57	aradu.V14167.gnm1.ann1.Aradu.YY51Q.1	MAHCSLFPKSYFLHVVLIMFIFLVATRLYASEPPLTLDYYASTCPTVFDVIRKETECAVLSDPRNAAMIVRLHFHDCFVQGCDASNLLDDTVTLKGEKKAATNIHSLKGFELIDQIKNMVESECPGIVSCADILTIAARDAVILVGGPYWDVPVGRKDSVTANIDLANTNLPTPDESLLSIISKFLYQGLSVTDMVALIGAHTIGMARCQSFRSRIYGDYGFTSVKNPVSESQLSNLRSMCPPIGGGRTDNNISAMDYVTPNLFDNSFYQLLLNGEGLLNSDQEMYSSVFGIQTRELVKKYATDPLDFFRQFSESMVKMGNITNSESFVTGEVRKNCRFVNT.
AdAPX58	aradu.V14167.gnm1.ann1.Aradu.H03KA.1	MVSWLNVWIMVALLVPVLLSLTNPRGESQTQTQTQTHPKPHSQKQTQTQTLHLPPSLISSSSNLFFNERIRDGSNLDYDFYRDTCPQAEDTIRSAVTRIFFDHRDSAPAILRLFFHDCFIQGCDASVLLDDSNGNKNHSIEKQAIPNQTLRGFDKIDLIKEEVEQACPGVVSCADILAVAARDFVLLAGGPFYPVLTGRRDSNQSFYDEANDQIPRPDDNVNRTLRLFSLRGFNERETVSLLGGHNIGKIGCEFIQQRLYNFQGTGQPDPTIPVDFLGQMRLNCPENNNTSSTNEVSAFEVSQKENSHSEAGMSYMQALSSSMSSGGAFDTHYFQSLLKGRGLLYADQQLMSHVKTARLVSAYASDDGSTFRMDFARVMLKMSNLDVLTGLQGQVRLNC…
AdAPX59	aradu.V14167.gnm1.ann1.Aradu.AYI97.1	MRSFHVRLFCFVVMTMLMLGALPFSSDAQLDPSFYKNTCANVHSIVREVIRNVSKSDPRMLVNYVKIFNNYCCLWQGCDASILLNSTSTIVSEQGAGPNNNSIRGLDVVNNIKTAVENACPGVVSCADILALAAEISSVLAHGPDWKVPLGRRDSLTANFTLANQKLPAPNFNLSQLISTFANQSLNITDLVALSGAHTIGRAQCRFFSSRLYNFSNTGNPDPTLNTTYLQTLRSICPNGGAGNTLTNLDLTTPDTFDNKYFSNLQSLNGLLQSDQELFSTVGASTLSIVNSFSSNQTLFFEAFKASMIKMGNIGVLTGSQGEIRKQCNFVNGNSGLATFATRVESSEEQGVSSA.
AdAPX60	aradu.V14167.gnm1.ann1.Aradu.D8UNY.1	MVYKRPLKCLRIVMANLVTVFVVMGIIVSGFRIGADGLNMNYYLFSCPFVESIVKDIVNRALEDDPSLAAPLLRMHFHDCFIQGCDGSILIDSTKGNKAEKDSPANLSLRGYEIIDDIKEELERQCPGVVSCADILALAARDAVFFAGGPVYDIPKGRKDGTRSKIEDTINLPSPNFNASDLIKMFAQHGFSAQEMVALSGAHTIGVARCSSFKNRLTKVDPNLNSEFAKTLSRTCSAMPYLKQIYDLCIYISMV.
AdAPX61	aradu.V14167.gnm1.ann1.Aradu.H7KNI.1	MRKMKCMALPLVALALLSLFLIADAAGAPPKPRLQWHHYRNSCRYAEVYVRHEVELFWKKDKSIAPKLARLVYSDCFVHGCDASILLDEGANPEKKALQNQGLGGFTLIDKIKTVLDSRCPGVVSCADILQLAARDALKLAGAPGYPVFTGRRDGMKSDAASVDLPSPSITWQQALSYFQSKGLDVLDMTTLLGAHSMGKTHCRYVVDRLYNYNGSGKPDPSMNATLLNTLRNLCPPRKKGEHDPSVYLDPESGPHYSFSESYYKRILRHEAVLEIDQQLLYGNDTVQITEEFAAGFEDFRRAFAESMYKMGNIDVLTGNQGEIRQNCRYTNKAKSK.
AdAPX62	aradu.V14167.gnm1.ann1.Aradu.NUX4Y.1	MMKFICVFLLSLVLCVVPPTLRAQLDSLFYKHTCHSLHSTVHKVLSNVSKWPTKDNVVSYADIPALAVEMSSEMSKGPSWQILLGRMDSTTVNFDLTTLDISHPTSNLPQLISKFEKKSLDVNDLVVHSGAHTIGQGRCALSRLPKCTNNGSLGENIANLDPITHTAFDNNYYINIQRGAPRINAVNLLASNQTLFFKAFKSSMIKMSMIEVLVGIAKDMRLFASLIRLHFQNCFVQKYYASILLNDTAAIRSKQLAPPNINSIRRLDVVNLIKKKIEKICPDNGLDINDLVALSSAHTIGQGRCILFCLPNCTNVGLPGKYIINLDPIIPTADELLLNTRGVPTINVVNLLASNQTLFFQAFKASMIKMRCYASILLNDTAAIKSEQLTPPNINSIRR…
AdAPX63	aradu.V14167.gnm1.ann1.Aradu.XEA0F.1	MKFLFLFLFPLVLCVVVPTRAQLDPFFYKDTCPSLQSTVRQVLLNVSKGPGKDERLFASLIRLHFHDCFVQGCDGSILLNDTAFIKSEQLAAPNLNSIRRLDVINLIKENIEEACPGVVSCADIVALAAEVSSEMSNGPTWQVPLGRRDSETASFDLANSDIPGPRSNLPQLISAFQKKGLDMNDLVALSGAHTIGRGRCTLSRRRNCKNDGLPGENVTNLDQISPFEFDNNYYINILRGDAPFKSDQVLIKARGEQTINVLASNQTLFFEAFKASMIKMSMIEVLVGEQGIIRKHCNFINI.
AdAPX64	aradu.V14167.gnm1.ann1.Aradu.2W676.1	MALPISKVDFLIFMCLIGLGSAQLSSNFYATKCPNALSTIKSAVNSAVAKEARMGASLLRLHFHDCFGCDASVLLDDTSNFTGEKTAGPNANSIRGFEVIDTIKSQVESLCPGVVSCADILAVAARDSVVALGGASWNVLLGRRDSTTASLSSANSDLPAPFFNLSGLISAFSNKGFTTKELVTLSDPTYAKSLQANCPSVGGDTNLSPFDVTTPNKFDNAYYTNLRNKKGLLHSDQQLFNGVSTDSQVTAYSNNPATFNIDFGNAMIKMGNLSPLTGTSGQIRTNCRKTN.
AdAPX65	aradu.V14167.gnm1.ann1.Aradu.DAV01.1	MAPKTCFLFFLALVSFSAVLAFAEEDDPGLVMNFYKETCPQAEDIIKEQVKLLYKRHKNTAFSWLRNIFHDCAVQRCDASLLLDSTRRTLSEKETDRSFGLRNFRYIETIKEAVERECPGVVSCADILVLSARDGIVSLGGPYIPLKTGRRDGRRSRAEVVEQYLPDHNESISSVLDKFGAMGIDTPGVVALLGAHSVGRTHCVKLVHRLYPEVDSALNPEHVPHMLKKCPDSIPDPKAVQYVRNDRGTPMVLDNNYYRNILDNKGLLLVDHQLAHDKRTKPFVKKMAKSQDYFFKEFSRAITILSENNPLTGSKGEIRKQCNLANKIRTTDDEP.
AdAPX66	aradu.V14167.gnm1.ann1.Aradu.BNR06.1	MATTTCKPTSYMCFLLLLLLLHFNLGKSQLEVNYYSSRCPRAEDIIKEQVTELYKKHGNTAVSWLRNLFHDCMVKSCDASLLLETVEEVVSEQASSRSFGMRNFKYVKSIKDAVEKECPMTVSCADIIALSARDGIVLLGGPTIEMKTGRRDSQQSYATEVESSIPNHNDSMSLVLSRFQQIGVDLEATVALLGAHSVGRVHCTNIVQRLYPQVDETLEPEHAQYLKRRCPDPNPNPKDVQYSRNDLVTPMIVDNNYYKNILKHKGLLTVDEELATDPRTSPYVKKMADDNDYFNQQFSRAILLLSQNNPLTGDQGEIRKDCRYINRNAT.
AdAPX67	aradu.V14167.gnm1.ann1.Aradu.B1BB8.1	MQHIHRTKPYLIPAILRLVFHDCFIQGCDASVLLDDDDYIDSEKEAPPNGSLKGFDVIETIKSKLEEACPRIVSCADILVLAARDSVALAGGPFYPLYTGRRDGSNSYADIATYELPSPYSDLSHTLNSFKAKGFDEREMVTLLVTKLVCIGEIHCEFFKNRLYNFSGTNEPDPSIEVEFLNLLKSRCSASSPSSTSGYTSHRTLSSTAFESTFSSGSPSSSVEEPGITMDLEQPQSDFGITYYRNLLQGRGILYADQQLLEGEVTRYWIKEYALDSTLFHKHFALAMMKLSDLHILTPPMGNIRLNCSKVA.
AdAPX68	aradu.V14167.gnm1.ann1.Aradu.VLZ8D.1	MGGSPPPPQAVIIPDPAVQPAEPADFKPAQMVITNNLGGLSVGFYDRSCPNAEKIVADWLAELIKTNPSAPANIIRLAFHDCAVGGCDASILLDSIGQGDKVEKGSIFNGMSLKGADLIDDLKMRLEEECPQTVSCADAIAFSANEAMAIAGGVRQRPLGGRRDALNSLATAADQNLASPTATIDQMSAIFRRLGFNQEEMVVLLGAHSVGTAHCDLFMDRVYNFRNTQKPDPVLPLPYVEDLRRLCANPGTPQFRNPNVNFDETPYALDNRYFKNLVQNKALLLSDSSLKDDPRTGPTVRQMAEDDTLFPKRFAELFTKMTTFNVLTGLLGEVRKT
AdAPX69	aradu.V14167.gnm1.ann1.Aradu.9R6MQ.1	MIASPNGDAEKDASENLSLAGDGFDTVIKAKAAVEASCPAVVSCADILALATRDVIALLGGPSYRVELGRRDGLVSKASSVDSNLPKASFNLNQLNKMFSKHNLTQTDMIALSGAHTVGFSHCNQFSNRLYSFQSSSHVDPTLDPNYAQQLKSDCPQQSVNPSVVIALDPQTSFTFDNLYYKNLVSGQGLLESDQTLFTDPASQATVVEFANNQNEFFVAFVAAMRKLGRVGVKTGNDGEIRRDCTTFNS.
AdAPX70	aradu.V14167.gnm1.ann1.Aradu.6FX3T.1	MARKLGYLRFFIVCVIASIATTHAQLQLGFYAKSCPKAEKIVSDFVNEHIHNAPSLAAALIRMHFHDCFGCDGSVLLNNTNQQAEKNAPPNLTVRGFDFIERIKSLVEAACPGVVSCADILTLAARDSIVATVEGTAPFDNFTTLQTKFNNAGLDLNDLVILSGAHTIGVSHCSTISNRLYNFTGKLDQDPALDSEYAQNLKKFKCKSINDNTTLIEMDPGSRKTFDLGYYNQVVKRRGLFTSDSQLLVNSVTNSLVNQLLQGSLRNFYAQFAISMEKMGRINVKTGTQGEIRKQCALINS.
AdAPX71	aradu.V14167.gnm1.ann1.Aradu.GEY4G.1	MLIIVEDLSKRLDGRKTIYIEVPDRRNISEKAAMHDLHCTWEGCCSKRDWKKTCANQSQKYGPQVYQNGGLQIVFLLRGYEIIDDIKEELERQCLGVVSCADILALADRDAVFFAGGPVYDIPKGRKDGTRSKIEDTINLPSPNFNASDLIKMFAQHGFSAQEMVALSGAHTIGVARCSSFKNRLTKVDPNLNSEFAKTLSRTCSAGDNAEQPFDETRNDFDNLYFNALVSGNGVLTSDQTLFTSPRTRNFVNSYAPKPSLILLGFPTSHGQNELA.
AdAPX72	aradu.V14167.gnm1.ann1.Aradu.MD6SD.1	MHGELDNVYKTLKHLEETQNIKIDLLLCCGDFQAVRNEQDLKSMNVPPKFRSMNSFWKYYSGLEVAPYPTIFIGGNHEASNYLWEMYYGGWAAPNIYFLGVAGVIKFGNVRIGGLSGIYNARHYKSGHFERPPYDQSTIRSVYHVREYDVHKLIQIEEPIDIFLSHDWPVRITDCGDWRELVRQKPFFKQEIEEGRLGSKAASQLLGKLKPQYWFSAHLHCKFAALVQHGEGGPLTKFLALDKCLPQRDFLQIVEIESEAGPYEIQYDEEWLAITRRFNSIFPLTPKGADFRGVNLEMDDCRQWVRSRLQQRGCKPFEFVKTAPCYDPSQSNFHGSFAGCHWNPQTESLLQFLDLPYLLDKNPESTDLSPYPSRSIGRDSLSFNFYAASCPSAEFIIRD…
AdAPX73	aradu.V14167.gnm1.ann1.Aradu.IF4E5.1	MHFIKLNNLLVIALVSTSLLSSYAYPGFNFGWGGRNHGSRGGISYGLSPQFYQFSCPQANDIVMSVLEKAMAKTMRIAASLLRLHFHDCFVQGCDASILLDDSPAIVSEKNSGSNKNSVRGFEVIDEIKAKLEEACPQTVSCADILALAARGSTILSGGPNLELPLGRRDSRTASLIGSNNIPPPNATIQNLITFFKRQGLDEVDLVARSGGDNNISPLDFGSPRMFDNTYFKFILQGRGLLNSDQVLLSGGVIKTQELVKKYAQDEAFFFQQFAMSMIKLGNLRPITGFNGQVRKNCRRVN.
AdAPX74	aradu.V14167.gnm1.ann1.Aradu.9Q15V.1	MARFCMSIILVCIMFSIASSELSSNYYYKTCPQALSIIRSAVMSAVAKEHRMGASLLRLHFHDCFGCDGSVLLDDTSSFTGEKTAGPNVNSLRGFDVIDDIKTKVEAACPSVVSCADILALAARDSVLAGFNTNEMVALSGAHTTGEARCQLFRGRLYNETSIDSTLATSLRQNCPTTGGDTNLSPLDATTTVLFDNAYFKNLVNQKGLLHSDQQLFGGGSTDSQVTSYSNNPASFFLDFANAMVKMANLSPLTGNDGQIRINCRKIN.
AdAPX75	aradu.V14167.gnm1.ann1.Aradu.T3VDH.1	MALPVVVDAEYLKEVDKARRDLRALIANRNCAPLMLRLAWHDAGTYDVNTKTGGANGSIRNEEEYSHGANNGLKKAIDFCEEVKAKYSKISYADLYQLAGVVAVEVTGGPTVEFVPGRKDSKVSTKEGRLPDAKLGVSHLRSIFYRMGLSDKDIVALSGAHTLGRAHQERSGFEGPWTQDPLKFDNSYFVELLKGESAGLLQLPTDKALLEDPEFRRYVELYAKDEDAFFRDYAESHKKLSELGFATSSKPIFPKDGTILAQSAVGVVVTAAVVILGYLYEVHKRGK.
AdAPX76	aradu.V14167.gnm1.ann1.Aradu.9PF9H.1	MGVLLWLLMVLTSCCEGQFILQVGFYRNTCPEAESIVHGVVRDAVASDPNMAAALLRLHFHDCFVEGCDASILIDVSSQPEKLAFAHQGLRGFEVIQRAKAQLEASCPALVSCADILALAARDAIALTNGPTYQVPTGRRDGFVSNFSLADEMPQVTDSIQILKAKFLNKAAHTIGTTACFFMTKRLYNFFPGGVGSDPAINPNFLPRLKARCPQNGDVNARLAIDEGSGTEFDKHILKNIREGFAVLESDARLNDDIFTKSVMDSYFSPLNPIFGPSFEADFVESIVKMGQIGVKTGFLGEVRRVCSRFNS.
AdAPX77	aradu.V14167.gnm1.ann1.Aradu.A61Z4.1	MLYLQRKHTSASSSSSSSLSVVIKTRKLSSFRSIYTLRIMAKEGVAVDFEYAKQIDKARRELRALISSRNCAPLMLRLAWHDAGTYDAKTRTGGANGSIRNQQELNHQANRGLETAVQFCEEVKAKCPRVSYADLYQLAGVIAVEVTGGPTIRFVPGRKDSLESPPEGRLPDATKDAQHLRDVFYRMGLTDKDIVALSGGHTLGKAHKERSGFEGQWTENHLKFDNSYFVELMDSKDSFKLPTDKVLVEDPEFRKYVVRYKNDEDAFFADYAESHKKLSELGFNPNRVSDSRIVRGVIGFLVASTVIVMGYLIEINRKSK.
AdAPX78	aradu.V14167.gnm1.ann1.Aradu.760J2.1	MDDQKRFIMIALLCIVSTMVHGQGTHVGFYATTCPKAESIVKSTVKYHLNSDPTLAAALLRMHFHDCFVQVCDTSVLVTGFATERTAFANLGLRGFEVIDDTKTQLEAACPSVVSCADIVALAARDSVILICGLSWQVPTERKDGRVSQASDVNNLPTPTNFIDVQKQKFAAKGLNTQDLIILVGGDTISTAACQFLSNRFYKHNGGSNRVPLDTGSQLKFDIFTRLI.
AdAPX79	aradu.V14167.gnm1.ann1.Aradu.21285.1	MAERVFLTHPSLTLPSQPFPTTRMASTATAAIAASRIIPSATALSSSASRSFFSSSSTSRSSLKCLHLHSSSRISHLFVNQRRAEVRVSSGDYATVSSPKSLASDPDQLKSAREDIKELLRTKFCHPILIRLGWHDAGTYNKNIEEWPQRGGANGSLRFEVELKHAANAGLVNALKLIQPIKDKYARVTYADLFQLAGATAVEEAGGPKIPMKYGRVDVSSPEQCPEEGRLPDAGPPSPADHLRQVFYRMGLNDKEIVALSGAHTLGRSRPERSGWGKPETKYTKDGPGAPGGQSWTVQWLKFDNSYFKYIKEKKDEDLLVLPTDAVLFEDPSFKVYAEKYAEDQVAFFNDYAEAHAKLSNLGAKFDPPEGIVLDPSPKPQAEKFEAAKYSTGKRELSD…
AdAPX80	aradu.V14167.gnm1.ann1.Aradu.I62QK.1	ERQAMGKSYPTVSADYQKAVEKAKKKLRGFIAEKRCAPLMLRLAWHSAGTFDVATKSGGPFGTIKHPSELAHGANAGLDIAVRLLEPIKEQFPTLSYADFYQLAGVVAVEITGGPEIPFHPGREDKPEPPPEGRLPDATKGSDHLRDVFGKAMGLSDQDIVALSGGHTLGAAHKERSGFEGPWTSNPLIFDNSYFKELLSGEKEGLLQLPSDKALLSDPVFRPLVEKYAADEDAFFADYAEAHLKLSELGFADA.
AdAPX81	aradu.V14167.gnm1.ann1.Aradu.E7RT1.1	MGKSYPTVSEDYEKAIQKARRKLRGLIFEKQCAPLMLRLAWHSAGTFDVKTKTGGPFGTMKHEAEQKHEANRGLDIAVNLLEPLKQHFPNITYADFYQLAGVVAVEVTGGPEVPFHPGREDKADPPPEGRLPDATKGNDHLRELFVQTMGLTDQDIVALSGAHTLGRCHKDRSGFEGPWTSNPLVFDNSYFTELVGGEREGLLQLPTDKALLEDPVFRPLVEKYASDEDAFFADYTQAHLKLSELGFADA.
AdAPX82	aradu.V14167.gnm1.ann1.Aradu.1N0XE.1	MSSTLTNHHPLLCSISTASASAQQHKPLTNFPAKSQRSTFSTVNFLPNHPPPPPSSGPNLVVGRRGLVSIVTLPCLVPLTQIMGCLQAYAAQPSTKEYLLIKEEVRKVLSKGKAAGVLRLVFHDAGTFDMDDKTGISGSKGHVKLSKMLGCKMFYEGWVINVEIFIILRSGMNGSIVYELERPENSGLKKSIKVLQKAKIQIDAIQPVSWGDMIAVAGAEAIELCGGPSIQVSLGRLDSQGPDPEGKLPEESLNASSLKKCFQRKGFSTQELVALSGAHTLGSKGFGSPTSFDNAYYKILLEKPWANPGGMSSMIGLPSDHALVEDDECLRWIKKYAENENIFFEDFKNAYVKLVNSGVRWNNL.
AdAPX83	aradu.V14167.gnm1.ann1.Aradu.GY426.1	METFSAPYTKLEWLRKLARDIYQGTCAPSFCNIADTHEANLFCFPGLGGRNHGSRGGISYGLSPQFYQFSCPQANGIVMSVLEKAMAKIMRIAASLLRLHFHDCFVQGCDASILLDDSPAIVSEKNSGSNKNSVRGFEVIDEIKAKLEEACPQTVSCADILVLAARGSTILSGGPNWELPLGRRDSRTACLIGSNNNIPPPNATIQNLIHFSRVKALMKLTLLPSQNEADVSIERAFYFGLKTMCPRSGGDNNISPLDFGSPRMFDNTTSSSFFKEEANLILIKFFSLVTQELKYAQDEAFFFQQFAMSMIKLGNLLPITGFNGQEPYFERDSRSRYGHEYNRKREHYSERDSRSRYDHERGRSKEPYSKRDSRSRYDHEYGRKRSRYEGSRRTPGRPD…
AdAPX84	aradu.V14167.gnm1.ann1.Aradu.6U6NX.1	MPSTVSCADIITLATRDAVAFSGGPKYAIPTGRRDGLVSNNIDVDIPRASAPVQFISQFFANKGMTVEEMVVLLGPHSVGVAHCVSFQRRLSSFNGKHDPTMDPALDSKLVKVCNPKAKRVQVSPPRACFG.
AdAPX85	aradu.V14167.gnm1.ann1.Aradu.70WP3.1	MVEKECPAVVSCADILALATRDSVVYAYEEEILLQQADSMLITPFLHPPSTLKQNFANQGLSEKDLVALSGAHTIDLAQCRLFGPHTYNDTNIDASYAKFLQSKCPRTGNDKLLELLDRQTPFHFDNLYYKNLAQKKVLLHSDQKLYTGDSTDHLVGNMLRIELQFFNDFFEDMVKMRRIKPLTGGKKGRSDSIVLKSTKHQLLKIM.
AdAPX86	aradu.V14167.gnm1.ann1.Aradu.UHQ4T.1	MASYHVIDEGHFSLKRRDILKSLGMTIGLELIGSSGSLVGTANAADLIQRRQRSEFQSKIKGTLFTAIKGNPDLVPSLLTLALNDAVTYDKATKSGGPNGSIRFSSEISRPENTRLSGALSLIEEAKKEIDSYSKAGPISYADLIHYAAQSAVKSTFIAAAIRKCGGNEEKGNLLYTAYGSNGQWGLFDKQFGREDAQEPDPEGRVPLWEKASVQEMKDKFSAVGLGPRQLAVLSAFLGPDQAATEAKLASDKDVAPWVDKYQRSRETVSQTDYEVDLITTFTKLSTLGQQINYEAYTYAPPKIDITKLKL.
AdAPX87	aradu.V14167.gnm1.ann1.Aradu.DCM6W.1	MVMSLCSYNRLRTMCLSCLPNCTNDALSGENITNLYPIIPTAFDNYYYYINIQRGNARFNSDELLNTRGAPTINVVNLLASNQTLFFQAFKASMIKMSTIEVLRCDALILLNDTAVIRCEQLAPSNINFIQILVVVNLIKENIEKTCPGVVSCANILALAAEIPSKISKSSSWQVQLGRRDCTTANFDLATSDIPGPTSNLSQLISKFEKEGLDLMFLIFFPLYVLIQSAKDGVPFSAFQTAQMMGHLGKISQTYTR.
AdAPX88	aradu.V14167.gnm1.ann1.Aradu.R4X4H.1	MANLVTVFVVMGIIVSGFRIGADGLNMNYYFVESVVKDIVNRALEDDPSLAAPLLRMHFHDCFIQIINILTRSKIEDTINLPFPNLNAFDLMANMAFQHKRWWLSLVINIHIWAHTIGVARCSSFKNRLTKIDPNLNSEFAKTLSRTCSDGDNAEQPFDETRDDFDNLYIDALVSGNGVLASDQTLFTSPRTRNFVNSYTKPSLVLLGFPTSHGQNELA.
AdAPX89	aradu.V14167.gnm1.ann1.Aradu.993Q7.1	LSFESFAWTNVESVLFCFVQKEYSGSARTGDGSVRRDQVGGVKILRIVILLVHQGSLNYISSQDKADPPPEGRLPDATKGNDHLRELFVQTMGLTDQDIVALSGAHTLGRCHKDRSGFEGPWTSNPLVFDNSYFTELVGGEREGLLQLPTDKALLEDPVFRPLVEKYAKDEDAFFADYTQAHLKLSELGVPNFWWWFCSTITIPKCNTIKFWLLTFQQKGFSVILSDMCPLVSGITTKDAALSVELGMRALDLAVGRRAAFSVYADGDDPSTLAETGVLQVGGNLLIKLLESEDAKGGVNNLYELWALLNFLLPEIFSSAETFDEWFQISGKMI.
AdAPX90	aradu.V14167.gnm1.ann1.Aradu.D7XHL.1	MNLPSPNFNAFDLIKMFGQHGFSAQEMTLSRTYSDSNNAEHPFDETRNDFDNLYFEAFDFRLTSDQTLFISPRTRNFVNSYAQNEALFFLDFQQAMIKMSLLDIKEDSNTPRVLAPPSPIPDAYLLQSGDHQGLVLISQPLEEDNHASWCRSMRLALSGKCKICFIDGSLPKPDPVLDHALTESWQCTNDIVTTWLLNAISKDIVASVIYAGSAALLWQDLETRFSQNNAPRIFELKRSLVSLTQGSLSVSQYFTKLKILWEELNTFKPLILLSDPLPPIGKVFSLVLQEEKQRALTSPSQHMAFAVKQYPRPTAPSGPKVKGRKDRPLCAHYGLLGHNEDKCYRLHGYPPGYSQNKPVNAKSQVHHVAKVAHDQESQDPSPTSIFSLTAAQSNQLMTL…
Arachis ipaensis
Gene name	Gene ID	Protein sequence
AiAPX1	araip.K30076.gnm1.ann1.Araip.SR6HQ.1	MAASMTTLSCFKLRICLSFCLVGLTLAQLQPSTFYDNRCPKALVTIKAAVNLAVLKERRMAASLLRLHFHDCFVQGCDASVLLDDTANFTGERSALPNRSSLRGFNVIENIKSALEFICPGVVSCADILAVAARDSVVAVNANNDLPAPFLDLGNIITAFSNKGFTVQDMVALSGAHTIGKARCTNFRSRIYNETNIDPSFAKSMQEICPISGGGNNLASLDVSTTIDQFDNRYFTDLVNKKGLLHSDQVLFNNGSTDSQVQNYVNNPTLFQTDFAKAMVKMGQLSPLISPNALATTSLSSASLLSPNYYGHSCPQALSTIRRVVENAVQREPRMGASLLRLHFHDCFVNGCDGSILLDPTSTIDSEKNASSNKNSVRGFEVVDEIKEAVDKACGKPVV…
AiAPX2	araip.K30076.gnm1.ann1.Araip.73YDC.1	LHNVSKGPVKDKRLFASLIRLYFHDCFIQGCDASILLNDTAAIKGEQLAPPNINSIRRLDVVNLIKKKIEKICPRVVSCVDILALITEMSSEMSKGPNWQDPLGRKDSITTNFDLETSNIPGPTSNLPQLNSKFEKKGLDVNDLVALSGAHIIDQVRCVLFHLPNCTNDGDEVLFNTRDAPTINAVNLLASNQTLFFEAFKASMIKMSMIEFLCVFLLSLVLCVVPSTLRAQLDPLFYKHTCPPLHSAVHQVLHHVSKGPAKDKRLFASLIRLHFHDCFVQVTAIKCEQLALPTINSIRRLDVVNLIKKKIEKICPGVVSCVDILALATEMSSEMSKGPNWQVSLGRRDSITTNFDLATSNIPGQTSNLPQLISKFEKKGFDVNDLVALSGAHIIDQVR…
AiAPX3	araip.K30076.gnm1.ann1.Araip.P8RKN.1	MVYKRPLKCLKIVMANLVTVFVVMGIIVSGFRIGADGLNMNYYLFSCPFVESVVKDIVNRALEDDPSLAAPLLRMHFHDCFIQGCDGSILIDSTKGNKAEKDSPANLSLRGYEIIDDIKEELERQCPGVVSCADILALAARDAVFFARGPVYDIPKGRKDGTRSKIEDTINLPSPNFNASDLIKMFGQHGFSAQEMVALSGAHTIGVARCSSFKNRLTKVDPNLNSEFAKTLSRTCSDGDNAEQPFDETRNDFDNLYFDALVSSNGVLTSDQTLFTSPKTRNFVNSYAQNQALFFLDFQQAMIKMTLLDIKEGSKGQDIINRALEDDPSLAAPLLRMYFHDCFIQGCDGSILIDSTKGNKAEKNSPANLSLRGYEIIDDIKEELERQCPEVVSCADILA…
AiAPX4	araip.K30076.gnm1.ann1.Araip.97GAP.1	MMKFLLAIVLCGVVVLGTFPLSSDAQASQLDPSFYSATCPTVHSIVREVLRNVSKTDPRILASIMRLHFHDCFGCDASLLLNNTATIVSEQGAAPNNNSIRGLNVVNQIKTAVEAVCPNTVSCADILALGAEISSVLGGGPDWKVPLGRRDSLTANLTLANQNLPAAFFTLPQLTTAFANQGLNITDLVTLSGAHTFGRAQCQFFFARLYNFNGTGNPDPTLDSSYRQTLQSLCPIDGSKNTSVVNLDLTTPDTVDNKYYSNLQAQKGLLQSDQELFSTPNASTTAIVNNFSANQTLFFEAFKASMIKMGNIGVLTGTNGEIRKQCNFVNSNSMGLANAASNKESFSEDGMGCDGSILLNDTSSIVSEQSAVPNNNSIRGLDVINQIKTAVENACPAVV…
AiAPX5	araip.K30076.gnm1.ann1.Araip.Y99D8.1	MKFPIIVLLLLTLSTTLLKAELDAKYYEKTCPQIEDIISETVQSASKQDPKVPARILRMFFHDCFIRGCDASILLDSTHTNKAEKDGPPNLSVHSFYVIDDAKAKLEKACPHIVSCADIIAIAARDVVTLSGGPSWEVLKGRKDGRISKASDTTNLPAPTLNVTQLIQSFAKRGLSIKDLVTLSGGHTLGFSHCSSFQSRLHNFSFLHDIDPTLKAHDSVVSDTINLPTPTLNVTQLIQSFAKRGLSIKDLVTLSGGHTLGFSHCSSFQSRLHNFSFLHDIDPTLNTNFALGLKNKCPNPNTTSPDAGEFLDSTTSVFDNDYYTQSLGGNGLFSSDQSLAGDSRIRWIVEAFAIRACSLRSLWIPC.
AiAPX6	araip.K30076.gnm1.ann1.Araip.MM1BS.1	MASRLVLALAIFALVLGNGNAQLSTNFYSSSCPKLFSTVRSTVQSAISKEARMGASLLRLFFHDCFVNGCDGSILLDDTSNFTGEKNANPNRNSARGFEVIDAIKTAVEKVCPGVVSCADILAVAARDSVNILKGPTWNVKLGRRDARTASQSAANNGIPPPTSNLNQLISRFSALGLSTKDLVALAGGHTIGQARCTSFRARLYNESNIEASFATSRKTNCPRASGTGDNNLAPLDLQTPTAFDNNYFRNLVQNKGLLHSDQQLFNGGSTDSIVRGYASNPTSFSSDFVSAMIKMGDISPLTGSNGEIRKNCRRIN.
AiAPX7	araip.K30076.gnm1.ann1.Araip.JC79F.1	MASYYYYYFLLFVLVATAAISEADSKTKLSKDFYSRSCPKLLPIVKDEVIKAVNKETRMGASLLRLHFHDCFVNGCDASILLDNTKKFAGEKTAAANNNSARGFDVIDDIKTKVEKACPRIVSCADILALAARDSVVYLGGPSWEVGLGRRDSTTASRAAANNSIPAPFFSLTTLKSNFANHGLSAEDLVALSGGHTIGLARCVQFRAHIYNDSNIDASFAKSLRSKCPRKGNDAVLAPLELQTPTHFDNLYYKNLLVKRGLLHSDQELLNGGSTSALVKKFAANKNEFFKAFSKGMVKMSSIKPLTGRKGQIRIHCRKVN.
AiAPX8	araip.K30076.gnm1.ann1.Araip.7I0KV.1	MARISWKFGLLMMMVVLVGSCSGQLSNENFYSKKCPNVFKAIRSVVRSAVAKEPRMAASLLRLHFHDCFVNGCDGSVLLDDTSSFKGEKTAGPNNNSLRGFDVVDAIKAKVESVCPGVVSCADILAITARDSVVLLGGPNWNVKLGRRDSKTASLAAANSGVLPPPTATLSQLISKFQAVGLSTKDMAALSGAHTIGKTRCTVYRSRIYNDTNIDRTFANARKKNCPIITGTPKDNNVAPLDFKTPNHFDNSYYSNLLNKKGLLHSDQELFNGGSTDSLVRTYTNNQKAFFADFATAMIKMGNIKPLTGSQGIIRRNCRR
AiAPX9	araip.K30076.gnm1.ann1.Araip.GIZ0F.1	MAAPFPHHLFVTLSIILSVLACSIVSNAQLSPNFYAKTCPNLQAIVLSAMKQAVTKEPRMGASILRLFFHDCFVNGCDGSILLDDTSTFTGEKSAGPNQNSARGFEVIDSIKSNVEAACNATVSCADILALAARDGVVQLGGPSWTVGLGRRDARTASQTAANNQIPSPFSDLSTLTSRFAAKGLNARDLTALSGAHTIGQAQCQFFRNRVYNETNIDANFATSRKANCPSTGGNANLSPLETLTPARFDNNYYRDLVAKRGLLHSDQVLFNGGSQDALVRSYSANSVSFFSDFAAAMVKMGNISPLTGTSGEIRKNCRVVN.
AiAPX10	araip.K30076.gnm1.ann1.Araip.PP1VA.1	MDGVFINKRFIMIALLCIVSTTVHGQGTRVGFYATTCPKAESIIKSTVQSHLNSDPTLAAGLLRMHFHDCFVQGCDASVLVTGSATEKTAFANLELRGFEVIDDAKTQLEAACPGVVSCADILALAARDSVVLSGGLSWQVPTGRKDGHVSQASDVNNLPAPTDSVDVQKQKFAAKGLNTQDLVTLVGGHTIGTAACQFFSNRLYNFTGNGPDPSIDPSFVPQLQALCPQNSGGSNRVPLDTGSQLKFDTSYYANLKNGRGILESDEELWNDASTKMFVQRYLGLRGVLDLSFSVEFGKSMVKMGNIGVKTGADGEIRKICSAFN.
AiAPX11	araip.K30076.gnm1.ann1.Araip.0XM2P.1	MALPISKVHFLILFMCLIELGSAQLSPNFYAAKCPNALSTIRSGVNSAVSKEARMGASLLRLHFHDCFGCDASVLLDDTATFTGEKTAGPNANSIRGFEVIDSIKSQLETLCPGVVSCADILAVAARDSVVALGGPSWTVQLGRRDSTTASKSQANSDLPAPTLDLSGLISAFSKKGLSTSDMVVLSGGHTIGQARCTSFRARIYNETNIDPNFAKSLQGNCPSTGGDNNLAPIDTTSPTRFDNAYYKNLLVKKGLFHSDQQLFNGGSTDSQVNGYASNPLSFCRDFGNSMIKMGNISPLTGTSGQIRTNCRKIN.
AiAPX12	araip.K30076.gnm1.ann1.Araip.72YG4.1	MASTSYFLLLFALVAAATVSEANAAQLRTDFYSCSCRNLLAIVKTGITKALQKEARMGASILRLHFHDCFVNGCDASILLDDTSRFIGEQTAAANNNSARGFNVIDDIKAMVEKECPGVVSCADILALAARDSVVYLGGPSWEVGLGRRDSTTASRLDANNSIPAPSFNLSTLKQNFANQGLSEKDLVALSGAHTIGLSQCRLFRPHIYNDTNIDASYAKFLQSKCPRTGNDKLLEPLDHQTPFHFDNLYYKNLVQKKVLLHSDQELYNGGSTDHLVGKYATDRVAFFNDFAKGMVKMSRIKPLTGKKGEIRLNCAKVN.
AiAPX13	araip.K30076.gnm1.ann1.Araip.U5BHC.1	MGGRIQSVTTTFAIILVLLGTACDAQLSSTFYDTTCPNALSTIRTSIRTAVSKERRMAASLVRLHFHDCFVQGCDASILLDDSPPIIVSEKGALPNNNSVRGFEVIDQAKAAVEKVCPGVVSCADIVAVAARDASFAVGGPSWVVKLGRRDSTTASIALANSDLPLASDDLNTLISRFSNKGFSAKEMVTLSGAHTIGQARCVTFRNRIYGNTSDIDAGFASTRQRGCPSLINNDNNKKLSPLDLVTPNSFDNNYFKNLIQKKGLLQSDQVLFSGGSTDSFVSEYSKNPTTFKSDFAAAMIKMGDISPLTGSAGIIRKICSAIN.
AiAPX14	araip.K30076.gnm1.ann1.Araip.1P50V.1	MDGGFYLLVVIGLVSLGAVNSVHGQGTRVGFYSSTCPRAESIVRSTVESHLNSDLTLAAGLLRMHFHDCFVQGCDGSVLVDGNNTEKSAVPNLALRGFEVIDDAKTQLEAACPNVVSCADILALAARDSVVLSGGVSWQVPTGRRDGVVSRNSDVNKLPGPTDSVDLQKQKFAALGLDTKDLVTLVGGHTIGTTSCGLLSIRLYNFTETNGPDPTIDPSFLPQLQALCPQNGGASKRVPLDNGSQTKFDTSYFNNVKKGRGILQSDQALWTDPSTKALVQRYSLGLTFNVDFGNSMVKMSNIGVKTGSEGEIRKKCSAFN.
AiAPX15	araip.K30076.gnm1.ann1.Araip.LXR9M.1	MAPVPAKFIFFPIIFFLLNSLSLSKAELQADYYDQTCPQLEKIIADTVLNASRHDPKVPARILRMFFHDCFIRGCDASILLDSTPTNKAEKDGPPNISVRSFYVIDDAKAKLEKACPHTVSCADIIAIAARDVVTMSGGPYWKVLKGRKDGKVSKASDTSNLPAPFFNVSQLIQSFAKRGLGVKDMVTLSGGHTLGFSHCSSFVARLRNFSSVHDIDPRMNTEFAVGLRKQCPKPNNNGDAGQFLDSTASVFDNDYFRQLLAGKGVFSSDQSLVDDSRTRWIVEAFARDQSLFFKEFATSMLKLGNARGSGDGEVRLKCRFKN.
AiAPX16	araip.K30076.gnm1.ann1.Araip.JSZ6P.1	MLSTTYNNNSFFLLTIIILLVLSFVSPSNAQLSSTFYSKTCPNVSSIVKNVIRQARKSDPRITASLTRLHFHDCFVNGCDASLLLDVGGNITESEKTAGPNNNSARGFNVIDNIKAALNSSCPGVVSCADILALAAEASVSLEKGPSWKVLLGRRDGLTANKTGANTLLPTPFETLAQITAKFSAVNLNITDLVALSGAHTFGRAQCQFFSQRLYNFSGTGNPDPTLNATYLTTLQQSCPQNGNGSTLNNLDPSSPNTFDKNYFTNLLNNRGLLQTDQELFSTNGSSTISIVRNFANNKNAFFQAFAQAMIKMGNISPLTGTQGEIRADCKKVNGS.
AiAPX17	araip.K30076.gnm1.ann1.Araip.SR41M.1	MGSNNLVMIGLFLLVLVLGSANASLSTEFYSSSCPKLLDTVKCTVEAAIKKETRMGASLLRLFFHDCFVNGCDGSILLDDTSSFKGEKNAGPNKNSARGFEVIDAVKSAVEKVCPGVVSCADILAVAARDSLGGPEWDVKLGRRDARTASQSAANNGIPAPTSTLNQLISKFGALGLSTKDLVALSGGHTIGQARCTTFRSHIYNETNELVTSFAQTRQSKCPRASGVGDNNLAPLDLQTPASFDNHYFNNLIDRKGLLHSDQQLFNGGSTDSIVRGYSSNPSSFFADFASAMIKMGDINPLTGSKGEIRKNCRSVN.
AiAPX18	araip.K30076.gnm1.ann1.Araip.5V6AL.1	MQQHIDRTYLKVLKIVMANLLVIVLVIHQVMASGYRMGANGLDMNYYLMGCPFVEPVVKNIVNRALQRDPTLAAALIRMHFHDCFIQGCDGSILIDSTKDNTAEKDSPGNLSLRGYEVIDEIKEELERQCPGVVSCADILAMAARDAVFFAGGPIYDIPKGRKDGRRSKIEDTINLPFPTFNASELIKAFGQRGFSAQEMVALSGAHTLGVARCASFKNRLNQADPTLDSQFAKTLFRTCSSGDTTEQPFDATRNDFDNLYFNALVRKNGVLTSDQTLYASPLTRNIVNAYAFNQAMFFFDFQQAMVKMGLIDVKDESKGEVRQNCRRIL.
AiAPX19	araip.K30076.gnm1.ann1.Araip.G5ZJQ.1	MEGVFNNKKFILVFVFMLGLCIGITTVHGQGTRVGFYSRTCPRAESIVRSTVRSHVNSDPTLAAKILRMHFHDCFVQGCDGSILVSGPATEKTAFANLGLRGYEIIDDAKTQLEAACPGVVSCADILALAARDSVVLVITYSCCVPTGRRDGRVSQASDVSNLPAPSDSVDVQKQKFAAKGLNTQDLVTLVGGHTIGTTQCQFFSNRLFNFNGTAAADPAIDPSFVSNLQALCPQNTGAAANRVALDTGSQFKFDSSYFSNLRNRRGILQSDQALWSDPSTKSFVQRYLGLRGFLGLTFNVEFGKSMVKMSNIGVKTGTDGEIRKICSAFN.
AiAPX20	araip.K30076.gnm1.ann1.Araip.G30W8.1	MSPKKLNSMVIVFAIYLLSQHVHSELQVGYYSYSCGMAEFIVKDEVRKAYNRDPGLAAGLVRMHFHDCFVRGCDGSVLLDSTPSNTAEKDSPANNPSLRGFDVIDSAKARIEAVCKGVVSCADIVAFAARDSIELVGGVGYDVPAGRRDGRISLASDTRTDLPPPTFNVNQLTQLFSKKGLTQEEMVTLSGAHTIGRSHCLAFNSRLYNFSSTSLQDPSLDPSYAMFLKRRCPQGNTNQNIVVPMDPSSPGVADVGYYNGILANRGLFISDQTLLTDTETASQVYQHARDRYTWANKFADAMVKMGQIGVLTGDDGEIRENCRVINS.
AiAPX21	araip.K30076.gnm1.ann1.Araip.BJ3QY.1	MRGTSMANSVNFLLLLSLLAFAPFCHCDKKVGGYLYPQYYDKSCPRAQEIVKSIVAKAVAKETRMAASLLRLHFHDCFVKGCDGSVLLDSSGTIISEKRSNPNRNSARGFEVIDEIKSALEKECPEIVSCADILAIAARDSTVLTGGPSWEVPLGRRDSLDASISGSNYNIPAPNNTFQTILTKFKLKGLDIVDLVALSGSHTIGDSRCTSFRQRLYNQTGNGKADFTLDQYYAAQLRTHCPRSGGDQNLFVLDFVSPAKFDNSYYKNLLTKRGLLSSDEILLTQNTVSAGLVKKYAESNDLFFEQFAKSMVKMGNITPLTGSRGEIRKNCRRVNA.
AiAPX22	araip.K30076.gnm1.ann1.Araip.7P78Q.1	MASSHGNYYFSLILSVLVFAIVASSGLSQLTPDYYENSCPNALSTIKSVVKAAVKKERRMGASLLRLHFHDCFVNGCDGSILLDPTSTIESEKNALPNKNSVRGFEVVDEIKHAVDEACGNPIVSCADILAVAARDSVVALGGPTWDVRLGRRDSTTANPNGANTNLPAPFLDLPQLMKSFQDQGLDEKDLVALYGAHTIGSARCVTYRGHIYNDTNIDPKFANSLRYICPRDVGVGDDNLAPLDCTATKFDSQYYSDLINKKGLLHSDQEFFNGGPTDQLVKEYSYNSKAFFQDFANSMIKMGNIQPLTGEQGEIRANCRKVNNYY.
AiAPX23	araip.K30076.gnm1.ann1.Araip.LY9VA.1	MVNAERMHVIMLSKKLLVLLVVLSVSSSLTSASLTVGFYKRTCPHAEAIVRSAVNKAISLNEGIAPALIRMHFHDCFVRGCDGSVLLESTPGNPAERDHPANNPSLRGFHVIEEAKAQIESLCPETVSCADILAFAARDSAYKSGDINYAVPAGRRDGRVSISQEVTENLPAPTFNADQLITNFARKGLSADELVTLSGAHSIGVSHCSSFSNRLYTPLPQDPPMDSEFSSLLKTKCPSNVNGDGGFDPTVVIDAFTPKRLDNKYYKGLMKQRGLLSSDQALLSSESTSEMVVSNAKHGLHWSVKFAKAMVRMGSIDVLTGEQGEIRRHCSLVDFEFKAKFLFSVGSIYKTSPLMVMTSLRSEESKDDMRSGREKRLDEEENCRLVGVAKIDSIDDFLM…
AiAPX24	araip.K30076.gnm1.ann1.Araip.5V3AJ.1	MAYFSPSRFCMSIILICMFSIASSQLSSNYYYKTCPQALSIIRSAVMSAVAKEHRMGASLLRLHFHDCFGCDASVLLDDTSSFTGEKTAGPNVNSLRGFDVIDDIKTKVEAACPSVVSCADILALAARDSVLALGGPSWNVGLGRRDSTSASKDDATKDIPSPLMDLNQLISAFSNKGFNTNEMVALSGAHTTGEARCQLFRGRLYNETSIDSTLATSLRQNCPSTGGDTNLSPLDTTTSVLFDNAYFKNLVNQKGLLHSDQQLFSGGSTDSQVTSYSNNPASFFVDFANAMVKMGNLSPLTGNDGQIRTNCRKIN.
AiAPX25	araip.K30076.gnm1.ann1.Araip.80WHH.1	MASKVPFLTMIIILSAVSSGNSLSLNHYEKSCPNVEFIVAKAVKDATTRDKTVPAALLRMHFHDCFIRGCDASVLLNSKGKNKAEKDGPPNISLHAFYVIDAAKKAVEASCPGVVSCADILALAARDAVFLSGGPTWDVPKGRKDGRISKASETINLPAPTFNISQLKQSFSQRGLSTADLVALSGGHTLGFAHCSSFSKRVHNFDATHDWDPSINPSFAVQLKSICPLKNQAKNAGTIMDPSSTSFDNTYYKLILQHKALFTSDQVLLDSQEGKNLVFKFAASKKAFYEAFVNAMIRMSSINGGQEIRKDCRVVN.
AiAPX26	araip.K30076.gnm1.ann1.Araip.SPY8U.1	MFCSIIFSVLITTLVHESNAQLSSSFYSSTCPNVSSIVRSVVQQALQSDSRIGASLTRLHFHDCFVNGCDASVLLDQGGNITLSEKGAVPNNNSARGFDVVDKIKSAVENSCPGVVSCADILALAAEASVSLGGGPSWNVVLGRRDGVIANQSGANNSIPTPFESLANITAKFAAVGLNITDLVALSGAHTFGRAQCRFFNQRLFNWSGTGSPDPTLSPSYVASLQQSCPQNGSSGTTLNNLDPSSPDTFDNNYFSNLINNRGLLQTDQELFSSNNSVTISLVNSFAGNQTAFFEAFAESMINMANISPLTAPQGQIRSNCRKLN.
AiAPX27	araip.K30076.gnm1.ann1.Araip.ZET1U.1	MQFTIIVVILFFIVPLALADLRVGFYSSSCPKAEAIVRKVVQRNYLYIDRSIAGGLLRLHFHDCFVRGCDASILIDPTEDNESEKDAEANETVRGFEIIDKAKKKLEKVCPSTVSCADIIALAARDAVSITGGPWYAVPTGRRDGFVSNPSNAEILPGPSSTVSHALQIFTSKGMTLGEMVTLMGAHTIGYAHCGFFRKRLEGRDSTMDPSLNEKLVRLCGNSSSNNNNPTTFLDQNTSFVFDNQFYEEIVNKRGVLFIDQQLALDSSTKGLVSKFATDAESFRRSFVNAIVKMGSIGVLVGDDGEIRTRCWDYNNNNSDP.
AiAPX28	araip.K30076.gnm1.ann1.Araip.H1RCV.1	MSSFGVKVWCAVVLVVIVGELPMSTDAQASGLDPSFYKNTCPNVHSIVREVIRNVSKTDPRMLGSLIRLHFHDCFVQGCDASILLNDTKTIASEQSAPPNSNSIRGLDVVNKIKTEVEKACPGVVSCADILALAAEISSVLGQGPDWKVPLGRRDSTTANKTLAGLNLPGPSFDLTTLKTFFNRQGLDVTDLVALSGAHTIGRARCQFITDRLYNFSNSAQPDPNLNTTYLQQLRSICPKNGPGNALTNLDSSTPDKFDKNYYSNLQIRKGLLQSDQELFSTPGAETVSIVNKFSSDENAFFEAFKASMIKMGNIGVITGNKGEIRKQCNFVNTQSIELGLGLYNSEDGMVSSS.
AiAPX29	araip.K30076.gnm1.ann1.Araip.3W2BR.1	MARKLGYLRFFIVCVIASIVATTHAQLQLGFYAKSCPKAEKIVSDFVNEHIHNAPSLAAALIRMHFHDCFGCDGSVLLNNTNQQAEKNAPPNLTVRGFDFIERIKSLVEAACPGVVSCADILTLAARDSIVATGGPFWQVPTGRRDGLVSNLSESTRNIPTPFDNFTTLQTKFNNAGLDLNDLVILSGAHTIGVSHCSTISNRLYNFTGKLDEDPALDSEYAQNLKKFKCKSINDNTTLIEMDPGSRKTFDLGYYNQVVKRRGLFTSDSQLLVNSVTNSLVNQLLQGSLRNFHAQFAISMEKMGRINVKTGTQGEIRKQCALGKVNALAAIRISERGIVVFPMFMYKMEPVN.
AiAPX30	araip.K30076.gnm1.ann1.Araip.WQL72.1	MELLAKISLLIGVVMVASMIMSKGCEGQLVENFYSSSCPNVESIVREAVTNKFTQTLTTGQATLRLFLHDCFVQGCDASVMISSANGDAEKDHSENLSLPGDGFDTVIKAKQAVEASCPAVVSCADILALATRDVISFLGGPSFNVELGRKDGLISKSSNVEGNLPKSSFNLKQLNTMFSNHNLTQTDMIALSGAHTIGFSHCNEFSNRLYSFSASSPLDPTLDSNYAEQLKTQCPQNPDPQVVVALDPDSSSSFDNKYYRNLVAGKGLLRSDQVLYTDPASRSTVAEFANNADAFNEAFVAAMRKLGRVGVKIGKEGEVRRDCTKFN.
AiAPX31	araip.K30076.gnm1.ann1.Araip.B9NBT.1	MKRGCSCYIWAMSMLVLFLGTRSQLTTDFYNTTCPNLFKVVRRQVQNALMNEMRMGASLLRLHFHDCFVNGCDGSILLDGGNDIEKLAGPNLNSVRGFDVVDTIKSSVEAACSGVVSCADILAITARDAVFLSGGPFWNVLLGRRDGTISNGTLASQVLPTPFDPLNTIISKFTNAGLNLTDVVALSGAHTIGRGRCVLFSNRLFNFSGTGSPDPTLDTSMLSDLQSLCPQNGDGNTTAPLDRNSIDLFDNHYFKNLLNSKGLLSSDQILFSSDEAVSTTKALVQTYSNNSALFFADFANSMIRMGNINPKTGSDGEIRNTCRAINS.
AiAPX32	araip.K30076.gnm1.ann1.Araip.TI6B2.1	MAIHSSNNNYFYIMFTSSLLFGICSSQLTSNFYDSTCPKALSIIKSAVASAVAKEHRMGASLLRLHFHDCFGCDASILLDDTSTFTGEKTAAPNLNSVRGFDVIDNIKSQLESACPGIVSCADILAIAARDSVVSLGGPSWNVGLGRRDSTSASKDAATKDIPSPLLDLSGLITAFSNKGFTTQEMVVLSGAHTTGQARCQIFRGRIYNETNIDTNFATSMKSNCPSSDGDSNLTALDVTTNVLFDNAYFKNLVNNKGLLHSDQQLFISGGSTNSLVTNYSNSYSAFFADFASAMVKMGNLSPLTGTTGQIRANCTKVN.
AiAPX33	araip.K30076.gnm1.ann1.Araip.EV8IN.1	MMSFLSSFKVVALCYGVFMFGVFLSSEAQLDPSFYNKTCPNVHSIVREVINNVSKTDPRMPASLLRLHFHDCFVQGCDGSLLLNNTATIVSEQQARPNNNSIRGLDVVNQIKTAVENACPGIVSCADILALAAEISSVLDQGPDWKVQLGRRDSLTANITLAQNLPGPSLTLDQLKARFTAQGLNTTDLVALSGAHTFGRARCSLFVGRLYNFSNTGSPDPSLNSSYLQTLRSLCPNGGPGTTVANLDLTTPDTFDKNYYSNLQVHKGLLQSDQELFSTSGADTIDIVNKFSSDQNAFFEAFKASMIKMGNIGVLTGSQGEIRKQCNFINSQSAQLGLYNVASKESSSEDGMVSSI.
AiAPX34	araip.K30076.gnm1.ann1.Araip.N95WX.1	MVKFTIFVVLLLILPLASMADLTVGFYGTSCPKAEAIVRQAVQKRFNGDKSITGGLLRMHFHDCFVHGCDASILIDSKKGNQSEKDAGANGTVRGFEIIDEAKKALEKACPSTVSCADIITLATRDAVDLAGGPKYSVPTGRRDGLVSNPSDVNLPGPGSTVSQALQIFTSKGMSLNEMVTLLGAHTVGFAHCSFFRNRLGGADTTMDPTLDSNLVKLCGTQSKPSKKDLRTFLDQNTSIVFDNQFYKQILNKQGVLFIDQQLALDSSSKGLVSSFAANPVSFQQSFVNAIVKMGSIGVKVGNDGEIRRNCRVFNR.
AiAPX35	araip.K30076.gnm1.ann1.Araip.EG5GC.1	MKITILIIITSCCVFPFVFANLRLGFYGVSCPKAEAIVRDVVQRHFNKDRSITAALLRMHFHDCFVRGCDASLLIDPTGNRSSEKDAVPNRTVRGYDVIDDAKSILERACPETVSCADIISLATRDAVALAGGPSYNVPTGRRDGLVSNPKEVRLPSPTLSVSEAMQSFAAKGFSLIEMVTLVGGGHSVGVAHCSMFRERLSSFRGGSVDPTMDPDLDARLVQLCGSSNRPATNDPTVFLDLNTPFAFDNRFCNQILERRGILHFDQQLAMDESSRDMVSRFATDGDILFQNFANAMIKLSAVNS.
AiAPX36	araip.K30076.gnm1.ann1.Araip.Y3A2A.1	QRESEKMKKIWVVLVAMFMISVSKGEGKLVENFYGQTCPNVESIVTQAVTTKFHQTITTGQATLRLFFHDCFVQGCDASVMIATANGDAEKDASENLSLAGDGFDTVIKAKAAVEASCPGVVSCADILALATRDVIGLLGGPSYRVELGRRDGLVSKASSVDSNLPKASFNLNQLNKMFSKHNLTQTDMIALSGAHTVGFSHCNQFSNRLYSFQSSSHVDPTLDPSYAQQLKSDCPQSVDPSVVIALDPQTSFAFDNLYYKSLVSGQGLLGSDQTLFTDPKSQATVVEFANNQNEFFVAFVAAMRKLGRVGVKTGNDGEIRRDCTTFNS.
AiAPX37	araip.K30076.gnm1.ann1.Araip.BKI6W.1	MSSGIVWSLALLLSLVCLNPFQLSSAQLSPNHYANICPNVESIVRRAVQNKFQQTFVTVPATLRLFFHDCFVQGCDASVLVASTGANQAEKDHSDNLSLAGDGFDTVIKAKAAVDAVPQCRNKVSCADILALAARDVVVLAGGPSYTVELGRFDGLVSRASDVNGRLPQPGFTLNQLNSLFAANGLTQTDMIALSGAHTLGFSHCNRFSNRIYSTPVDPTLNKQYAAQLQQMCPRNVDPRIAINMDPNTPRTFDNFYYKNLQNGQGLFTSDQILFTDQRSRPTVNSFASNANVFNSNFVAAMTKLGRVGVKTARNGKIRTDCSVL.
AiAPX38	araip.K30076.gnm1.ann1.Araip.DER8T.1	MANSSFFTFLLLLLLYTIVASANNPNDDEIVPSDNVFTLQVPTLDDSILDNLLSFGYYLKSCPEFESILHNKIKVWIQKDHTLAASLLRLHFHDCAVRGCDGSILLDHDGSERRAEASKKLRGFKVINDIKEELERSCPNTVSCADILSAAARDATVELGGPYWAVPYGRKDGRISIAKEAQIIPIGRENITSLIEFFQSKGLTLLDLVVLSGSHTIGRSSCGSIQYRLYNYQGTGKPDPTIDPKYLNFLQRKCRWASEYVDLDATTPNKFDNNYYINLSKRMGLLYTDQLLYSDPRTSPLVSALASTPSIFQHQFAVSMSKFGVIDVLTAQDEGEIRTNCNFVNAY.
AiAPX39	araip.K30076.gnm1.ann1.Araip.XM51W.1	MSTQILFYLVLQLLASNCDAQLRLDYYRNTCPDVESIVRTAVETKLQQTFVTAPGTLRLFFHDCFVRGCDASVMLASRNSSAEKDNGINLSLAGDGFDTVIKAKAAVDSVPRCQNKVSCADILAMAARDVVALTGGPSYAVELGRLDGRISTKASVRHHLPHADFTLTQLIQMFASNGLTLRDLVALSGAHTIGFSHCNQFSKRIYNFRTKNRIDPTLNPEYAKQLLQLCPKSVDPRIAIDMDPTTPRTFDNQYYKNLQQGKGLLSSDQTLFTDKRSRKLVNLFASNGTEFEQAFVVAMRKLGRIGIRAGNQGEIRRDCTMIN.
AiAPX40	araip.K30076.gnm1.ann1.Araip.433VX.1	MGGCNRIIVLLSLLLVAAVTRSSAQPLSRNFYSQTCPNVEQLVRSAVANKFQQTFVTAPATLRLFFHDCLVRGCDASVLIQSPNNKAEKDHPDDISLAGDGFDTVVKAKAAVDSNPQCRNKVSCADILALATRDVVNLAGGPFYNVELGRRDGRISTIASVQRHLPHPENNLDQLTSFFTSNGLSQTDLVALSGAHTIGFSHCGKFSNRIYNFSPRNRIDPSLNLQYAFQLRQMCPLKVDPRIAINMDPVTPQKFDNQYFKNLQQGKGLFTSDQVLFTDPRTKSTVNLFASNEVAFNNAFISAITKLGRVGVLTGNQGEIRIDCTRPN.
AiAPX41	araip.K30076.gnm1.ann1.Araip.BNX3S.1	SSCVVSLINMVYKRPLKCLKIVMANLVTVFVVMGIIVSGFRIGADGLNMNYYLFSCPFVESVVKDIVNRALEDDPSLAAPLLRMHFHDCFIQGCDGSILIDSTEGNKAEKDSPENLSLRGHEIIDDIKEELERQCPGVVSCADILALAARGAVFFAGGPVYDIPKGRKDGTRSKIEDTMNLPSPNFNASHLIKMFGQHGFSAQEMVALSGDHTIGVARCSSFKNRLTKVDPNLNSEFAKTLFRTCSDGDNAEQPFDETWDDFDNLYIDALVSNNGVLASDKTLFTSLRTRNFVNSYAQNQALFFLDFQQAIVKMSLLDIKEGSKGHEIN.
AiAPX42	araip.K30076.gnm1.ann1.Araip.T2765.1	MIALFKQGCDASVLLDDTSNFTGEKTAGPNANSIRGFEVIDTIKSQVESLCPGVVSCADILAVAARDSVVALGGPSWTVQLGRRDSTTASLSSANSDLPGFSFDLSQLITAFSNKGFTTQEMVALSGAHTIGEARCVTFRQRIYNESNIDSSYATSLQANCPSVGDDSNLSPIDTTTPTTFDNAYFKNLQSQKGLFHSDQQLFNGGSTDSQVTSYGSDAQSFATDFANAMLKMGNLSPLTGTTGQIRTNCAKIN.
AiAPX43	araip.K30076.gnm1.ann1.Araip.Z0PJ4.1	QRKMSQLNNVLLVWFLLLSVAHGTSAQLSRHHYAKICPNVENIVRDAVKKKFHETFVTVPATIRLFFHDCFVRGCDASVLVASTPNNKAEKDHPDNLSLAGDGFDTVIRAKAAVDAVPLCRNKVSCADILTMATRDVISLAGGPYYEVELGRYDGLKSRASDVNGKLPQPGFNLNQLNSLFAANGLTQTDMIALSGAHTVGFSHCNKFNNRIYNFKSHTKVDPTLNDLYASQLKSMCPRNVDPRIAIDMDPTTPRAFDNAYFKNLQKGMGLFTSDQVLFMDPRSKPAVEAFASNSKTFHANFVAAITKLGRVGIKNAQNGNIRSDCSII.
AiAPX44	araip.K30076.gnm1.ann1.Araip.SWD4L.1	MKLHYCFSLFLITISSVAYGQGNVLKKTLNSSSLHRPKASLSTDYYHRKCPDAEGIISQKVSAWIKKDPTLAPAIIRLHFHDCALRGCDGSILLNHKGSERSAFESRTLKGFRLIDDIKLELERRCPKTVSCADILTAAARDATILAGGPFWEVPFGRKDGRTSLAREASMVPHGYENITTLLEFIQGIGLDMLDLVALSGSHTVGRSTCHSFMDRLYNFNGTGKPDPSLNVNYLMLLRKRCKRESDLVYLDAITPRTFDTTYYTNLMRKVGLLSTDQSLYSDARTAPFVEAFATQPFLFKSQFAVSMVKLGNVGVLTGSTDKGEIRVNCNYVNAA.
AiAPX45	araip.K30076.gnm1.ann1.Araip.0QG56.1	MAPNNLHQYIISVGVIVSLATFLNPTYGDDGLSPDYYKGVCPQALPTVRAVVKQAIHSEPRNGASLLRLHFHDCFVNGCDGSVLLDDTPEMKGEKTATPNNNSLRAFDVVDEIKAAVDKACNGPLVSCADILALAARDSVFIMGGRQYYYKVLLGRRDATSASIEDANNHLPLATTAFSDLLSRFFQPNGLDLKDMVVLSGAHTIGFAKCDSFKARLYNDTNIDSNFATSLKQSCPPSGGSNLTALDVSTASFDINYYSDLLQNKGVLHSDQELYKGDGCESDQLVKLYSSNPNAFAKDFATSMVKMGKIKPLLENQGEIRSSCRKTNRGGYY.
AiAPX46	araip.K30076.gnm1.ann1.Araip.I0093.1	MGSHSYMKVWILCLIALIGATHAQLELGFYSKSCPNAEKIISDYVNEHIHKVPSLAAALLRVHFHDCFVRGCDGSVLVTSTKNNQAEKEAPPNLTLRGFDFIEVLKSVLEAECPGVVSCADIVALTARDSIRAIGGPYWNVPTGRRDGLISNGALTLQFLPAPFHNLTTLIGRFRQVGLDIKDLVVLSGAHTIGIGHCSTIATRLYNFTGNGDADPSLDSTYVQNLKTTKCKSIADQTTLVEMDPGSRNSFDLGYYKQVLKRRGLFQSDSALLDSVATRNIINHELTSTDTFFRDFTLSMEKLGRIGVLTGTQGEIRKICSRIN.
AiAPX47	araip.K30076.gnm1.ann1.Araip.09WK1.1	MEHMKLLLILITVLLNKPSLTRSDDDDVLVHEYYKDKCPLAEEIVRHNVEVAVLKDPRLAASLLRLHFHDCFVMGCDASVLLDSVEGMASEKEAGPNKDSLRGFEIIDKIKFLLEEECPLTVSCADILALAARDAVQLRGGPRWEVLLGRKDSLESSFSGANLLIPAPNSSLEALINNFAQQELDIGDLVALSGSHTIGRARCVSFRQRIYEPKQEYHYGYDHYNRYTSFRRILQSVCPITGRDNKFAPLDYETPNRFDNHYFINILQGNGLLGSDNVLISQDYDGKITEQVWAYASNEDLFFKSFAKSMIKMGNINVLTGNEGQIRQNCRFVNA.
AiAPX48	araip.K30076.gnm1.ann1.Araip.NLR8N.1	METTRAVVLTNVIIAVSSLFIVVLFLVGSVSGGGSLFFNFYGNSCPGVEFVVRNAVTSSSSSDASIPGKLLRLLFHDCFVEGCDASLMLRGNNTELSDPANRSIGGLSVIDLAKRDLEMLCPQTVSCADIIALAARDAVAITGGPMIPIPTGRRDGVVSVVSNVRPNIVDTSFTMDQMINLFSTKGLSLIDLLVLSGAHTIGAAHCSSIRSRFQETSNGKFTLIDKTLDSNYANDLIQQCPTGVSPSVTVNNDPETSLVFDNQYYRNLMNNKGLFPSDSALLIDGRTRKLVEDLANDQQLFFESWGQSFLKLTSIGVKTGDEGQIRRFCGATN.
AiAPX49	araip.K30076.gnm1.ann1.Araip.ZEN1Y.1	MPTSQLMTMLVFLIILVHIALVSSLNLRPGYYSETCPEAEFIVRDVMKRALMREPRSVASVMRFQFHDCFVNGCDGSMLLDDTPTMLGEKLSLSNINSLRSYEVVDEIKEALEKACPGVVSCADIIIMASRDAVALTGGPDWEVRLGRLDSLTASQEDADNIMPSPRANATTLIDLFHRFNLSVKDLVALSGSHSIGEGRCFSIMFRLYNQSGTGKPDPAINPIFREELYKRCPLDVDQNTTVELDSTPRLFDNQYFKDLVAGRGFLNSDETLFTFPLTKKFVKLYSKGQDEFFRDFVEGMLKMGDLQSGQPGEIRRNCRVVNSVADHLVVGPQNRMESNHKSI.
AiAPX50	araip.K30076.gnm1.ann1.Araip.X3VWY.1	MAFAVLFLLFLSVPFSSAKLNPDYYNATCPDFAKIVRDQVFTKQSVVPATAAGVLRLFFHDCITDGCDASIFISSNAYTPHAERDADLNLSLSGDAFDLVIKIKNLLELTCPGVVSCSDIIAQATRDLIKMVGGPYFPVRLGRKDSLNSDASKVPASLPTPTMTMDDIINKFAARKFTVREMVALTGAHTIGFTHCKEFANRIFNFSPTSQVDPTLHPKFAEGLRHVCWNYTKDPSMSAFNDPRSPSKFDNAYFGNVLKGLGLLRSDYLLGADPRTRPIVEEYAKNEQAFFRDSTIVVNSILFLDIQYTRI.
AiAPX51	araip.K30076.gnm1.ann1.Araip.N79SI.1	MAHCSLFPKSYFLHVVLIMFTFLVATRLYASEPPLTLDYYASTCPTVFDVIRKETECAVLSDPRNAAMIVRLHFHDCFVQGCDASNLLDDTVTLKGEKKAATNIHSLKGFELIDQIKNMVESECPGIVSCADILTIAARDAVILVGGPYWDVPVGRKDSVTANIDLANTNLPTPDESLLSIISKFLYQGLSVTDMVALIGAHTIGMARCQSFRSRIYGDYGFTSVKNPVSESQLSNLRSMCPPIGGGRTDNNISAMDYVTPNLFDNSFYQLLLNGEGLLNSDQEMYSSVFGIQTRELVKKYATDPLDFFRQFSESMVKMGNITNSESFVTGEVRKNCRFVNT.
AiAPX52	araip.K30076.gnm1.ann1.Araip.BJ6RI.1	MECTNNKHPFLFLFWLVFLTPLVCSQLYYNFYDSTCPNLTRIVRYNVLSAMNNDTRIAASLLRLHFHDCFVNGCDGSVLLDTTSTFTGEKNARPNKNSVRGFEVIDTIKSALEKACPATVSCADILTLAAREAVFLSKGPFWVVPLGRRDGTTASESEANNLPSPFDPLENITAKFVAKGLELKDVAVLLGAHTFGFAQCFTFKARLFNFGGTGKSDPTLDGSLLQNLQNLCPNQASSDTNLAPLDPVTTNTFDNMYYRIQRLCCFYGENGPH.
AiAPX53	araip.K30076.gnm1.ann1.Araip.LA90I.1	MANSVSFLLLLSLLAFAPCCLCTKKLGGFLYPQFYDFSCPAAQEIAKSILARAFQKEPRIAASLLRLHFHDYSSGSTVSEKGSNPNRNSARGFEVIDEIKSALEKECPQTVSCADILAIAARDSTVISGGPSWEVPLGRRDSLGASLSGSNNNIPAPNNTFQTILTKFKLQGLDIVDLVALSGSHTIGNSRCTSFRQRLYNQTGNGVADFTLDQNYASELRDRCPSSGGDQNLFFLDYVSPIKFDNSYFKNLLAYKGLLNSDQVLLTKNEESAELVKKYAENNDIFFEQFAKSMIKMGNISPLTGSRGEIRTNCRKINAYY.
AiAPX54	araip.K30076.gnm1.ann1.Araip.WY33Y.1	MALPISKVDFLIFMCLIGLGSAQLSSNFYATKCPNALSTIKSAVNSAVAKEARMGASLLRLHFHDCFGCDASVLLDDTSNFTGEKTAGPNANSIRGFEVIDTIKSQVESLCPGVVSCADILAVAARDSVVALGGASWNVLLGRRDSTTASLSSANSDLPAPFFNLSGLISAFSNKGAHTIGQAQCTAFRTRIYNESNIDPTYAKSLQANCPSVGGDTNLSPFDVTTPNKFDNAYYINLRNKKGLLHSDQQLFNGVSTDSQVTAYSNNAATFNTDFGNAMIKMGNLSPLTGTSGQIRTNCRKTN.
AiAPX55	araip.K30076.gnm1.ann1.Araip.TKG50.1	MVRVIISSANRLLIVLLFSLLLFVPQINGSMSSNRKLGKAPITAKGLSYDFYWISCPRVERIIRKHLEDVFEKDPGQAPGILRLFFHDCFSQGCDASIFLSGASGEQDTDENFGLRPEAIETIENLRALVRKQCPRVVSCSDILVIAAREAVRQFGGPDFDVPLGRKDSKFFNKSSAANLPKPFFKTGELVKSFSDRNLDATDLVALSGAHTYGLAHCGSLFNRTTDTQPPIDPEFRNGLIGKCPDEDSPVPIDLDIRTPNKFDNMYYIDLLNQQGVFTSDQDLASDPRTREIVNQFSSNQKLFFDKFANAFVKASQLQVLTGNDVNAEIRKTCFAPNNDGFSSSSSSVLHEVVDSAETNNI.
AiAPX56	araip.K30076.gnm1.ann1.Araip.15H8S.1	MVSWLNVWIMVALLVPVLLSLTNPRGESQTQTQTQTHPKPHSQKQTQTQTLHLPPSLISSSNLFFNERIRDGSNLDYDFYRDTCPQAEDTIRSAVTRIFFDHRDSAPAILRLFFHDCFIQGCDASLLLDDSNGNKNHSIEKQAIPNQTLRGFDKIDLIKEEVEQACPGVVSCADILAVAARDFVLLAGGPFYPVLTGRRDSNQSFYDEANDQIPRPDDNVNRTLRLFSLRGFNERETVSLLGGHNIGKISCEFIQQRLYNFQGTGQPDPTIPVDFLGQMRLNCPENNNTSSTNEVSAFEVSQKENSHSKAGMSYMQALSSSMSSGAAFDTHYFQSLLKGRGLLYADQQLMSHVKTARLVSAYASDDGSTFRMDFARVMLKMSNLDVLTGLQGQVRLNCS…
AiAPX57	araip.K30076.gnm1.ann1.Araip.94NYA.1	MVGSGHLGTNGIVEPLPEDFDASAVIKEPVPPTVAESENVKRAIVLGKNVHTQCLEVTEPDADDEITGERDAYMASVLSKYKKSLTERTKHHLGYPYNLDFDYGALSQLQHFSINNLGDPFIESNYGVHSRQFEVGVLDWFAQLWEIEKDEYWGYMTNCGTEGNLHGILAGREVLPDGILYASQESHYSVFKAAHIYKMDCMKILTLHTGEIDCNDFKAKLLLHKDKPTIVNVNIGKRNFAGTTVKGAVDDLDLVIKTLEDTGFSRDKFYIHCDGALFGLMMPFVKLAPKVSFKKPIGSVSVSGHKFVGCPMPCGVQITRLEHINVLSNNVEYLASRDATIMGSRNGHAPIFLWYTLNRKGYRGFQKEVQKCLRNAHYFKDRLRKAGVGAMLNELSITV…
AiAPX58	araip.K30076.gnm1.ann1.Araip.Q5WR0.1	MKGCDASVLLDDTPNFIGEKNSAPNKNSLRGFEVIDSIKSQLESMCPSVVSCADILALAARDAVFALKGPRWEVKLGRRDSTTASLSESNSDLPAPFFNLSSLITTFKKKNFNIQEMVTLSGGHTIGRVRCRFFRDRIYNESNIDPSFAEAMKALCPSEKGDGDDNLSPFDSITPDTFDNAFYQNLVYQRGLVHSDQQLYANGAGITDSQVFMYSRNFGRFKKDFADAMVKMSLLSPITGNDGQIRTTCRFVNN.
AiAPX59	araip.K30076.gnm1.ann1.Araip.I8S6Q.1	MRSFDVRLFCFVAMTMLMLGALPFSSDAQLDPSFYKNTCANGCDASILLNSTSTIVSEQGAGPNNNSIRGLDVVNQIKTAVENACPGVVSCADILALAAEISSVLAHGPDWKVPLGRRDSLTANFTLANQKLPAPTFNLSQLISTFANQSLNITDLVALSGAHTIGRAQCRFFSSRLYNFSNTGNPDPTLNTTYLQTLRSICPNGGPGNTLTNLDLTTPDTFDNKYFSNLQSLNGLLQSDQELFSTVGASTLSIVNSFSSNQTLFFEAFKASMIKMGNIGVLTGSQGEIRKQCNFVNGNSGLATFATRVESSEQQGVSSA.
AiAPX60	araip.K30076.gnm1.ann1.Araip.85TVG.1	MRRMKCMALPLVALALLSLFLIADAAGAPPKPRLQWHHYRNSCRYAEVYVRHQVEEFWKNDKSITPKLARLVYSDCFVHGCDASILLDEGANPEKKALQNQGLGGFILIDKIKTVLESRCPGVVSCADILQLAARDALKLAGAPGYPVFTGRRDGMKSDAASVDLPSPSITWQQALSYFESKGLDVLDMTTLLGAHSMGKTHCRYVVDRLYNYNGSGKPDPSMNATLLNTLRNLCPPRKKGEHDPSVYLDPESGPHYSFSESYYKRILRHEAVLEIDQQLLYGNDTVQITEEFAAGIEDFRRAFAESMYKMGNIDVLTGNEGEIRQNCRYTNKAKSK.
AiAPX61	araip.K30076.gnm1.ann1.Araip.PZ75Q.1	MFISLFIRRESRSNTLYHIQSYKMKFLFLFLFPLILCVVVPTTRAQLLDPFFYKDTCPSLQSTVRQVLLNVSKGPGKDERLFASLIRLHFHDCFVQGCDGSILLNDTASIRSEQLAAPNLDSIRRLDVINLIKENIEKACPGVVSCADIVALAAEVSSEMSNGPTWQVPLGRRDSETASFDLANSDIPGPKSNLPQLISAFQKKGLDMNDLVALSGAHTIGRGRCTLSRRRNCKNNGSKGENVTNLDQITAFEFDNNYYINLQRGDGPFNSDQVLFDTRGAQTINAINLLASNQTLFFEAFKASMIKMSLIEVLVGKQGIIRKHCNFIST.
AiAPX62	araip.K30076.gnm1.ann1.Araip.1U8VF.1	MATVIALVVMTIMVSFTFVASALSVDYYEHTCPQVESIVSGAVYKAAMNDITVPAALLRMHFHDCFIRGCDGSVLLESKGNNKAEKDGPPNISLHAFYVIDNAKKAIEAVCPGVVSCADILALAARDAVHLSGGPYWEVPKGRKDGRISKAIETRQLPAPTFNISQLQQSFSQRGLSLEDLVALSGGHTLGFAHCSSFQNRIHNFSPNKDIDPSLNPSFATNLRTICPFHNKANNAGEFI.
AiAPX63	araip.K30076.gnm1.ann1.Araip.S30D4.1	MHVGCDGSILIDSTKGNKAEKGSPANLSLRGYEIIDDIKEALERQCPEVVSCADILALAARDAIFFAGGPVYDIPKERKDGTRSKIEDTINLPSPNFNASDLIKMFGQHGFSAQEMVALSGAHTIGVARCSSFKNRLTKVDPNLNSEFANTLSRTCSAGDNAEQPFDETRDDFDNLYFDALVSGDGVLTSDQTLFTSPRTRNFVNSYAQNQALFFLDFQQAMVKMSLLDIKEGSKGQVRDNCHKIN.
AiAPX64	araip.K30076.gnm1.ann1.Araip.X19TV.1	MQGCDGSILIASKQGSKELAEKDAEVNRELRVEGFETVMKAKEAVERKCPGVVSCADILAIAARDYVHLAGGPYYQVKKGRWDGRISMASRVEPNIPHANYTVDQLIKLFNSKGLTIQDMVALSGAHSIGFAHCKHFVKRLYNYKGNGQPDPNVDPKLLNALRMYCPNYGGNLDIVAPFDATTPFVFDQAYYGNLQKKMGLLASDQALVLDPRTKPLVQEFANDKNKFFQAFAAAMDRLSLVGVKRGKKHGEKRRDCSMHA.
AiAPX65	araip.K30076.gnm1.ann1.Araip.99L3G.1	MLMKASSTSANGDGDGDSGCPLGSDTYQYSCPEAEAIIFSWVEQAISQDSRMAASLLRLHFHDCFGCDASVLLDDRDDFVGEKSAAPNLNSLRGFEVIDAIKSELELVCPETVSSTQSGGPAWEVKMGRKDSISASKEAANNNIPAPNSTVDDLLTKFQNVGLNLQDMVALSGAHTIGKARCSTFSSRLQSSSDSSDVNMQFIESLQQLCSGEDNTNKVAHLDLATPATFDSQYYVNLLSGEGLLPSDQALVNGNDHTRQIVETYVEDPSAFFDDFRYSMVKMGSLGSNTQIDGQIRRDCRTINLPN.
AiAPX66	araip.K30076.gnm1.ann1.Araip.Z1F3X.1	MAPKTCFLFFLALVSFSAVLAFAEEDDPGLVMNFYKETCPQAEDIIKEQVKLLYKRHKNTAFSWLRNIFHDCAVQRCDASLLLDSTRRTLSEKETDRSFGLRNFRYIETIKEAVERECPGVVSCADILVLSARDGIVSLGGPYIPLKTGRRDGRRSRAEVVEQYLPDHNESISSVLDKFGAMGIDTPGVVALLGAHSVGRTHCVKLVHRLYPEVDSALNPEHVPHMLKKCPDSIPDPKAVQYVRNDRGTPMVLDNNYYRNILDNKGLLLVDHQLAHDKRTKPFVKKMAKSQDYFFKEFSRAITILSENNPLTGSKGEIRKQCNLANKIRTTDDEP.
AiAPX67	araip.K30076.gnm1.ann1.Araip.653SG.1	MAKNFVFVFTSFMILLISSVQTSSAQLSRGFYNNTCPNVEQLVRAAVTQKLQQTFVTAPSTLRLFFHDCFVRGCDASVLLVSPTNQAEKNHPDDVSLAGDGFDTVVKAKVAVDSDPQCRNKVSCADILALATRDVVNLAGEPFYEVELGRRDGRISTMQLNSLFSFNGLSQTDMIALSGGHTIGFSHCNKFSKRMYNFSPRNRIDPTLNLQYALKLKQTCPVNVDPRVALALDPFTPQTFDNQYFKNLQQGMGLLSSDQVLFTDPRSRDMVNLFASNEQAFYTAFVTAITKLGRGGVKTGNQGEIRVDCTKVN.
AiAPX68	araip.K30076.gnm1.ann1.Araip.LC7HI.1	MIIKTRREPKGSYIAGAYGIGGSPPPPQQTAVQPAEPADFKPAQTVITNNLGGLSVGFYDRSCPNAEKIVADWLAELIKTNPSAPANFIRLAFHDCAVGGCDASILLDSIGQGDKVEKGSIFNGMSLKGADLIDDLKMRLEEECPQTVSCADAIAFTANEAMAIAGGVRQRPLGGRRDALNSLATLADQNLASPTATIDQMSAIFKRLGFNQEEMVVLLGAHSVGTAHCDLFMDRVYNFRNTQKPDPVLPLPYVEDLRRLCANPGTPQFRNPNVNFDETPYALDNRYFKNLVQNKALLLSDSSLKDDPRTGPTVRQMAENDTLFPKRFAELFTKMTTFNVLTGLLGEVRKTSKCL.
AiAPX69	araip.K30076.gnm1.ann1.Araip.W667L.1	MVLTSCCEGQFILQVGFYRNTCPEAESIVHGVVRDAVASDPNMGAALLRLHFHDCFVEGCDASILIDVSSQPEKLAFAHQGLRGFEVIQRAKAQLEASCPALVSCADILALAARDAIALTNGPIYQVPTGRRDGFVSNFSLADEMPQVTDSIQILKAKFLNKGLTHKDLVLLSGTLSLSLPPSLSCMVDEMVVVEEVNKIHNXXXXXXTIGTTACFFMTKRLYNFFPGGVGTDPAINPNFLPRLKARCPQNGDVNARLAIDEGGGTEFDKHILKNIREGFAVLESDARLNDDIFTKSVMDSYFSPLNPIFGPSFEADFVESIVKMGQVGVKTGFLGEVRRVCSRFNS.
AiAPX70	araip.K30076.gnm1.ann1.Araip.43TSN.1	MLIASLFQGCDASLLLDPTENRTSEKDAGLNQSVRGFDIIDEAKSALEQACPSTVSCADIISLATRDAVALAGGPSYNLGTGRRDGLVSDPREVKLPLPSMSVFEALHFFTARGFTLYEMVTLVGGGHSLGSTHCSNFRNRLSSFRGSLDPTMDPNMDAALGKVCGSAKQPATTDPSVYLDQITPLAFDNRFFNQILAKRGILNLDQQLALDPLSSDLVSGFAADGESLSQSFASAMIKMSSINVTLGNEGEIRRNCRAVNHPL.
AiAPX71	araip.K30076.gnm1.ann1.Araip.S9EHS.1	MLKISCHIHLVFLLRGYEIIDDIKEELERQCPGVSCADILALAARDAVFFAGGPVYDIPKGRKDGTRSKIEDTINLPSPNFNASDLIKMFGQHGFSAQEMVALSGAHTIGVARCSSFKNRLTKVDPNLNSEFAKTLSRTCSAGDNAEQPFDETRDDFDNLYFDALVSGNGVLTSDQTLFTSPRTRNFVNSYAQNQALFFLDFQQAMVKMSLLDIKEGSKGQVRDNCRKIN.
AiAPX72	araip.K30076.gnm1.ann1.Araip.N8VWZ.1	METRRVILSIAVSSLFVFSFVDGLSFNFYAASCPSAEFIIRDIVTSSSSNDPSIPGKLLRLVFHDCFVEGCDASLMLIGNNTEQTDPGNRSVGGYSVIESAKKVLEMLCPETVSCADIIALAARDAVGIAGGPMVQIPTGRRDGMVSLASNVRPNIVDTRAHTIGVAHCNAFRGRFQEDTKGRFTLIDKTLDSNYAVELMKQCPVSAMASATVNNDPETPMVFDNQYYRNLLVHKGLFQSDSALLNENSTRTMVKDFANNQELFFVNWSQAFLKLTSVGVKTGNEGEIRRTCASTNA.
AiAPX73	araip.K30076.gnm1.ann1.Araip.QG2H7.1	MQHIHRTKPYLIPAILRLVFHDCFIQGCDASVLLDDDDYIDSEKEAPPNGSLKGFDVIETIKSKLEEACPRIVSCADILVLAARDSVALAGGPFYPLYTGRRDGSNSYADIATYELPSPYSDLSHTLNSFKAKGFDEREMVTLLGYTSHRTLSSTAFESTFPNGSPSSSVEEPGITMDLEQPQSDFGITYYRNLLQGRGILYADQQLLEGEVTRYWIKEYALDSTLFHKHFALAMMKLSDLHILTPPMGNIRLNCSKVA.
AiAPX74	araip.K30076.gnm1.ann1.Araip.L2KPV.1	MKTTSFLVACVLLSCFLGACHGGDLRKNFYRNSCPQAEAIVKTKIQQHVAARPELPAKLIRMHFHDCFVRGCDGSVLLDSTVTNKAEKDSIPNLSLAGYDFNNVPLWEVLTGRRDGRVSTASEALANLPPPFFNFTQLKQSFESKKLTVHDLVVLSGAHTIGVGHCNLFSNRLFNFTGKGDQDPSLNPTYADFLKTKCQALSDTTTTVELDPNGSTKFDNDYYNILVQNKGLFQSDAALLTTKTSRNIVNELRNQNKFYTEFGQSMQRMGAIEVLTGSAGEIRHKCSVVNSN.
AiAPX75	araip.K30076.gnm1.ann1.Araip.QP2XD.1	MALPVVVDAEYLKEVDKARRDLRALIANRNCAPLMLRLAWHDAGTYDVNTKTGGANGSIRNEEEYSHGANNGLKKAIDFCEEVKAKYSKISYADLYQLAGVVAVEVTGGPTVEFVPGRKDSKVSTKEGRLPDAKLGVSHLRSIFYRMGLSDKDIVALSGAHTLGRAHQERSGFEGPWTQDPLKFDNSYFVELLKGESAGLLQLPTDKALLEDPEFRRYVELYAKDEDAFFRDYAESHKKLSELGFATSSKPIFPKDGTILAQSAVGVVVTAAVVILGYLYEVHKRGK.
AiAPX76	araip.K30076.gnm1.ann1.Araip.MEL2R.1	MHCMVHMPQRLPKLSEFGELNDESSNGKRRLVGIRIVDALVAHVARENAAVGGESGDGNADVVIDFEDLLLDKQSSLSLKMIGALKKVLESVRKHRQQYRNRRFSVPVPVVALVGYTNAGKSTLLNQLTGADVFAEDKLFATLDPTTRRVQEYTEQGTYIKAHVPLRFARLLTPMRQMCLLTGVCPSHEIKIADSKDEIVIDEIKAKLEEACPQTVSCADILALAARGSTILSGGPNWELPLGRRDSRTASLIGSNNNIPPPNATIQNLITFFKRQGLDEVDLVALSGAHTIGVARCATFKQRLYNQNGKNEADVSIERTFYFGLKTMCPRSGGDNNISPLDFGSPRMFDNTYFKFILQGRGLLNSDQVLLSGGVIKTQELVKKYAQDEAFFFQQFAMS…
AiAPX77	araip.K30076.gnm1.ann1.Araip.L7DKR.1	MCCNYSMSVRVLVALLLCASLSINAQLSTTFYFRTCPNLQHIVFDVVAKASFSDPRIGASLIRLHFHDCFVQGCDASILLNKTATIDSEQDAFANTNSIRGLDVINNVKKSVENFCPGTVSCADILAMAAEVSSDIGGGAHTIGRAHCRVFVNRLYNFNNTGNPDPTLDPDYLQTLQEICPQNGSGDSLTNLDVSTPNTLDNRYYSNLRSERGLLQSDQELYSTPGADTISLVDTYSNNKIAFHQQFAQSMIKMGNIGVLTGNQGEIRSHCNFVNGS.
AiAPX78	araip.K30076.gnm1.ann1.Araip.696IC.1	MKTITSFLVVCVLLSCFLGACHGGNLRKNFYRNSCPQAEAIVKTKIQQHVAARPELPAKLIRMHFHDCFVRGCDGSVLLDSTATNKAEKDAIPNLSLAGYDVIDDIKAEIEAKCSGVVSCADILALATRDAFSVQFNNVPLWEVLTGRRDGRVSIASEALANLPPPFFNFTQLKQSFESKKLTVHDLVVLSGTVLFHSIFGNYKCNQNIFVNISVTKIFLVI.
AiAPX79	araip.K30076.gnm1.ann1.Araip.A6M6K.1	ERQAMGKSYPTVSADYQKAVEKAKKKLRGFIAEKRCAPLMLRLAWHSAGTFDVATKSGGPFGTIKHPSELAHGANAGLDIAVRLLEPIKEQFPTLSYADFYQLAGVVAVEITGGPEIPFHPGREDKPEPPPEGRLPDATKGSDHLRDVFGKAMGLSDQDIVALSGGHTLGAAHKERSGFEGPWTSNPLIFDNSYFKELLSGEKEGLLQLPSDKALLSDPVFRPLVEKYAADEDAFFADYAEAHLKLSELGFADA.
AiAPX80	araip.K30076.gnm1.ann1.Araip.MK48A.1	MRSFHVRLFCFVAMTMLMLGALPFSSDAQLDPSFYKNTCANVHSIVREVIRNVSKSDPRMLGSLMRLHFHDCFVQAHGPDWKVPLGRRDSLTANFTLANQKLPAPTFNLSQLISTFANQSLNITDLVALSGAHTIGRAQCRFFSSRLYNFSNTGNPDPTLNTTYLQTLRSICPNGGPGNTLTNLDLTTPDTFDNKYFSNLQSLNGLLQSDQELFSTVGASTLSIVNSFSSNQTLFFEAFKASMIKMGNIGVLTGSQGEIRKQCNFVNGNSGLATFATRVESSEQQGVSSA.
AiAPX81	araip.K30076.gnm1.ann1.Araip.NXE2C.1	MVTTNLGTWVIPTNGMNNDGNGRLTHHFYKKTCPKVLPVIRSVVEKAIKKEPRIGASLLRLHFHDCFVNLGGPHFGYHVLLGRRDARSASNEAANTSLPSPSSSFSELLSNFKSHGLGLKDLVALSGAHTIGFAQCSSFRDRIYNDTNIDPKLASYLKLQKCPQSGGDSNLAPFDSTNKIFDNVYYKQLLDNKGLLHSDQELFKGNNSESDRLVKLFTRNPVAFAKRFGHSMIKMGNMKPLTGNEGEIRINCRKVN.
AiAPX82	araip.K30076.gnm1.ann1.Araip.595JK.1	MTVSCADIIALSARDGIVLLGGPTIEMKSGRRDSQQSYATEVESFIPNHNDSMSLVLSRFQQIGVDLEATVALLGAHSVGRVHCTNIVQRLYPQVDETLDPEHAQYLKRRCPDPNPNPKDVQYSRNDLVTPMIVDNNYYKNILKHKGLLTVDEELATDPRTSPYVKKMADDNDYFNQQFSRAILLLSENNPLTGDQGEIRKDCRYINRNAT.
AiAPX83	araip.K30076.gnm1.ann1.Araip.MJ6EI.1	MGCLQAYAAQPSTKEYLLIKEEVRKVLSKGKAAGVLRLVFHDAGTFDMDDKTGGMNGSIVYELERPENSGLKKSIKVLQKAKIQIDAIQPVSWGDMIAVAGAEAIELCGGPSIQVSLGRLDSLGPDPEGKLPEESLSASSLKKCFQRKGFSTQELVALSGAHTLGSKGFGSPTSFDNAYYKILLEKPWANPGGMSSMIGLPSDHALVEDNECLRWIKKYAENENIFFEDFKNAYVKLAFSVPVLTQDLKKLAADKAVDYVKSSMVLGLGTGSTIASSSPSSVISSPPSKRLRRHSSPREDGGGCPDKFVVVVNETKLVSGLGGSDLAMPTEVVQFC.
AiAPX84	araip.K30076.gnm1.ann1.Araip.5F0K1.1	MVEKECPAVVSCADILALATRDSVVYLGGPSWEVGLRRRDSTTASRLDANNSIPTPSFSLSTLKQNFANQGLSEKDLVALSAQCRLFGPHIYNDTNIDASYAKFLQSKCPRTGNDKLLELLHRQTPFHFDNLYYKNLVQKKVLFHSDQKLYTGDSTDHLVGKYATDRVAIF.
AiAPX85	araip.K30076.gnm1.ann1.Araip.VFT2D.1	MHFHDCFIRGCDGSVLLNNTNKQAEKNAPPNLTVRGFDFIEGIKSLVEVACPGVVSCANILTLAAKDSIVATGGLFWQVPTGRRDGLVSNLSESTRNIPAPFDNFTTLQTKQNAIQLEEKEKREKEMRSKIIEEAEEYKVAFYEKRKLNVETNKVQNREKEKLIKRSSTKRPTKITAPDAASYDAAFTCTCQRPQRWQGCKKKTASKNGKPAPEGAPASQPKDAATNNGTAEMSELDEGSDAILICLKRKKLKSIANKDLNKSSADEESKTVDLVEPLPGGQRTKRFMRGLLNLMILSKKGTRTCSSETRRGIGYTLQALCPQNESGDSLTDLDVSTPNTLDSRYYSNLRSQRGLF.
AiAPX86	araip.K30076.gnm1.ann1.Araip.ZC61D.1	MKRILLYIFKEKQKKSMEAVTCIQFNPVDDNYFISGSLDAKVRIWSIPDRQVVDWTDMHEMVAAACYTPDGQSALVCSYKGSCHLYNTSDDATGLGFHAKSCPKAEKIVSDFVNEHIHKAPSLAAVLITMHFHDCFIRGCDGSVLLNNTNKQVEKNASPNLTVRGFDFIEGIKSLVEAACPGVVSCANILTLATRDSIVATGGLFWQVPTGRRDGLVSNLSESTRNIPTPFDNFTTLQTKQNAIQLEEKEKREKEMRSKIIEEAEEYKVAFYEKRKLNVETNKVQNREREKLYLANQEKFHKEADKNYCT.
AiAPX87	araip.K30076.gnm1.ann1.Araip.W3BZX.1	MCSLACAFLFRRAEVRVSSGGYATVSSPKSLASDPDQLKSAREDIKELLRTKFCHPILIRLGWHDAGTYNKNIEEWPQRGGANGLVNALKLLQPIKDKYARVTYADLFQLAGATAVEEAGGPKIPMKYGRVDVSSPEQCPEEGRLPDAGPPSPADHLRQVFYRMGLNDKEIVALSGAHTLGRSRPERSGWGKPETKYTKDGPGAPGGQSWTVQWLKFDNSYFKDIKEKKDEDLLVLPTDAVLFEDPSFKVYAEKYAEDQVAFFNDYAEAHAKLSNLGAKFDPPEGIVLDPSPKPQAEKFEAAKYSTGKRELSDAMKQKIRSEYEAIGGSPLLFSGLPYNCINL.
AiAPX88	araip.K30076.gnm1.ann1.Araip.VH14Y.1	MDAILSYLVMFMMMTLAVVQAQLRTGFYSSSCPSAEAIIRSTVESHFNKDPTIAPGLLRLHFHDCFVQGCDGSILIADSSAERNAVQNIGLRGFEVIDDAKSQIEATCPGVVSCADILALAARDAVHLVLK.
AiAPX89	araip.K30076.gnm1.ann1.Araip.XJM91.1	MNLSSPNFNASHLIKMFGQHGFSAQEMVALSGDHTIGVARCSSFKNRLTKVDSNLNSEFAKTLSRTCSDGNNAEHPFDETRNDFDNLYFDALVSSNGVLTSDQTLFTSPRTRNFVNSYAQNQALFFLDFQQAKMSLLDIKEVTRVKLEITAAK.
AiAPX90	araip.K30076.gnm1.ann1.Araip.IV1BT.1	MPSHLLTSGGLSWQVPTGCKDGRVSQASDVNNLPAPTDSGDVQKQKFTAKGLNTQDLITLVGTATCQFFSNRLYNFIANGLDPSIDPSFVPQLQAFCPQNSGGSNRVPLDTGSQLKFDTSYYANLRNGREILESDEALWNDASTNMFVQKYLGLRGMLGLSFSLEFGNSMVKMGNIGIKTGADGEFVRFALFCF.
AiAPX91	araip.K30076.gnm1.ann1.Araip.74H17.1	MGKSYPTVSEDYEKAIEKARRKLRGLIFEKQCAPLMLRLAGLDIAVNLLEPLKQHFPNITYADFYQLAGVVAVEITGGPEDKADPPPEGRLPDATKGNDHLRELFVQTMGLTDQDIVALSGAHTLGRCHKDRSGFEGPWTSNPLVFDNSYFTELVGGERDGLLQLPTDKALLEDPVFRPLVEKYAKDEDAFFADYTQAHLKLSELGFADA.
AiAPX92	araip.K30076.gnm1.ann1.Araip.S75SQ.1	MGVTICGYNKIKASYHVIDEGHFSLKRRDILKSLGMTIGLELIGSSGSLVGTANAADLIQRRQRSEFQSKIKGTLFTAIKGNPDLVPSLLTLALNDAVTYDKATKSGGPNGSIRFSSEISRPENRRLSGALSLIEEAKKEIDSYSKAGPISYADLIHYAAQSAVKSTFIAAAIRKCGGNEEKGNLLYTAYGSNGQWGLFDKQFGREDAQEPDPEGRVPLWEKASVQEMKDKFSAVGLGPRQLAVLSAFLGPDQAATEAKLASDKDVAPWVDKYQRSRETVSQTDYEVDLITTFTKLSTLGQQINYEAYTYAPPKIDITKLKL.
AiAPX93	araip.K30076.gnm1.ann1.Araip.T6TH7.1	SYSYGMAEFIVKDDVRKAYNRDPGLAAGLVRMHFHDCFVRGCDGSMLLDSTPSNTVEKDSLANNPSLRGFHVIDSAKARIEAVCKRVVSYADDD.
AiAPX94	araip.K30076.gnm1.ann1.Araip.P330D.1	MPKNLKLGRRDARTASQSAANNGIPAPTSTLNQLINLKIWCSWTFHQGLGGHTIGQAGCTIFRFHIYNETNELVTSFAQTRQSKCPRASGVGDNNLTFFDLQMPASFDNHYFNNLVDRKGLLHSDQQLFNGGSTDSIVCRYNTNPNSFFADLTSTMTKMGDINSLTGSKGEIRKNCRSVN.
AiAPX95	araip.K30076.gnm1.ann1.Araip.KH8KL.1	MFSALGLNTKDLVTFVGGHTISTTSFGLLRRRLYNFNGTNGPDPTIDPSFLLQLQVLCPQNGGASSKRVPLDNGSQTKFDTSYFNNVKKGRGILQSDQALWTDPCTKALVQRYSLGLTFNVDFGNSMVKMSNIGVQTGSEGEICKKCSTFT.
AiAPX96	araip.K30076.gnm1.ann1.Araip.33549.1	MKRIFHDIFKEKQKKSVEAVTCIQFNPVNDSYFISGSLDAKVRIWSIPDRQVVDWTDMHEMVTVACYTPDGQSALVGSYKGSCHLYNASAHEQFAPGSSSEVLITSADSRIRVVDGVDLVQKFKGCDGSVLLNNRNKQAEKNAPPNLTVRGFDFIEGIKSLVEAACAGVGGLLWKVPIGRRDGLVSNLLEATKNIPALFDNFTTLQTKFNNDGLDLNNLVILSGIYINNYIDMLDNNLDMERNEILKQFIKTRDYSELFVKAYLWHN.
AiAPX97	araip.K30076.gnm1.ann1.Araip.FNP9R.1	MAKEGVAVDFEYAKQIDKARRELRALISSRNCAPLMLRLAWHDAGTYDAKTRTGGANGSIRNQQELNHQANRGLETAVQFCDAQHLRDVFYRMGLTDKHKERSGFEGQWTENHLKFDNSYFVELMDSKDSFKLPTDKVLVEDPEFRKYVVRYKNDEDAFFADYAVSHKKLSELGFNPNRVSDSRIVHGVIGFLVASTVIVMGYLIEINRKSK.
AiAPX98	araip.K30076.gnm1.ann1.Araip.SW6SF.1	MDPTTAGATIHLFLYNCLPNGCDVSVLISSTSFNKAEHDNDINLSLPGDSFNAIVRAKTALELACLNTISCADILAVATRDLVTMAGSPYYTVTLAVATAACPDPLTSTATSLSQQCRCLKSLRSSQREDSPLKKWWRSPELTPSD.
AiAPX99	araip.K30076.gnm1.ann1.Araip.7Y9I5.1	MLLVELRSFEVIDDAKTQLEAVCPNVASCADILALAARDSISGGVSWKVPTGLRCEVARTK.
AiAPX100	araip.K30076.gnm1.ann1.Araip.IU3P3.1	MVKSLETSTDESGLGREGHKEGQNSSYSEEPMHSLKIQNAKVHIHLVELNAVSLLDDYTISVTPGTLTPNLNSSYLQTLRSLCPNGGPGTTLADLDPTTPNTFDKNYYSNLQVENGLLQSDQELFSTSGADTISLVNNFSSDQNAFFDAFKASMIKMGNIGVLTGTQGEIRKQCNFINY.
AiAPX101	araip.K30076.gnm1.ann1.Araip.49ZB8.1	LSQVKKETLSLWRTRLSRPLLPLFQAVINIRRWGLLQGRLGGLPSVATFPVNRSVLLCSVRRWSVRSPSPSVAVKPITVVAPYRSESRSAWPPVPALCVCSISLHSNVHTQLECLTTQQSASVCTTSLGKYAQNLKKFKCKSINDNTILIEMDPGSRKTFDLGYYNQVVKRRGLFTSDSQLLVNSVTKSLVNQLLQRSLWKFYAQIAMPMEKMERINVKPGTQGETRKQCALVNS.
AiAPX102	araip.K30076.gnm1.ann1.Araip.SHV7N.1	MASFSYLQCLLVIVTVTMMIPTTTNAAALTPNFYKKVCPKALPVIRRVVQKAINRERRMGASLLRLHFHDCFVNGCDGSILLDDTKNFTGEKTAKPNLNSIRGLEVVDEIKAAVDKACKRPVVSCADILAVAARDSVAILGGPQFWYKVLLGRRDARTASITAANNNLPAPFLNFTQLVTSFNNVGLNTKDLVVLSGGHTIGFARCTTYRNRIYNDTNIETNFATSLRRNCPRTSGVGDNNLTPLDPTPSSVDNLYYKALLGKKGILHSDQELYKGNGSESDKLVELYSKNPFAFARDFKNSMIKMGNMKSLTGNNGEIRLDCRRVN.IN.LIIG.
Arabidopsis thaliana
Gene name	Gene ID	UniProt ID	Protein sequence
AtAPX1	At1g07890	Q05431	MTKNYPTVSEDYKKAVEKCRRKLRGLIAEKNCAPIMVRLAWHSAGTFDCQSRTGGPFGTMRFDAEQAHGANSGIHIALRLLDPIREQFPTISFADFHQLAGVVAVEVTGGPDIPFHPGREDKPQPPPEGRLPDATKGCDHLRDVFAKQMGLSDKDIVALSGAHTLGRCHKDRSGFEGAWTSNPLIFDNSYFKELLSGEKEGLLQLVSDKALLDDPVFRPLVEKYAADEDAFFADYAEAHMKLSELGFADA
AtAPX2	At3g09640	Q1PER6	MVKKSYPEVKEEYKKAVQRCKRKLRGLIAEKHCAPIVLRLAWHSAGTFDVKTKTGGPFGTIRHPQELAHDANNGLDIAVRLLDPIKELFPILSYADFYQLAGVVAVEITGGPEIPFHPGRLDKVEPPPEGRLPQATKGVDHLRDVFGRMGLNDKDIVALSGGHTLGRCHKERSGFEGAWTPNPLIFDNSYFKEILSGEKEGLLQLPTDKALLDDPLFLPFVEKYAADEDAFFEDYTEAHLKLSELGFADKE
AtAPX3	At4g35000	Q42564	MAAPIVDAEYLKEITKARRELRSLIANKNCAPIMLRLAWHDAGTYDAQSKTGGPNGSIRNEEEHTHGANSGLKIALDLCEGVKAKHPKITYADLYQLAGVVAVEVTGGPDIVFVPGRKDSNVCPKEGRLPDAKQGFQHLRDVFYRMGLSDKDIVALSGGHTLGRAHPERSGFDGPWTQEPLKFDNSYFVELLKGESEGLLKLPTDKTLLEDPEFRRLVELYAKDEDAFFRDYAESHKKLSELGFNPNSSAGKAVADSTILAQSAFGVAVAAAVVAFGYFYEIRKRMK
AtAPX4	At4g09010	P82281	MGGVSFLSTVPSFTNTTNHQHLTTLSSSSHRSAVIRCSKIEPQVSGESLAFHRRDVLKLAGTAVGMELIGNGFINNVGDAKAADLNQRRQRSEFQSKIKILLSTTIKAKPELVPSLLKLALNDAMTYDKATKSGGANGSIRFSSELSRAENEGLSDGLSLIEEVKKEIDSISKGGPISYADIIQLAGQSAVKFTYLASAIRKCGGNEEKGNLLYTAYGSAGQWGLFDRNFGRSDATEADPEGRVPQWGKATVQEMKDKFIAVGLGPRQLAVMSAFLGPDQAATEQLLATDPQVAPWVQKYQRSRETVSQTDYEVDLITAFTKLSCLGQQINFEAYTYPVERINLSKLKL
AtAPX5	At4g35970	Q7XZP5	MAVNVDAEYLKEIEKTRRDLRALISSRNCAPIMLRLAWHDAGTYDAKKKTGGANGSIRFKEELNRPHNKGLEKAVAFCEEVKAKHPRVSYADLYQLAGVVAVEVTGGPAIPFTPGRKDADSADDGELPNPNEGASHLRTLFSRMGLLDRDIVALSGGHTLGRAHKERSDFEGPWTQDPLKFDNSYFVELLKGETPGLLQLKTDKALLDDPKFHPFVKLYAKDEDMFFKAYAISHKKLSELGFNPPRRIPSAVTQQTLGIAVAAAVVIFTICYEASRRGK
AtAPX6	At4g32320	Q8GY91	MTTTTASLVKTFLFRCDSFSSFKFKCKFESPAKTRLLSPATEKHVVRSSRAWRIRCLSDDPGSSHVFVASRRKMVVLLSTVQLLSHMLPQNGNAAEIYPVMQNEIRKVVTKGKAAGVLRLVFHDAGTFELDDHSGGINGSIAYELERPENIGLKKSLKVLAKAKVKVDEIQPVSWADMISVAGSEAVSICGGPTIPVVLGRLDSAQPDPEGKLPPETLSASGLKECFKRKGFSTQELVALSGAHTIGSKGFGDPTVFDNAYYKILLEKPWTSTSKMTSMVGLPSDHALVQDDECLRWVKRYAEDQDKFFEDFTNAYIKLVNSGAKWNML
AtAPXS	At4g08390	Q42592	MAERVSLTLNGTLLSPPPTTTTTTMSSSLRSTTAASLLLRSSSSSSRSTLTLSASSSLSFVRSLVSSPRLSSSSSLSQKKYRIASVNRSFNSTTAATKSSSSDPDQLKNAREDIKELLSTKFCHPILVRLGWHDAGTYNKNIKEWPQRGGANGSLRFDIELKHAANAGLVNALNLIKDIKEKYSGISYADLFQLASATAIEEAGGPKIPMKYGRVDASGPEDCPEEGRLPDAGPPSPATHLREVFYRMGLDDKDIVALSGAHTLGRSRPERSGWGKPETKYTKEGPGAPGGQSWTPEWLKFDNSYFKEIKEKRDEDLLVLPTDAAIFEDSSFKVYAEKYAADQDAFFKDYAVAHAKLSNLGAEFNPPEGIVI
AtAPXT	At1g77490	Q42593	MSVSLSAASHLLCSSTRVSLSPAVTSSSSSPVVALSSSTSPHSLGSVASSSLFPHSSFVLQKKHPINGTSTRMISPKCAASDAAQLISAKEDIKVLLRTKFCHPILVRLGWHDAGTYNKNIEEWPLRGGANGSLRFEAELKHAANAGLLNALKLIQPLKDKYPNISYADLFQLASATAIEEAGGPDIPMKYGRVDVVAPEQCPEEGRLPDAGPPSPADHLRDVFYRMGLDDKEIVALSGAHTLGRARPDRSGWGKPETKYTKTGPGEAGGQSWTVKWLKFDNSYFKDIKEKRDDDLLVLPTDAALFEDPSFKNYAEKYAEDVAAFFKDYAEAHAKLSNLGAKFDPPEGIVIENVPEKFVAAKYSTGKKELSDSMKKKIRAEYEAIGGSPDKPLPTNYFL…
