# Supplementary material for: Genome-Wide Characterization of Ascorbate Peroxidase Gene Family in Peanut (Arachis hypogea L.) Revealed Their Crucial Role in Growth and Multiple Stress Tolerance
Source: Front Plant Sci. 2022 Sep 9;13:962182. doi: 10.3389/fpls.2022.962182 (PMC9524023; doi:10.3389/fpls.2022.962182)
Supplement: Supplementary file 1 [file Data_Sheet_1.ZIP › Supplementary Table 2.xlsx]

## Sheet: Supplementary Table 2
Supplementary Table 2. List of primers used for qRT-PCR-based expression analysis.
Gene name	Gene ID	Forward primer	Reverse primer
AhAPX4	AH01G28620.1	ACAAGTTTGGCGCCATGGGA	CGGCACATGCTCTGGGTTCA
AhAPX17	AH03G01960.1	CCGACCACTTGAGGGACGTG	ACGCTCCTTGTGTGCAGCTC
AhAPX19	AH03G06180.1	TACGAAGACCGGCGGAGCTA	CGACACCCGCAAGCTGGTAA
AhAPX55	AH07G19820.1	TCAAGAGCCGGATCCAGAGG	CCAATTTGGCCTCTGTCGCA
AhAPX59	AH08G05850.1	GCCACCGCACTCTCCTCTTC	CAGACGCCAACGACTTCGGA
AhAPX82	AH11G28810.1	CACTCCCGGCGTAGTTGCAT	CGGCACATGCTCTGGGTTCA
AhAPX101	AH13G03790.1	CATGGCACTCTGCCGGAACT	CGCCATGAGCAAGCTCGGAT
AhAPX102	AH13G08510.1	CGGTGGTGGTAGACGCAGAG	AGGAGCGCAGTTCCTGTTGG
AhAPX137	AH17G30310.1	GGCAGAGCGTGTGTTCCTCA	GCGGTGGCGGAGGGAATAAT
AhAPX140	AH17G18150.1	TCAAGAGCCGGATCCAGAGG	CCAATTTGGCCTCTGTCGCA
AhACTIN		GAGGAGAATCAGAAGCAAGTC	CATATACAGCATAGCGGCACTC
