# Supplementary material for: Genome-Wide Characterization of Ascorbate Peroxidase Gene Family in Peanut (Arachis hypogea L.) Revealed Their Crucial Role in Growth and Multiple Stress Tolerance
Source: Front Plant Sci. 2022 Sep 9;13:962182. doi: 10.3389/fpls.2022.962182 (PMC9524023; doi:10.3389/fpls.2022.962182)
Supplement: Supplementary file 1 [file Data_Sheet_1.ZIP › Supplementary Table 3.xlsx]

## Sheet: Supplementary Table 3
Supplementary Table 3. The data of gene duplication type, Ka, Ks, and Ka/Ks ratio values of Arachis hypogea and other three plant species.
Ah vs Ah
Chr	Gene ID	Gene name	Start	End	Gene ID	Gene name	Chr	Start	End	Selection pressure	Duplication type	Ka	Ks	Ka_Ks ratio	Time (MYA)
Ah01	AH01G28620.1	AhAPX4	102500452	102502410	AH11G28810.1	AhAPX82	Ah11	138797865	138799852	NaN	Segmental	0	0.0172236	0	0
Ah01	AH01G11780.1	AhAPX7	19611754	19615544	AH05G04730.1	AhAPX37	Ah05	5511796	5519030	Purifying	Segmental	0.161054	1.34162	0.120045	6.53879e-10
Ah01	AH01G11780.1	AhAPX7	19611754	19615544	AH11G11550.1	AhAPX86	Ah11	24493045	24496575	Purifying	Segmental	0.00541335	0.012964	0.41757	2.19782e-11
Ah01	AH01G11780.1	AhAPX7	19611754	19615544	AH15G00780.1	AhAPX120	Ah15	1195095	1202094	Purifying	Segmental	0.161054	1.34162	0.120045	6.53879e-10
Ah01	AH01G05760.1	AhAPX8	7328473	7331851	AH07G12590.1	AhAPX53	Ah07	18635671	18639517	Purifying	Segmental	0.219618	0.897312	0.244751	8.9165e-10
Ah01	AH01G05760.1	AhAPX8	7328473	7331851	AH11G02950.1	AhAPX91	Ah11	3166698	3169834	Purifying	Segmental	0.0866232	0.150839	0.574276	3.5169e-10
Ah01	AH01G05770.1	AhAPX9	7337480	7340808	AH07G12560.1	AhAPX52	Ah07	18594896	18601439	Purifying	Segmental	0.307079	1.28761	0.238488	1.24674e-09
Ah01	AH01G05770.1	AhAPX9	7337480	7340808	AH11G02910.1	AhAPX89	Ah11	3130469	3135710	Purifying	Segmental	0.249396	1.14903	0.21705	1.01255e-09
Ah01	AH01G21450.1	AhAPX11	93462083	93464903	AH11G36340.1	AhAPX85	Ah11	149097771	149100560	Purifying	Segmental	0.00800897	0.0546109	0.146655	3.25164e-11
Ah01	AH01G22400.1	AhAPX12	94528133	94530005	AH04G12400.1	AhAPX30	Ah04	28356794	28359078	Purifying	Segmental	0.161176	0.823413	0.195741	6.54373e-10
Ah01	AH01G26210.1	AhAPX13	99439109	99440543	AH11G31650.1	AhAPX83	Ah11	143323723	143325449	Purifying	Segmental	0.00655742	0.0268886	0.243873	2.66231e-11
Ah03	AH03G45630.1	AhAPX15	139181869	139183826	AH10G05800.1	AhAPX76	Ah10	5516270	5518149	Purifying	Segmental	0.143617	1.23166	0.116605	5.83085e-10
Ah03	AH03G45630.1	AhAPX15	139181869	139183826	AH13G48270.1	AhAPX97	Ah13	139486779	139488225	Purifying	Segmental	0.0203593	0.0281723	0.722669	8.26586e-11
Ah03	AH03G45630.1	AhAPX15	139181869	139183826	AH20G08720.1	AhAPX159	Ah20	10757108	10758904	Purifying	Segmental	0.150839	1.11991	0.134688	6.12408e-10
Ah03	AH03G12620.1	AhAPX16	14627164	14630337	AH08G16780.1	AhAPX62	Ah08	31925637	31927655	Purifying	Segmental	0.260937	0.898439	0.290434	1.0594e-09
Ah03	AH03G12620.1	AhAPX16	14627164	14630337	AH13G15620.1	AhAPX100	Ah13	18204758	18207998	Purifying	Segmental	0.0198506	0.0330693	0.600272	8.05933e-11
Ah03	AH03G12620.1	AhAPX16	14627164	14630337	AH18G07180.1	AhAPX147	Ah18	7610612	7612423	Purifying	Segmental	0.26466	0.872067	0.303485	1.07452e-09
Ah03	AH03G01960.1	AhAPX17	2185888	2188509	AH08G13980.1	AhAPX60	Ah08	28333518	28334985	Purifying	Segmental	0.140454	0.983026	0.142879	5.70241e-10
Ah03	AH03G01960.1	AhAPX17	2185888	2188509	AH13G03790.1	AhAPX101	Ah13	3974423	3977110	NaN	Segmental	0	0.0229025	0	0
Ah03	AH03G01960.1	AhAPX17	2185888	2188509	AH00G03280.1	AhAPX2	Ah00	4356363	4358518	Purifying	Segmental	0.14233	0.971616	0.146488	5.77861e-10
Ah03	AH03G05320.1	AhAPX18	5424306	5426262	AH13G09650.1	AhAPX103	Ah13	9945565	9947542	Purifying	Segmental	0.00407149	0.0814666	0.0499774	1.65302e-11
Ah03	AH03G06180.1	AhAPX19	6344863	6349142	AH05G02820.1	AhAPX34	Ah05	2952692	2957325	Purifying	Segmental	0.234975	1.57075	0.149594	9.53997e-10
Ah03	AH03G06180.1	AhAPX19	6344863	6349142	AH13G08510.1	AhAPX102	Ah13	8736964	8741262	NaN	Segmental	0	0.038347	0	0
Ah03	AH03G07350.1	AhAPX20	7481239	7483225	AH13G09650.1	AhAPX103	Ah13	9945565	9947542	Purifying	Segmental	0.0109068	0.0814666	0.133881	4.42816e-11
Ah04	AH04G09710.1	AhAPX23	16167482	16170615	AH14G08550.1	AhAPX114	Ah14	11049146	11052349	Purifying	Segmental	0.0412323	0.154183	0.267424	1.67403e-10
Ah04	AH04G09830.1	AhAPX25	16586332	16594630	AH14G08450.1	AhAPX112	Ah14	10751626	10756646	Purifying	Segmental	0.148267	0.301776	0.491314	6.01964e-10
Ah04	AH04G09840.1	AhAPX26	16602835	16606154	AH14G08440.1	AhAPX111	Ah14	10740544	10743329	Purifying	Segmental	0.0243366	0.0629598	0.386541	9.88065e-11
Ah04	AH04G09850.1	AhAPX27	16611598	16615286	AH14G08420.1	AhAPX109	Ah14	10696123	10700141	Purifying	Segmental	0.172455	0.791899	0.217774	7.00167e-10
Ah04	AH04G10990.1	AhAPX29	20506817	20510489	AH14G13430.1	AhAPX115	Ah14	22102280	22106084	Purifying	Segmental	0.0100757	0.0209804	0.480245	4.09074e-11
Ah04	AH04G06960.1	AhAPX31	8749538	8756337	AH14G08400.1	AhAPX108	Ah14	10635984	10640778	Purifying	Segmental	0.0321801	0.0399947	0.80461	1.30651e-10
Ah05	AH05G33570.1	AhAPX32	109243657	109247309	AH15G18730.1	AhAPX119	Ah15	105800480	105804986	Purifying	Segmental	0.00127551	0.0252833	0.0504487	5.17857e-12
Ah05	AH05G34100.1	AhAPX33	110342775	110345283	AH15G35170.1	AhAPX124	Ah15	149937989	149940475	Purifying	Segmental	0.0699772	0.180925	0.386774	2.84108e-10
Ah05	AH05G34100.1	AhAPX33	110342775	110345283	AH19G42570.1	AhAPX153	Ah19	158270028	158272186	Purifying	Segmental	0.159103	1.17249	0.135697	6.45958e-10
Ah05	AH05G02820.1	AhAPX34	2952692	2957325	AH13G08510.1	AhAPX102	Ah13	8736964	8741262	Purifying	Segmental	0.233974	1.47309	0.158832	9.49933e-10
Ah05	AH05G12980.1	AhAPX35	33401462	33403692	AH15G09760.1	AhAPX126	Ah15	17114694	17116913	Purifying	Segmental	0.0126965	0.0311643	0.407404	5.15477e-11
Ah05	AH05G04730.1	AhAPX37	5511796	5519030	AH11G11550.1	AhAPX86	Ah11	24493045	24496575	Purifying	Segmental	0.163359	1.26799	0.128833	6.63236e-10
Ah05	AH05G04730.1	AhAPX37	5511796	5519030	AH15G00780.1	AhAPX120	Ah15	1195095	1202094	NaN	Segmental	0	0.0265123	0	0
Ah05	AH05G05760.1	AhAPX38	7138054	7139954	AH15G01790.1	AhAPX127	Ah15	3021942	3024068	Purifying	Segmental	0.00811276	0.0439203	0.184715	3.29378e-11
Ah05	AH05G21680.1	AhAPX39	87703778	87704768	AH15G33980.1	AhAPX121	Ah15	148489836	148492258	Purifying	Segmental	0.107463	0.137354	0.782377	4.363e-10
Ah05	AH05G21770.1	AhAPX40	87831162	87833496	AH15G33980.1	AhAPX121	Ah15	148489836	148492258	Purifying	Segmental	0.0172689	0.0778025	0.221958	7.01116e-11
Ah06	AH06G24710.1	AhAPX41	101560737	101566418	AH16G30440.1	AhAPX132	Ah16	129635252	129640309	Purifying	Segmental	0.00935633	0.0219474	0.426306	3.79867e-11
Ah06	AH06G26990.1	AhAPX43	106045942	106046919	AH16G33620.1	AhAPX134	Ah16	135979403	135980841	Purifying	Segmental	0.0108476	0.0770488	0.140789	4.40414e-11
Ah06	AH06G12580.1	AhAPX44	17095907	17098988	AH16G01030.1	AhAPX136	Ah16	993356	995452	Purifying	Segmental	0.0062821	0.0291602	0.215434	2.55053e-11
Ah06	AH06G12640.1	AhAPX46	17206186	17208105	AH16G01030.1	AhAPX136	Ah16	993356	995452	Purifying	Segmental	0.00885246	0.0290593	0.304634	3.5941e-11
Ah06	AH06G00870.1	AhAPX48	2535126	2536858	AH09G08990.1	AhAPX67	Ah09	12467381	12469766	Purifying	Segmental	0.190737	1.31362	0.1452	7.74393e-10
Ah06	AH06G00870.1	AhAPX48	2535126	2536858	AH16G03520.1	AhAPX135	Ah16	7153592	7155287	Purifying	Segmental	0.0081091	0.0309208	0.262254	3.29229e-11
Ah06	AH06G00870.1	AhAPX48	2535126	2536858	AH19G11940.1	AhAPX154	Ah19	16033020	16035855	Purifying	Segmental	0.192485	1.33875	0.14378	7.81489e-10
Ah06	AH06G20810.1	AhAPX49	88751060	88753020	AH10G28820.1	AhAPX73	Ah10	111234580	111235917	Purifying	Segmental	0.291603	1.71864	0.169671	1.18391e-09
Ah06	AH06G20810.1	AhAPX49	88751060	88753020	AH13G58440.1	AhAPX98	Ah13	149092723	149095571	NaN	Segmental	0.294396	NaN	NaN	1.19525e-09
Ah06	AH06G20810.1	AhAPX49	88751060	88753020	AH16G25780.1	AhAPX130	Ah16	114921479	114923328	Purifying	Segmental	0.0110972	0.0417257	0.265956	4.50546e-11
Ah07	AH07G12530.1	AhAPX51	18527203	18532323	AH11G02890.1	AhAPX88	Ah11	3084738	3089773	Purifying	Segmental	0.243124	0.774328	0.313981	9.87084e-10
Ah07	AH07G12530.1	AhAPX51	18527203	18532323	AH17G11990.1	AhAPX138	Ah17	20654577	20659858	Purifying	Segmental	0.0109391	0.0403082	0.271387	4.44128e-11
Ah07	AH07G12560.1	AhAPX52	18594896	18601439	AH11G02910.1	AhAPX89	Ah11	3130469	3135710	Purifying	Segmental	0.303851	0.978538	0.310515	1.23363e-09
Ah07	AH07G16820.1	AhAPX54	44801950	44806365	AH18G23730.1	AhAPX143	Ah18	103745127	103747921	Purifying	Segmental	0.0138071	0.0583447	0.236647	5.60568e-11
Ah07	AH07G19820.1	AhAPX55	62509632	62516022	AH17G18150.1	AhAPX140	Ah17	49822837	49829436	Purifying	Segmental	0.00250261	0.0235776	0.106144	1.01606e-11
Ah07	AH07G22100.1	AhAPX56	73486352	73489072	AH18G22460.1	AhAPX148	Ah18	92176348	92179136	Purifying	Segmental	0.00753775	0.0405504	0.185886	3.06033e-11
Ah07	AH07G07450.1	AhAPX57	8285711	8288795	AH17G06350.1	AhAPX142	Ah17	7839223	7842797	Purifying	Segmental	0.0138332	0.044706	0.309427	5.6163e-11
Ah08	AH08G05850.1	AhAPX59	10749818	10756483	AH17G30310.1	AhAPX137	Ah17	125992119	125997358	Purifying	Segmental	0.00698666	0.0378132	0.184768	2.83658e-11
Ah08	AH08G13980.1	AhAPX60	28333518	28334985	AH13G03790.1	AhAPX101	Ah13	3974423	3977110	Purifying	Segmental	0.140454	0.94206	0.149092	5.70241e-10
Ah08	AH08G13980.1	AhAPX60	28333518	28334985	AH00G03280.1	AhAPX2	Ah00	4356363	4358518	Purifying	Segmental	0.00873372	0.0115721	0.754724	3.54589e-11
Ah08	AH08G15100.1	AhAPX61	29841553	29842344	AH18G05400.1	AhAPX146	Ah18	5046034	5048279	Purifying	Segmental	0.0167371	0.0641791	0.260787	6.79526e-11
Ah08	AH08G16780.1	AhAPX62	31925637	31927655	AH13G15620.1	AhAPX100	Ah13	18204758	18207998	Purifying	Segmental	0.260076	0.900533	0.288802	1.05591e-09
Ah08	AH08G16780.1	AhAPX62	31925637	31927655	AH18G07180.1	AhAPX147	Ah18	7610612	7612423	Purifying	Segmental	0.00266017	0.0317989	0.083656	1.08003e-11
Ah08	AH08G19120.1	AhAPX63	35244412	35247708	AH18G10570.1	AhAPX144	Ah18	14253176	14256433	Purifying	Segmental	0.00688552	0.0346132	0.198928	2.79552e-11
Ah08	AH08G26960.1	AhAPX64	47233503	47238085	AH00G01650.1	AhAPX1	Ah00	2097889	2103344	Purifying	Segmental	0.0280745	0.0584807	0.480065	1.13983e-10
Ah09	AH09G23660.1	AhAPX65	106807360	106809471	AH19G29790.1	AhAPX151	Ah19	138198659	138200491	Purifying	Segmental	0.00133839	0.0265319	0.0504446	5.43386e-12
Ah09	AH09G31660.1	AhAPX66	116756835	116759702	AH19G36370.1	AhAPX152	Ah19	152526304	152529305	Purifying	Segmental	0.01862	0.0525483	0.354341	7.55974e-11
Ah09	AH09G08990.1	AhAPX67	12467381	12469766	AH16G03520.1	AhAPX135	Ah16	7153592	7155287	Purifying	Segmental	0.190468	1.35357	0.140716	7.733e-10
Ah09	AH09G08990.1	AhAPX67	12467381	12469766	AH19G11940.1	AhAPX154	Ah19	16033020	16035855	Purifying	Segmental	0.00790695	0.0424742	0.186159	3.21022e-11
Ah09	AH09G11440.1	AhAPX68	19596073	19598456	AH19G14960.1	AhAPX155	Ah19	24411814	24415355	Purifying	Segmental	0.00536495	0.052711	0.10178	2.17817e-11
Ah09	AH09G02450.1	AhAPX69	2707224	2711088	AH19G03800.1	AhAPX156	Ah19	3647978	3651568	Purifying	Segmental	0.00484185	0.0348532	0.138921	1.96579e-11
Ah10	AH10G22530.1	AhAPX72	100608638	100614279	AH20G29320.1	AhAPX165	Ah20	128236376	128242367	Purifying	Segmental	0.00252632	0.0386352	0.0653891	1.02569e-11
Ah10	AH10G28820.1	AhAPX73	111234580	111235917	AH13G58440.1	AhAPX98	Ah13	149092723	149095571	Purifying	Segmental	0.158864	0.569424	0.278991	6.44988e-10
Ah10	AH10G28820.1	AhAPX73	111234580	111235917	AH16G25780.1	AhAPX130	Ah16	114921479	114923328	Purifying	Segmental	0.293185	1.67769	0.174755	1.19033e-09
Ah10	AH10G10440.1	AhAPX75	17084128	17086364	AH20G14810.1	AhAPX166	Ah20	25055077	25057327	Purifying	Segmental	0.00962323	0.0222651	0.432212	3.90703e-11
Ah10	AH10G05800.1	AhAPX76	5516270	5518149	AH20G08720.1	AhAPX159	Ah20	10757108	10758904	Purifying	Segmental	0.0164034	0.0712437	0.230244	6.65979e-11
Ah10	AH10G05810.1	AhAPX77	5525709	5527412	AH13G48270.1	AhAPX97	Ah13	139486779	139488225	Purifying	Segmental	0.166616	1.06632	0.156254	6.76463e-10
Ah10	AH10G06100.1	AhAPX78	5774246	5774909	AH20G09010.1	AhAPX161	Ah20	11124003	11124708	Purifying	Segmental	0.0262434	0.062345	0.420939	1.06548e-10
Ah10	AH10G17560.1	AhAPX79	81389307	81391669	AH20G23580.1	AhAPX158	Ah20	107122890	107125106	Purifying	Segmental	0.00418217	0.0398912	0.104839	1.69796e-11
Ah10	AH10G20050.1	AhAPX80	93192897	93194731	AH20G26300.1	AhAPX162	Ah20	119159905	119161714	Purifying	Segmental	0.0109503	0.0265417	0.412572	4.44584e-11
Ah11	AH11G11550.1	AhAPX86	24493045	24496575	AH15G00780.1	AhAPX120	Ah15	1195095	1202094	Purifying	Segmental	0.163359	1.26799	0.128833	6.63236e-10
Ah11	AH11G02890.1	AhAPX88	3084738	3089773	AH17G11990.1	AhAPX138	Ah17	20654577	20659858	Purifying	Segmental	0.240175	0.795006	0.302104	9.7511e-10
Ah12	AH12G26730.1	AhAPX93	108404557	108407005	AH14G25420.1	AhAPX106	Ah14	105316605	105318951	Purifying	Segmental	0.272285	1.51524	0.179698	1.10548e-09
Ah12	AH12G26750.1	AhAPX95	108427980	108430731	AH14G25430.1	AhAPX107	Ah14	105326939	105329718	Purifying	Segmental	0.380559	2.58189	0.147396	1.54507e-09
Ah13	AH13G48270.1	AhAPX97	139486779	139488225	AH20G08720.1	AhAPX159	Ah20	10757108	10758904	Purifying	Segmental	0.155672	1.09746	0.141847	6.32027e-10
Ah13	AH13G58450.1	AhAPX99	149097466	149098749	AH16G25780.1	AhAPX130	Ah16	114921479	114923328	Purifying	Segmental	0.298538	1.65925	0.179924	1.21206e-09
Ah13	AH13G15620.1	AhAPX100	18204758	18207998	AH18G07180.1	AhAPX147	Ah18	7610612	7612423	Purifying	Segmental	0.2638	0.874206	0.301759	1.07103e-09
Ah13	AH13G03790.1	AhAPX101	3974423	3977110	AH00G03280.1	AhAPX2	Ah00	4356363	4358518	Purifying	Segmental	0.14233	0.931066	0.152868	5.77861e-10
Ah14	AH14G24560.1	AhAPX104	102202253	102205325	AH16G05890.1	AhAPX128	Ah16	10586087	10590003	Purifying	Segmental	0.012074	0.0361652	0.333858	4.90206e-11
Ah15	AH15G33980.1	AhAPX121	148489836	148492258	AH19G24230.1	AhAPX149	Ah19	108739384	108750162	Purifying	Segmental	0.150759	1.02949	0.146441	6.12082e-10
Ah15	AH15G35170.1	AhAPX124	149937989	149940475	AH19G42570.1	AhAPX153	Ah19	158270028	158272186	Purifying	Segmental	0.147225	0.839551	0.175362	5.97733e-10
Ah16	AH16G03520.1	AhAPX135	7153592	7155287	AH19G11940.1	AhAPX154	Ah19	16033020	16035855	Purifying	Segmental	0.192213	1.3802	0.139265	7.80385e-10
Ah vs At
Chr	Gene ID	Gene name	Start	End	Chr	Gene ID	Gene name	Start	End
Ah03	AH03G01960.1	AhAPX17	2185888	2188509	At01	AT1G07890.1.TAIR10	AtAPX1	2437330	2439665
Ah03	AH03G06180.1	AhAPX19	6344863	6349142	At04	AT4G35000.1.TAIR10	AtAPX3	16664822	16667718
Ah05	AH05G02820.1	AhAPX34	2952692	2957325	At04	AT4G35970.1.TAIR10	AtAPX5	17028606	17030293
Ah05	AH05G02820.1	AhAPX34	2952692	2957325	At04	AT4G35000.1.TAIR10	AtAPX3	16664822	16667718
Ah07	AH07G19820.1	AhAPX55	62509632	62516022	At04	AT4G09010.1.TAIR10	AtAPX4	5777397	5779462
Ah08	AH08G05850.1	AhAPX59	10749818	10756483	At01	AT1G77490.1.TAIR10	AtAPXT	29117542	29120215
Ah08	AH08G13980.1	AhAPX60	28333518	28334985	At01	AT1G07890.1.TAIR10	AtAPX1	2437330	2439665
Ah08	AH08G26960.1	AhAPX64	47233503	47238085	At04	AT4G32320.1.TAIR10	AtAPX6	15602721	15605400
Ah13	AH13G08510.1	AhAPX102	8736964	8741262	At04	AT4G35000.1.TAIR10	AtAPX3	16664822	16667718
Ah17	AH17G30310.1	AhAPX137	125992119	125997358	At04	AT4G08390.1.TAIR10	AtAPXS	5314905	5317456
Ah vs Ad
Chr	Gene ID	Gene name	Start	End	Chr	Gene ID	Gene name	Start	End
Ah01	AH01G21450.1	AhAPX11	93462083	93464903	Ad01	aradu.V14167.gnm1.ann1.Aradu.X4HEP.1	AdAPX33	89998934	90001272
Ah01	AH01G22400.1	AhAPX12	94528133	94530005	Ad01	aradu.V14167.gnm1.ann1.Aradu.VF4U3.1	AdAPX41	91129056	91130970
Ah01	AH01G26210.1	AhAPX13	99439109	99440543	Ad01	aradu.V14167.gnm1.ann1.Aradu.7XY8V.1	AdAPX24	95407330	95408534
Ah01	AH01G28620.1	AhAPX4	102500452	102502410	Ad01	aradu.V14167.gnm1.ann1.Aradu.DAV01.1	AdAPX65	98659407	98660816
Ah01	AH01G31200.1	AhAPX5	105607917	105610401	Ad01	aradu.V14167.gnm1.ann1.Aradu.3C1R2.1	AdAPX14	101651421	101656727
Ah01	AH01G01000.1	AhAPX6	1375833	1378848	Ad01	aradu.V14167.gnm1.ann1.Aradu.R6A9X.1	AdAPX26	1299132	1302385
Ah01	AH01G05760.1	AhAPX8	7328473	7331851	Ad01	aradu.V14167.gnm1.ann1.Aradu.ZW0FL.1	AdAPX27	7068731	7071519
Ah01	AH01G05770.1	AhAPX9	7337480	7340808	Ad01	aradu.V14167.gnm1.ann1.Aradu.X9PNA.1	AdAPX1	7077701	7094090
Ah01	AH01G11780.1	AhAPX7	19611754	19615544	Ad01	aradu.V14167.gnm1.ann1.Aradu.2BI47.1	AdAPX37	18056574	18060190
Ah01	AH01G22400.1	AhAPX12	94528133	94530005	Ad04	aradu.V14167.gnm1.ann1.Aradu.FCP6L.1	AdAPX48	26007302	26009523
Ah01	AH01G01000.1	AhAPX6	1375833	1378848	Ad05	aradu.V14167.gnm1.ann1.Aradu.074JV.1	AdAPX23	10776835	10778846
Ah01	AH01G11780.1	AhAPX7	19611754	19615544	Ad05	aradu.V14167.gnm1.ann1.Aradu.8AQ1Z.1	AdAPX44	6727565	6734326
Ah01	AH01G05770.1	AhAPX9	7337480	7340808	Ad07	aradu.V14167.gnm1.ann1.Aradu.61ES3.1	AdAPX47	18967201	18973499
Ah02	AH02G25000.1	AhAPX14	95622557	95623515	Ad02	aradu.V14167.gnm1.ann1.Aradu.70WP3.1	AdAPX85	86283518	86284468
Ah03	AH03G45630.1	AhAPX15	139181869	139183826	Ad03	aradu.V14167.gnm1.ann1.Aradu.BG2Q4.1	AdAPX17	129561695	129563133
Ah03	AH03G07350.1	AhAPX20	7481239	7483225	Ad03	aradu.V14167.gnm1.ann1.Aradu.U8NZD.1	AdAPX15	6655407	6657355
Ah03	AH03G12620.1	AhAPX16	14627164	14630337	Ad03	aradu.V14167.gnm1.ann1.Aradu.I66GQ.1	AdAPX43	14541507	14544681
Ah03	AH03G01960.1	AhAPX17	2185888	2188509	Ad03	aradu.V14167.gnm1.ann1.Aradu.I62QK.1	AdAPX80	1913204	1915921
Ah03	AH03G05320.1	AhAPX18	5424306	5426262	Ad03	aradu.V14167.gnm1.ann1.Aradu.U8NZD.1	AdAPX15	6655407	6657355
Ah03	AH03G06180.1	AhAPX19	6344863	6349142	Ad03	aradu.V14167.gnm1.ann1.Aradu.T3VDH.1	AdAPX75	5670622	5674578
Ah03	AH03G06180.1	AhAPX19	6344863	6349142	Ad05	aradu.V14167.gnm1.ann1.Aradu.A61Z4.1	AdAPX77	4335686	4340565
Ah03	AH03G12620.1	AhAPX16	14627164	14630337	Ad08	aradu.V14167.gnm1.ann1.Aradu.6FX3T.1	AdAPX70	29835341	29836711
Ah03	AH03G01960.1	AhAPX17	2185888	2188509	Ad08	aradu.V14167.gnm1.ann1.Aradu.E7RT1.1	AdAPX81	25826012	25827501
Ah03	AH03G45630.1	AhAPX15	139181869	139183826	Ad10	aradu.V14167.gnm1.ann1.Aradu.947SP.1	AdAPX10	5793409	5795258
Ah04	AH04G12400.1	AhAPX30	28356794	28359078	Ad01	aradu.V14167.gnm1.ann1.Aradu.VF4U3.1	AdAPX41	91129056	91130970
Ah04	AH04G06960.1	AhAPX31	8749538	8756337	Ad04	aradu.V14167.gnm1.ann1.Aradu.8IX5C.1	AdAPX36	8229613	8235151
Ah04	AH04G10990.1	AhAPX29	20506817	20510489	Ad04	aradu.V14167.gnm1.ann1.Aradu.QHA6Y.1	AdAPX45	20391184	20394254
Ah04	AH04G12400.1	AhAPX30	28356794	28359078	Ad04	aradu.V14167.gnm1.ann1.Aradu.FCP6L.1	AdAPX48	26007302	26009523
Ah04	AH04G09710.1	AhAPX23	16167482	16170615	Ad04	aradu.V14167.gnm1.ann1.Aradu.XEA0F.1	AdAPX63	8792601	8795193
Ah04	AH04G09790.1	AhAPX24	16461124	16464611	Ad04	aradu.V14167.gnm1.ann1.Aradu.AYI97.1	AdAPX59	8538822	8542068
Ah05	AH05G04730.1	AhAPX37	5511796	5519030	Ad01	aradu.V14167.gnm1.ann1.Aradu.2BI47.1	AdAPX37	18056574	18060190
Ah05	AH05G02820.1	AhAPX34	2952692	2957325	Ad03	aradu.V14167.gnm1.ann1.Aradu.T3VDH.1	AdAPX75	5670622	5674578
Ah05	AH05G21680.1	AhAPX39	87703778	87704768	Ad05	aradu.V14167.gnm1.ann1.Aradu.GEY4G.1	AdAPX71	82596691	82599545
Ah05	AH05G21770.1	AhAPX40	87831162	87833496	Ad05	aradu.V14167.gnm1.ann1.Aradu.D8UNY.1	AdAPX60	82654464	82656303
Ah05	AH05G33570.1	AhAPX32	109243657	109247309	Ad05	aradu.V14167.gnm1.ann1.Aradu.YY51Q.1	AdAPX57	104784797	104788388
Ah05	AH05G34100.1	AhAPX33	110342775	110345283	Ad05	aradu.V14167.gnm1.ann1.Aradu.RTP0Z.1	AdAPX28	105762947	105764844
Ah05	AH05G02820.1	AhAPX34	2952692	2957325	Ad05	aradu.V14167.gnm1.ann1.Aradu.A61Z4.1	AdAPX77	4335686	4340565
Ah05	AH05G03640.1	AhAPX36	3963906	3967523	Ad05	aradu.V14167.gnm1.ann1.Aradu.IG70C.1	AdAPX50	5280984	5286199
Ah05	AH05G04730.1	AhAPX37	5511796	5519030	Ad05	aradu.V14167.gnm1.ann1.Aradu.8AQ1Z.1	AdAPX44	6727565	6734326
Ah05	AH05G05760.1	AhAPX38	7138054	7139954	Ad05	aradu.V14167.gnm1.ann1.Aradu.P39VN.1	AdAPX31	8289311	8291161
Ah05	AH05G12980.1	AhAPX35	33401462	33403692	Ad05	aradu.V14167.gnm1.ann1.Aradu.VLZ8D.1	AdAPX68	22142355	22143944
Ah05	AH05G34100.1	AhAPX33	110342775	110345283	Ad09	aradu.V14167.gnm1.ann1.Aradu.SQK9K.1	AdAPX16	110413664	110415094
Ah06	AH06G20810.1	AhAPX49	88751060	88753020	Ad06	aradu.V14167.gnm1.ann1.Aradu.N2X0I.1	AdAPX40	85299225	85301044
Ah06	AH06G24710.1	AhAPX41	101560737	101566418	Ad06	aradu.V14167.gnm1.ann1.Aradu.D4KTP.1	AdAPX34	96990497	96994509
Ah06	AH06G12580.1	AhAPX44	17095907	17098988	Ad06	aradu.V14167.gnm1.ann1.Aradu.GY426.1	AdAPX83	16575624	16594404
Ah06	AH06G13400.1	AhAPX47	18468981	18470093	Ad06	aradu.V14167.gnm1.ann1.Aradu.6PX5N.1	AdAPX54	17800504	17801531
Ah06	AH06G00870.1	AhAPX48	2535126	2536858	Ad06	aradu.V14167.gnm1.ann1.Aradu.8IQ81.1	AdAPX46	12530789	12533191
Ah06	AH06G00870.1	AhAPX48	2535126	2536858	Ad09	aradu.V14167.gnm1.ann1.Aradu.12T0R.1	AdAPX18	11917322	11919691
Ah06	AH06G20810.1	AhAPX49	88751060	88753020	Ad10	aradu.V14167.gnm1.ann1.Aradu.0D9XJ.1	AdAPX3	106253457	106258092
Ah07	AH07G12530.1	AhAPX51	18527203	18532323	Ad01	aradu.V14167.gnm1.ann1.Aradu.KKV4I.1	AdAPX11	7141482	7145809
Ah07	AH07G12560.1	AhAPX52	18594896	18601439	Ad01	aradu.V14167.gnm1.ann1.Aradu.X9PNA.1	AdAPX1	7077701	7094090
Ah07	AH07G12590.1	AhAPX53	18635671	18639517	Ad01	aradu.V14167.gnm1.ann1.Aradu.ZW0FL.1	AdAPX27	7068731	7071519
Ah07	AH07G07450.1	AhAPX57	8285711	8288795	Ad07	aradu.V14167.gnm1.ann1.Aradu.Y7A6L.1	AdAPX19	8581033	8583707
Ah07	AH07G12530.1	AhAPX51	18527203	18532323	Ad07	aradu.V14167.gnm1.ann1.Aradu.52Q7K.1	AdAPX53	18912978	18915782
Ah07	AH07G12560.1	AhAPX52	18594896	18601439	Ad07	aradu.V14167.gnm1.ann1.Aradu.61ES3.1	AdAPX47	18967201	18973499
Ah07	AH07G12590.1	AhAPX53	18635671	18639517	Ad07	aradu.V14167.gnm1.ann1.Aradu.9Q15V.1	AdAPX74	19003251	19006922
Ah07	AH07G16820.1	AhAPX54	44801950	44806365	Ad07	aradu.V14167.gnm1.ann1.Aradu.1LQ1Q.1	AdAPX38	45940449	45945326
Ah07	AH07G19820.1	AhAPX55	62509632	62516022	Ad07	aradu.V14167.gnm1.ann1.Aradu.UHQ4T.1	AdAPX86	62383516	62389621
Ah07	AH07G22100.1	AhAPX56	73486352	73489072	Ad07	aradu.V14167.gnm1.ann1.Aradu.H03KA.1	AdAPX58	37761156	37763745
Ah08	AH08G13980.1	AhAPX60	28333518	28334985	Ad03	aradu.V14167.gnm1.ann1.Aradu.I62QK.1	AdAPX80	1913204	1915921
Ah08	AH08G16780.1	AhAPX62	31925637	31927655	Ad03	aradu.V14167.gnm1.ann1.Aradu.I66GQ.1	AdAPX43	14541507	14544681
Ah08	AH08G15100.1	AhAPX61	29841553	29842344	Ad08	aradu.V14167.gnm1.ann1.Aradu.9PD7U.1	AdAPX30	27696890	27699741
Ah08	AH08G16780.1	AhAPX62	31925637	31927655	Ad08	aradu.V14167.gnm1.ann1.Aradu.6FX3T.1	AdAPX70	29835341	29836711
Ah08	AH08G19120.1	AhAPX63	35244412	35247708	Ad08	aradu.V14167.gnm1.ann1.Aradu.SH1J0.1	AdAPX9	33381021	33384394
Ah08	AH08G26960.1	AhAPX64	47233503	47238085	Ad08	aradu.V14167.gnm1.ann1.Aradu.1N0XE.1	AdAPX82	45201784	45206373
Ah08	AH08G13980.1	AhAPX60	28333518	28334985	Ad08	aradu.V14167.gnm1.ann1.Aradu.E7RT1.1	AdAPX81	25826012	25827501
Ah08	AH08G05850.1	AhAPX59	10749818	10756483	Ad08	aradu.V14167.gnm1.ann1.Aradu.21285.1	AdAPX79	10873090	10878353
Ah09	AH09G08990.1	AhAPX67	12467381	12469766	Ad06	aradu.V14167.gnm1.ann1.Aradu.8IQ81.1	AdAPX46	12530789	12533191
Ah09	AH09G02450.1	AhAPX69	2707224	2711088	Ad09	aradu.V14167.gnm1.ann1.Aradu.B1BB8.1	AdAPX67	2650414	2652269
Ah09	AH09G08990.1	AhAPX67	12467381	12469766	Ad09	aradu.V14167.gnm1.ann1.Aradu.12T0R.1	AdAPX18	11917322	11919691
Ah09	AH09G11440.1	AhAPX68	19596073	19598456	Ad09	aradu.V14167.gnm1.ann1.Aradu.Z08PN.1	AdAPX20	18467727	18470043
Ah09	AH09G20940.1	AhAPX71	95646878	95647778	Ad09	aradu.V14167.gnm1.ann1.Aradu.760J2.1	AdAPX78	93867468	93878736
Ah09	AH09G23660.1	AhAPX65	106807360	106809471	Ad09	aradu.V14167.gnm1.ann1.Aradu.DDQ1E.1	AdAPX56	104702333	104704043
Ah10	AH10G05800.1	AhAPX76	5516270	5518149	Ad03	aradu.V14167.gnm1.ann1.Aradu.BG2Q4.1	AdAPX17	129561695	129563133
Ah10	AH10G20050.1	AhAPX80	93192897	93194731	Ad06	aradu.V14167.gnm1.ann1.Aradu.00WGF.1	AdAPX49	107849039	107851856
Ah10	AH10G28820.1	AhAPX73	111234580	111235917	Ad06	aradu.V14167.gnm1.ann1.Aradu.N2X0I.1	AdAPX40	85299225	85301044
Ah10	AH10G10440.1	AhAPX75	17084128	17086364	Ad07	aradu.V14167.gnm1.ann1.Aradu.8I3T0.1	AdAPX13	8601961	8603917
Ah10	AH10G17560.1	AhAPX79	81389307	81391669	Ad10	aradu.V14167.gnm1.ann1.Aradu.UD5NS.1	AdAPX6	73900832	73903230
Ah10	AH10G21960.1	AhAPX81	99235900	99237538	Ad10	aradu.V14167.gnm1.ann1.Aradu.D7XHL.1	AdAPX90	94478862	94481798
Ah10	AH10G22530.1	AhAPX72	100608638	100614279	Ad10	aradu.V14167.gnm1.ann1.Aradu.U3RTW.1	AdAPX55	95767551	95772778
Ah10	AH10G28820.1	AhAPX73	111234580	111235917	Ad10	aradu.V14167.gnm1.ann1.Aradu.0D9XJ.1	AdAPX3	106253457	106258092
Ah10	AH10G05800.1	AhAPX76	5516270	5518149	Ad10	aradu.V14167.gnm1.ann1.Aradu.947SP.1	AdAPX10	5793409	5795258
Ah10	AH10G06100.1	AhAPX78	5774246	5774909	Ad10	aradu.V14167.gnm1.ann1.Aradu.9PF9H.1	AdAPX76	6031145	6032567
Ah10	AH10G10440.1	AhAPX75	17084128	17086364	Ad10	aradu.V14167.gnm1.ann1.Aradu.6F2AZ.1	AdAPX8	16537873	16539709
Ah11	AH11G11550.1	AhAPX86	24493045	24496575	Ad01	aradu.V14167.gnm1.ann1.Aradu.2BI47.1	AdAPX37	18056574	18060190
Ah11	AH11G28810.1	AhAPX82	138797865	138799852	Ad01	aradu.V14167.gnm1.ann1.Aradu.DAV01.1	AdAPX65	98659407	98660816
Ah11	AH11G31650.1	AhAPX83	143323723	143325449	Ad01	aradu.V14167.gnm1.ann1.Aradu.7XY8V.1	AdAPX24	95407330	95408534
Ah11	AH11G36340.1	AhAPX85	149097771	149100560	Ad01	aradu.V14167.gnm1.ann1.Aradu.X4HEP.1	AdAPX33	89998934	90001272
Ah11	AH11G02890.1	AhAPX88	3084738	3089773	Ad01	aradu.V14167.gnm1.ann1.Aradu.KKV4I.1	AdAPX11	7141482	7145809
Ah11	AH11G02910.1	AhAPX89	3130469	3135710	Ad01	aradu.V14167.gnm1.ann1.Aradu.X9PNA.1	AdAPX1	7077701	7094090
Ah11	AH11G02950.1	AhAPX91	3166698	3169834	Ad01	aradu.V14167.gnm1.ann1.Aradu.ZW0FL.1	AdAPX27	7068731	7071519
Ah11	AH11G11550.1	AhAPX86	24493045	24496575	Ad05	aradu.V14167.gnm1.ann1.Aradu.8AQ1Z.1	AdAPX44	6727565	6734326
Ah11	AH11G02910.1	AhAPX89	3130469	3135710	Ad07	aradu.V14167.gnm1.ann1.Aradu.61ES3.1	AdAPX47	18967201	18973499
Ah12	AH12G26730.1	AhAPX93	108404557	108407005	Ad02	aradu.V14167.gnm1.ann1.Aradu.2Z4NE.1	AdAPX4	84522101	84527891
Ah12	AH12G26730.1	AhAPX93	108404557	108407005	Ad04	aradu.V14167.gnm1.ann1.Aradu.CCC04.1	AdAPX52	100951153	100953792
Ah12	AH12G38300.1	AhAPX96	122043802	122045360	Ad09	aradu.V14167.gnm1.ann1.Aradu.BNR06.1	AdAPX66	208270	209740
Ah13	AH13G48270.1	AhAPX97	139486779	139488225	Ad03	aradu.V14167.gnm1.ann1.Aradu.BG2Q4.1	AdAPX17	129561695	129563133
Ah13	AH13G15620.1	AhAPX100	18204758	18207998	Ad03	aradu.V14167.gnm1.ann1.Aradu.I66GQ.1	AdAPX43	14541507	14544681
Ah13	AH13G08510.1	AhAPX102	8736964	8741262	Ad03	aradu.V14167.gnm1.ann1.Aradu.T3VDH.1	AdAPX75	5670622	5674578
Ah13	AH13G09650.1	AhAPX103	9945565	9947542	Ad03	aradu.V14167.gnm1.ann1.Aradu.U8NZD.1	AdAPX15	6655407	6657355
Ah13	AH13G03790.1	AhAPX101	3974423	3977110	Ad03	aradu.V14167.gnm1.ann1.Aradu.I62QK.1	AdAPX80	1913204	1915921
Ah13	AH13G08510.1	AhAPX102	8736964	8741262	Ad05	aradu.V14167.gnm1.ann1.Aradu.A61Z4.1	AdAPX77	4335686	4340565
Ah13	AH13G58440.1	AhAPX98	149092723	149095571	Ad06	aradu.V14167.gnm1.ann1.Aradu.N2X0I.1	AdAPX40	85299225	85301044
Ah13	AH13G15620.1	AhAPX100	18204758	18207998	Ad08	aradu.V14167.gnm1.ann1.Aradu.6FX3T.1	AdAPX70	29835341	29836711
Ah13	AH13G03790.1	AhAPX101	3974423	3977110	Ad08	aradu.V14167.gnm1.ann1.Aradu.E7RT1.1	AdAPX81	25826012	25827501
Ah13	AH13G48270.1	AhAPX97	139486779	139488225	Ad10	aradu.V14167.gnm1.ann1.Aradu.947SP.1	AdAPX10	5793409	5795258
Ah13	AH13G58440.1	AhAPX98	149092723	149095571	Ad10	aradu.V14167.gnm1.ann1.Aradu.0D9XJ.1	AdAPX3	106253457	106258092
Ah14	AH14G08400.1	AhAPX108	10635984	10640778	Ad04	aradu.V14167.gnm1.ann1.Aradu.8IX5C.1	AdAPX36	8229613	8235151
Ah14	AH14G08550.1	AhAPX114	11049146	11052349	Ad04	aradu.V14167.gnm1.ann1.Aradu.XEA0F.1	AdAPX63	8792601	8795193
Ah14	AH14G13430.1	AhAPX115	22102280	22106084	Ad04	aradu.V14167.gnm1.ann1.Aradu.QHA6Y.1	AdAPX45	20391184	20394254
Ah14	AH14G24560.1	AhAPX104	102202253	102205325	Ad06	aradu.V14167.gnm1.ann1.Aradu.Z74IT.1	AdAPX39	9174659	9176779
Ah15	AH15G00780.1	AhAPX120	1195095	1202094	Ad01	aradu.V14167.gnm1.ann1.Aradu.2BI47.1	AdAPX37	18056574	18060190
Ah15	AH15G00780.1	AhAPX120	1195095	1202094	Ad05	aradu.V14167.gnm1.ann1.Aradu.8AQ1Z.1	AdAPX44	6727565	6734326
Ah15	AH15G01790.1	AhAPX127	3021942	3024068	Ad05	aradu.V14167.gnm1.ann1.Aradu.P39VN.1	AdAPX31	8289311	8291161
Ah15	AH15G09760.1	AhAPX126	17114694	17116913	Ad05	aradu.V14167.gnm1.ann1.Aradu.VLZ8D.1	AdAPX68	22142355	22143944
Ah15	AH15G35170.1	AhAPX124	149937989	149940475	Ad05	aradu.V14167.gnm1.ann1.Aradu.RTP0Z.1	AdAPX28	105762947	105764844
Ah15	AH15G33980.1	AhAPX121	148489836	148492258	Ad05	aradu.V14167.gnm1.ann1.Aradu.GEY4G.1	AdAPX71	82596691	82599545
Ah15	AH15G33980.1	AhAPX121	148489836	148492258	Ad05	aradu.V14167.gnm1.ann1.Aradu.D8UNY.1	AdAPX60	82654464	82656303
Ah15	AH15G18730.1	AhAPX119	105800480	105804986	Ad05	aradu.V14167.gnm1.ann1.Aradu.YY51Q.1	AdAPX57	104784797	104788388
Ah15	AH15G35170.1	AhAPX124	149937989	149940475	Ad09	aradu.V14167.gnm1.ann1.Aradu.SQK9K.1	AdAPX16	110413664	110415094
Ah15	AH15G33980.1	AhAPX121	148489836	148492258	Ad09	aradu.V14167.gnm1.ann1.Aradu.1D15U.1	AdAPX22	83179639	83187723
Ah16	AH16G25780.1	AhAPX130	114921479	114923328	Ad06	aradu.V14167.gnm1.ann1.Aradu.N2X0I.1	AdAPX40	85299225	85301044
Ah16	AH16G30440.1	AhAPX132	129635252	129640309	Ad06	aradu.V14167.gnm1.ann1.Aradu.D4KTP.1	AdAPX34	96990497	96994509
Ah16	AH16G03520.1	AhAPX135	7153592	7155287	Ad06	aradu.V14167.gnm1.ann1.Aradu.8IQ81.1	AdAPX46	12530789	12533191
Ah16	AH16G05890.1	AhAPX128	10586087	10590003	Ad06	aradu.V14167.gnm1.ann1.Aradu.Z74IT.1	AdAPX39	9174659	9176779
Ah16	AH16G06030.1	AhAPX129	10824424	10825859	Ad06	aradu.V14167.gnm1.ann1.Aradu.N5IEQ.1	AdAPX35	8932325	8934471
Ah16	AH16G03520.1	AhAPX135	7153592	7155287	Ad09	aradu.V14167.gnm1.ann1.Aradu.12T0R.1	AdAPX18	11917322	11919691
Ah17	AH17G11990.1	AhAPX138	20654577	20659858	Ad01	aradu.V14167.gnm1.ann1.Aradu.KKV4I.1	AdAPX11	7141482	7145809
Ah17	AH17G11990.1	AhAPX138	20654577	20659858	Ad07	aradu.V14167.gnm1.ann1.Aradu.52Q7K.1	AdAPX53	18912978	18915782
Ah17	AH17G18150.1	AhAPX140	49822837	49829436	Ad07	aradu.V14167.gnm1.ann1.Aradu.UHQ4T.1	AdAPX86	62383516	62389621
Ah17	AH17G06310.1	AhAPX141	7780769	7782202	Ad07	aradu.V14167.gnm1.ann1.Aradu.8I3T0.1	AdAPX13	8601961	8603917
Ah17	AH17G06350.1	AhAPX142	7839223	7842797	Ad07	aradu.V14167.gnm1.ann1.Aradu.Y7A6L.1	AdAPX19	8581033	8583707
Ah17	AH17G30310.1	AhAPX137	125992119	125997358	Ad08	aradu.V14167.gnm1.ann1.Aradu.21285.1	AdAPX79	10873090	10878353
Ah18	AH18G07180.1	AhAPX147	7610612	7612423	Ad03	aradu.V14167.gnm1.ann1.Aradu.I66GQ.1	AdAPX43	14541507	14544681
Ah18	AH18G23730.1	AhAPX143	103745127	103747921	Ad07	aradu.V14167.gnm1.ann1.Aradu.1LQ1Q.1	AdAPX38	45940449	45945326
Ah18	AH18G22460.1	AhAPX148	92176348	92179136	Ad07	aradu.V14167.gnm1.ann1.Aradu.H03KA.1	AdAPX58	37761156	37763745
Ah18	AH18G05400.1	AhAPX146	5046034	5048279	Ad08	aradu.V14167.gnm1.ann1.Aradu.9PD7U.1	AdAPX30	27696890	27699741
Ah18	AH18G07180.1	AhAPX147	7610612	7612423	Ad08	aradu.V14167.gnm1.ann1.Aradu.6FX3T.1	AdAPX70	29835341	29836711
Ah18	AH18G10570.1	AhAPX144	14253176	14256433	Ad08	aradu.V14167.gnm1.ann1.Aradu.SH1J0.1	AdAPX9	33381021	33384394
Ah19	AH19G42570.1	AhAPX153	158270028	158272186	Ad05	aradu.V14167.gnm1.ann1.Aradu.RTP0Z.1	AdAPX28	105762947	105764844
Ah19	AH19G11940.1	AhAPX154	16033020	16035855	Ad06	aradu.V14167.gnm1.ann1.Aradu.8IQ81.1	AdAPX46	12530789	12533191
Ah19	AH19G03800.1	AhAPX156	3647978	3651568	Ad09	aradu.V14167.gnm1.ann1.Aradu.B1BB8.1	AdAPX67	2650414	2652269
Ah19	AH19G24230.1	AhAPX149	108739384	108750162	Ad09	aradu.V14167.gnm1.ann1.Aradu.1D15U.1	AdAPX22	83179639	83187723
Ah19	AH19G26520.1	AhAPX150	124514590	124517216	Ad09	aradu.V14167.gnm1.ann1.Aradu.760J2.1	AdAPX78	93867468	93878736
Ah19	AH19G29790.1	AhAPX151	138198659	138200491	Ad09	aradu.V14167.gnm1.ann1.Aradu.DDQ1E.1	AdAPX56	104702333	104704043
Ah19	AH19G14960.1	AhAPX155	24411814	24415355	Ad09	aradu.V14167.gnm1.ann1.Aradu.Z08PN.1	AdAPX20	18467727	18470043
Ah19	AH19G11940.1	AhAPX154	16033020	16035855	Ad09	aradu.V14167.gnm1.ann1.Aradu.12T0R.1	AdAPX18	11917322	11919691
Ah19	AH19G42570.1	AhAPX153	158270028	158272186	Ad09	aradu.V14167.gnm1.ann1.Aradu.SQK9K.1	AdAPX16	110413664	110415094
Ah20	AH20G08720.1	AhAPX159	10757108	10758904	Ad03	aradu.V14167.gnm1.ann1.Aradu.BG2Q4.1	AdAPX17	129561695	129563133
Ah20	AH20G26300.1	AhAPX162	119159905	119161714	Ad06	aradu.V14167.gnm1.ann1.Aradu.00WGF.1	AdAPX49	107849039	107851856
Ah20	AH20G14810.1	AhAPX166	25055077	25057327	Ad07	aradu.V14167.gnm1.ann1.Aradu.8I3T0.1	AdAPX13	8601961	8603917
Ah20	AH20G22440.1	AhAPX157	100241861	100244296	Ad10	aradu.V14167.gnm1.ann1.Aradu.UJ1ZX.1	AdAPX21	66155243	66156829
Ah20	AH20G23580.1	AhAPX158	107122890	107125106	Ad10	aradu.V14167.gnm1.ann1.Aradu.UD5NS.1	AdAPX6	73900832	73903230
Ah20	AH20G28750.1	AhAPX163	126510394	126511399	Ad10	aradu.V14167.gnm1.ann1.Aradu.D7XHL.1	AdAPX90	94478862	94481798
Ah20	AH20G29320.1	AhAPX165	128236376	128242367	Ad10	aradu.V14167.gnm1.ann1.Aradu.U3RTW.1	AdAPX55	95767551	95772778
Ah20	AH20G08720.1	AhAPX159	10757108	10758904	Ad10	aradu.V14167.gnm1.ann1.Aradu.947SP.1	AdAPX10	5793409	5795258
Ah20	AH20G14810.1	AhAPX166	25055077	25057327	Ad10	aradu.V14167.gnm1.ann1.Aradu.6F2AZ.1	AdAPX8	16537873	16539709
Ah00	AH00G03280.1	AhAPX2	4356363	4358518	Ad03	aradu.V14167.gnm1.ann1.Aradu.I62QK.1	AdAPX80	1913204	1915921
Ah00	AH00G03280.1	AhAPX2	4356363	4358518	Ad08	aradu.V14167.gnm1.ann1.Aradu.E7RT1.1	AdAPX81	25826012	25827501
Ah00	AH00G01650.1	AhAPX1	2097889	2103344	Ad08	aradu.V14167.gnm1.ann1.Aradu.1N0XE.1	AdAPX82	45201784	45206373
Ah vs Ai
Chr	Gene ID	Gene name	Start	End	Chr	Gene ID	Gene name	Start	End
Ah00	AH00G01650.1	AhAPX1	2097889	2103344	Ai08	araip.K30076.gnm1.ann1.Araip.MJ6EI.1	AiAPX83	124896162	124901411
Ah00	AH00G03280.1	AhAPX2	4356363	4358518	Ai03	araip.K30076.gnm1.ann1.Araip.A6M6K.1	AiAPX79	3879276	3882027
Ah00	AH00G03280.1	AhAPX2	4356363	4358518	Ai08	araip.K30076.gnm1.ann1.Araip.74H17.1	AiAPX91	3238536	3240525
Ah01	AH01G28620.1	AhAPX4	102500452	102502410	Ai01	araip.K30076.gnm1.ann1.Araip.Z1F3X.1	AiAPX66	127221902	127223312
Ah01	AH01G01000.1	AhAPX6	1375833	1378848	Ai01	araip.K30076.gnm1.ann1.Araip.LA90I.1	AiAPX53	13604755	13608324
Ah01	AH01G01000.1	AhAPX6	1375833	1378848	Ai05	araip.K30076.gnm1.ann1.Araip.BJ3QY.1	AiAPX21	11631818	11633839
Ah01	AH01G11780.1	AhAPX7	19611754	19615544	Ai01	araip.K30076.gnm1.ann1.Araip.BKI6W.1	AiAPX37	23872666	23877860
Ah01	AH01G11780.1	AhAPX7	19611754	19615544	Ai05	araip.K30076.gnm1.ann1.Araip.Z0PJ4.1	AiAPX43	6976045	6982236
Ah01	AH01G05760.1	AhAPX8	7328473	7331851	Ai01	araip.K30076.gnm1.ann1.Araip.TI6B2.1	AiAPX32	3114943	3118673
Ah01	AH01G05760.1	AhAPX8	7328473	7331851	Ai07	araip.K30076.gnm1.ann1.Araip.5V3AJ.1	AiAPX24	20553604	20557482
Ah01	AH01G05770.1	AhAPX9	7337480	7340808	Ai01	araip.K30076.gnm1.ann1.Araip.SHV7N.1	AiAPX102	3104305	3106960
Ah01	AH01G05770.1	AhAPX9	7337480	7340808	Ai07	araip.K30076.gnm1.ann1.Araip.0QG56.1	AiAPX45	20490709	20496648
Ah01	AH01G21450.1	AhAPX11	93462083	93464903	Ai01	araip.K30076.gnm1.ann1.Araip.B9NBT.1	AiAPX31	137100540	137102797
Ah01	AH01G22400.1	AhAPX12	94528133	94530005	Ai01	araip.K30076.gnm1.ann1.Araip.433VX.1	AiAPX40	136404877	136407448
Ah01	AH01G22400.1	AhAPX12	94528133	94530005	Ai04	araip.K30076.gnm1.ann1.Araip.653SG.1	AiAPX67	24339587	24345616
Ah01	AH01G26210.1	AhAPX13	99439109	99440543	Ai01	araip.K30076.gnm1.ann1.Araip.99L3G.1	AiAPX65	131567202	131568415
Ah03	AH03G45630.1	AhAPX15	139181869	139183826	Ai03	araip.K30076.gnm1.ann1.Araip.1P50V.1	AiAPX14	130358157	130360013
Ah03	AH03G45630.1	AhAPX15	139181869	139183826	Ai10	araip.K30076.gnm1.ann1.Araip.PP1VA.1	AiAPX10	10045393	10047245
Ah03	AH03G12620.1	AhAPX16	14627164	14630337	Ai03	araip.K30076.gnm1.ann1.Araip.I0093.1	AiAPX46	17773060	17776157
Ah03	AH03G12620.1	AhAPX16	14627164	14630337	Ai08	araip.K30076.gnm1.ann1.Araip.3W2BR.1	AiAPX29	7401501	7403190
Ah03	AH03G01960.1	AhAPX17	2185888	2188509	Ai03	araip.K30076.gnm1.ann1.Araip.A6M6K.1	AiAPX79	3879276	3882027
Ah03	AH03G01960.1	AhAPX17	2185888	2188509	Ai08	araip.K30076.gnm1.ann1.Araip.74H17.1	AiAPX91	3238536	3240525
Ah03	AH03G05320.1	AhAPX18	5424306	5426262	Ai03	araip.K30076.gnm1.ann1.Araip.U5BHC.1	AiAPX13	9649285	9651259
Ah03	AH03G06180.1	AhAPX19	6344863	6349142	Ai03	araip.K30076.gnm1.ann1.Araip.QP2XD.1	AiAPX75	8496302	8500488
Ah03	AH03G06180.1	AhAPX19	6344863	6349142	Ai05	araip.K30076.gnm1.ann1.Araip.FNP9R.1	AiAPX97	4383285	4386439
Ah03	AH03G07350.1	AhAPX20	7481239	7483225	Ai03	araip.K30076.gnm1.ann1.Araip.U5BHC.1	AiAPX13	9649285	9651259
Ah04	AH04G09710.1	AhAPX23	16167482	16170615	Ai04	araip.K30076.gnm1.ann1.Araip.PZ75Q.1	AiAPX61	10249954	10252580
Ah04	AH04G09790.1	AhAPX24	16461124	16464611	Ai04	araip.K30076.gnm1.ann1.Araip.I8S6Q.1	AiAPX59	9997765	10001169
Ah04	AH04G10990.1	AhAPX29	20506817	20510489	Ai04	araip.K30076.gnm1.ann1.Araip.DER8T.1	AiAPX38	20020125	20023378
Ah04	AH04G12400.1	AhAPX30	28356794	28359078	Ai04	araip.K30076.gnm1.ann1.Araip.653SG.1	AiAPX67	24339587	24345616
Ah04	AH04G06960.1	AhAPX31	8749538	8756337	Ai04	araip.K30076.gnm1.ann1.Araip.L7DKR.1	AiAPX77	9729456	9735294
Ah05	AH05G33570.1	AhAPX32	109243657	109247309	Ai05	araip.K30076.gnm1.ann1.Araip.N79SI.1	AiAPX51	104545163	104551976
Ah05	AH05G34100.1	AhAPX33	110342775	110345283	Ai05	araip.K30076.gnm1.ann1.Araip.Y99D8.1	AiAPX5	145958455	145962520
Ah05	AH05G34100.1	AhAPX33	110342775	110345283	Ai09	araip.K30076.gnm1.ann1.Araip.LXR9M.1	AiAPX15	146318010	146319483
Ah05	AH05G02820.1	AhAPX34	2952692	2957325	Ai03	araip.K30076.gnm1.ann1.Araip.QP2XD.1	AiAPX75	8496302	8500488
Ah05	AH05G02820.1	AhAPX34	2952692	2957325	Ai05	araip.K30076.gnm1.ann1.Araip.FNP9R.1	AiAPX97	4383285	4386439
Ah05	AH05G12980.1	AhAPX35	33401462	33403692	Ai05	araip.K30076.gnm1.ann1.Araip.LC7HI.1	AiAPX68	22039859	22041746
Ah05	AH05G03640.1	AhAPX36	3963906	3967523	Ai05	araip.K30076.gnm1.ann1.Araip.09WK1.1	AiAPX47	5415804	5420833
Ah05	AH05G04730.1	AhAPX37	5511796	5519030	Ai01	araip.K30076.gnm1.ann1.Araip.BKI6W.1	AiAPX37	23872666	23877860
Ah05	AH05G04730.1	AhAPX37	5511796	5519030	Ai05	araip.K30076.gnm1.ann1.Araip.Z0PJ4.1	AiAPX43	6976045	6982236
Ah05	AH05G05760.1	AhAPX38	7138054	7139954	Ai05	araip.K30076.gnm1.ann1.Araip.BJ6RI.1	AiAPX52	8633761	8635258
Ah05	AH05G21680.1	AhAPX39	87703778	87704768	Ai05	araip.K30076.gnm1.ann1.Araip.S30D4.1	AiAPX63	144705871	144707147
Ah05	AH05G21680.1	AhAPX39	87703778	87704768	Ai05	araip.K30076.gnm1.ann1.Araip.P8RKN.1	AiAPX3	144580985	144592330
Ah05	AH05G21770.1	AhAPX40	87831162	87833496	Ai05	araip.K30076.gnm1.ann1.Araip.P8RKN.1	AiAPX3	144580985	144592330
Ah06	AH06G24710.1	AhAPX41	101560737	101566418	Ai06	araip.K30076.gnm1.ann1.Araip.WQL72.1	AiAPX30	120050593	120054500
Ah06	AH06G12580.1	AhAPX44	17095907	17098988	Ai06	araip.K30076.gnm1.ann1.Araip.MEL2R.1	AiAPX76	981969	986790
Ah06	AH06G12640.1	AhAPX46	17206186	17208105	Ai06	araip.K30076.gnm1.ann1.Araip.MEL2R.1	AiAPX76	981969	986790
Ah06	AH06G13400.1	AhAPX47	18468981	18470093	Ai06	araip.K30076.gnm1.ann1.Araip.1U8VF.1	AiAPX62	251459	253316
Ah06	AH06G00870.1	AhAPX48	2535126	2536858	Ai06	araip.K30076.gnm1.ann1.Araip.SPY8U.1	AiAPX26	3557923	3559556
Ah06	AH06G00870.1	AhAPX48	2535126	2536858	Ai09	araip.K30076.gnm1.ann1.Araip.JSZ6P.1	AiAPX16	15718002	15721641
Ah06	AH06G20810.1	AhAPX49	88751060	88753020	Ai06	araip.K30076.gnm1.ann1.Araip.N95WX.1	AiAPX34	105965545	105967123
Ah06	AH06G20810.1	AhAPX49	88751060	88753020	Ai10	araip.K30076.gnm1.ann1.Araip.EG5GC.1	AiAPX35	133080358	133081977
Ah07	AH07G12530.1	AhAPX51	18527203	18532323	Ai07	araip.K30076.gnm1.ann1.Araip.7I0KV.1	AiAPX8	20384180	20387804
Ah07	AH07G12560.1	AhAPX52	18594896	18601439	Ai01	araip.K30076.gnm1.ann1.Araip.SHV7N.1	AiAPX102	3104305	3106960
Ah07	AH07G12560.1	AhAPX52	18594896	18601439	Ai07	araip.K30076.gnm1.ann1.Araip.0QG56.1	AiAPX45	20490709	20496648
Ah07	AH07G12590.1	AhAPX53	18635671	18639517	Ai01	araip.K30076.gnm1.ann1.Araip.TI6B2.1	AiAPX32	3114943	3118673
Ah07	AH07G12590.1	AhAPX53	18635671	18639517	Ai07	araip.K30076.gnm1.ann1.Araip.5V3AJ.1	AiAPX24	20553604	20557482
Ah07	AH07G16820.1	AhAPX54	44801950	44806365	Ai08	araip.K30076.gnm1.ann1.Araip.SWD4L.1	AiAPX44	98349252	98351794
Ah07	AH07G19820.1	AhAPX55	62509632	62516022	Ai07	araip.K30076.gnm1.ann1.Araip.S75SQ.1	AiAPX92	47060953	47067176
Ah07	AH07G22100.1	AhAPX56	73486352	73489072	Ai08	araip.K30076.gnm1.ann1.Araip.15H8S.1	AiAPX56	88066445	88069047
Ah07	AH07G07450.1	AhAPX57	8285711	8288795	Ai07	araip.K30076.gnm1.ann1.Araip.SR41M.1	AiAPX17	8370232	8373062
Ah08	AH08G05850.1	AhAPX59	10749818	10756483	Ai07	araip.K30076.gnm1.ann1.Araip.W3BZX.1	AiAPX87	118646687	118653495
Ah08	AH08G13980.1	AhAPX60	28333518	28334985	Ai03	araip.K30076.gnm1.ann1.Araip.A6M6K.1	AiAPX79	3879276	3882027
Ah08	AH08G13980.1	AhAPX60	28333518	28334985	Ai08	araip.K30076.gnm1.ann1.Araip.74H17.1	AiAPX91	3238536	3240525
Ah08	AH08G15100.1	AhAPX61	29841553	29842344	Ai08	araip.K30076.gnm1.ann1.Araip.ZET1U.1	AiAPX27	4943816	4945885
Ah08	AH08G16780.1	AhAPX62	31925637	31927655	Ai03	araip.K30076.gnm1.ann1.Araip.I0093.1	AiAPX46	17773060	17776157
Ah08	AH08G16780.1	AhAPX62	31925637	31927655	Ai08	araip.K30076.gnm1.ann1.Araip.3W2BR.1	AiAPX29	7401501	7403190
Ah08	AH08G19120.1	AhAPX63	35244412	35247708	Ai08	araip.K30076.gnm1.ann1.Araip.GIZ0F.1	AiAPX9	12780371	12784429
Ah08	AH08G26960.1	AhAPX64	47233503	47238085	Ai08	araip.K30076.gnm1.ann1.Araip.MJ6EI.1	AiAPX83	124896162	124901411
Ah09	AH09G23660.1	AhAPX65	106807360	106809471	Ai09	araip.K30076.gnm1.ann1.Araip.X3VWY.1	AiAPX50	127418278	127420025
Ah09	AH09G31660.1	AhAPX66	116756835	116759702	Ai09	araip.K30076.gnm1.ann1.Araip.Q5WR0.1	AiAPX58	140828580	140830312
Ah09	AH09G08990.1	AhAPX67	12467381	12469766	Ai06	araip.K30076.gnm1.ann1.Araip.SPY8U.1	AiAPX26	3557923	3559556
Ah09	AH09G08990.1	AhAPX67	12467381	12469766	Ai09	araip.K30076.gnm1.ann1.Araip.JSZ6P.1	AiAPX16	15718002	15721641
Ah09	AH09G11440.1	AhAPX68	19596073	19598456	Ai09	araip.K30076.gnm1.ann1.Araip.LY9VA.1	AiAPX23	23846844	23850515
Ah09	AH09G02450.1	AhAPX69	2707224	2711088	Ai09	araip.K30076.gnm1.ann1.Araip.QG2H7.1	AiAPX73	3514426	3516137
Ah10	AH10G22530.1	AhAPX72	100608638	100614279	Ai10	araip.K30076.gnm1.ann1.Araip.ZEN1Y.1	AiAPX49	119810067	119815042
Ah10	AH10G28820.1	AhAPX73	111234580	111235917	Ai10	araip.K30076.gnm1.ann1.Araip.EG5GC.1	AiAPX35	133080358	133081977
Ah10	AH10G10440.1	AhAPX75	17084128	17086364	Ai07	araip.K30076.gnm1.ann1.Araip.72YG4.1	AiAPX12	8425871	8427952
Ah10	AH10G10440.1	AhAPX75	17084128	17086364	Ai10	araip.K30076.gnm1.ann1.Araip.JC79F.1	AiAPX7	23652046	23653855
Ah10	AH10G05800.1	AhAPX76	5516270	5518149	Ai03	araip.K30076.gnm1.ann1.Araip.1P50V.1	AiAPX14	130358157	130360013
Ah10	AH10G05800.1	AhAPX76	5516270	5518149	Ai10	araip.K30076.gnm1.ann1.Araip.PP1VA.1	AiAPX10	10045393	10047245
Ah10	AH10G06100.1	AhAPX78	5774246	5774909	Ai10	araip.K30076.gnm1.ann1.Araip.W667L.1	AiAPX69	10390214	10391647
Ah10	AH10G17560.1	AhAPX79	81389307	81391669	Ai10	araip.K30076.gnm1.ann1.Araip.MM1BS.1	AiAPX6	100172754	100174894
Ah10	AH10G20050.1	AhAPX80	93192897	93194731	Ai06	araip.K30076.gnm1.ann1.Araip.NLR8N.1	AiAPX48	132149660	132152432
Ah10	AH10G20050.1	AhAPX80	93192897	93194731	Ai10	araip.K30076.gnm1.ann1.Araip.N8VWZ.1	AiAPX72	111285954	111287580
Ah10	AH10G21960.1	AhAPX81	99235900	99237538	Ai10	araip.K30076.gnm1.ann1.Araip.XJM91.1	AiAPX89	118061798	118062665
Ah11	AH11G28810.1	AhAPX82	138797865	138799852	Ai01	araip.K30076.gnm1.ann1.Araip.Z1F3X.1	AiAPX66	127221902	127223312
Ah11	AH11G31650.1	AhAPX83	143323723	143325449	Ai01	araip.K30076.gnm1.ann1.Araip.99L3G.1	AiAPX65	131567202	131568415
Ah11	AH11G36340.1	AhAPX85	149097771	149100560	Ai01	araip.K30076.gnm1.ann1.Araip.B9NBT.1	AiAPX31	137100540	137102797
Ah11	AH11G11550.1	AhAPX86	24493045	24496575	Ai01	araip.K30076.gnm1.ann1.Araip.BKI6W.1	AiAPX37	23872666	23877860
Ah11	AH11G11550.1	AhAPX86	24493045	24496575	Ai05	araip.K30076.gnm1.ann1.Araip.Z0PJ4.1	AiAPX43	6976045	6982236
Ah11	AH11G11700.1	AhAPX87	25189097	25190336	Ai01	araip.K30076.gnm1.ann1.Araip.IV1BT.1	AiAPX90	24580804	24582035
Ah11	AH11G02890.1	AhAPX88	3084738	3089773	Ai07	araip.K30076.gnm1.ann1.Araip.7I0KV.1	AiAPX8	20384180	20387804
Ah11	AH11G02910.1	AhAPX89	3130469	3135710	Ai01	araip.K30076.gnm1.ann1.Araip.NXE2C.1	AiAPX81	3081099	3084715
Ah11	AH11G02910.1	AhAPX89	3130469	3135710	Ai07	araip.K30076.gnm1.ann1.Araip.0QG56.1	AiAPX45	20490709	20496648
Ah11	AH11G02940.1	AhAPX90	3154785	3157914	Ai01	araip.K30076.gnm1.ann1.Araip.SHV7N.1	AiAPX102	3104305	3106960
Ah11	AH11G02950.1	AhAPX91	3166698	3169834	Ai01	araip.K30076.gnm1.ann1.Araip.TI6B2.1	AiAPX32	3114943	3118673
Ah11	AH11G02950.1	AhAPX91	3166698	3169834	Ai07	araip.K30076.gnm1.ann1.Araip.5V3AJ.1	AiAPX24	20553604	20557482
Ah11	AH11G14080.1	AhAPX92	38404886	38409314	Ai01	araip.K30076.gnm1.ann1.Araip.ZC61D.1	AiAPX86	36825891	36830529
Ah12	AH12G26730.1	AhAPX93	108404557	108407005	Ai01	araip.K30076.gnm1.ann1.Araip.TI6B2.1	AiAPX32	3114943	3118673
Ah12	AH12G26730.1	AhAPX93	108404557	108407005	Ai02	araip.K30076.gnm1.ann1.Araip.SR6HQ.1	AiAPX1	96783294	96788819
Ah12	AH12G26730.1	AhAPX93	108404557	108407005	Ai04	araip.K30076.gnm1.ann1.Araip.0XM2P.1	AiAPX11	110110790	110113569
Ah12	AH12G26740.1	AhAPX94	108408596	108411192	Ai01	araip.K30076.gnm1.ann1.Araip.SHV7N.1	AiAPX102	3104305	3106960
Ah12	AH12G38300.1	AhAPX96	122043802	122045360	Ai02	araip.K30076.gnm1.ann1.Araip.595JK.1	AiAPX82	108769127	108770686
Ah13	AH13G48270.1	AhAPX97	139486779	139488225	Ai03	araip.K30076.gnm1.ann1.Araip.1P50V.1	AiAPX14	130358157	130360013
Ah13	AH13G48270.1	AhAPX97	139486779	139488225	Ai10	araip.K30076.gnm1.ann1.Araip.PP1VA.1	AiAPX10	10045393	10047245
Ah13	AH13G58440.1	AhAPX98	149092723	149095571	Ai10	araip.K30076.gnm1.ann1.Araip.EG5GC.1	AiAPX35	133080358	133081977
Ah13	AH13G15620.1	AhAPX100	18204758	18207998	Ai03	araip.K30076.gnm1.ann1.Araip.I0093.1	AiAPX46	17773060	17776157
Ah13	AH13G15620.1	AhAPX100	18204758	18207998	Ai08	araip.K30076.gnm1.ann1.Araip.3W2BR.1	AiAPX29	7401501	7403190
Ah13	AH13G03790.1	AhAPX101	3974423	3977110	Ai03	araip.K30076.gnm1.ann1.Araip.A6M6K.1	AiAPX79	3879276	3882027
Ah13	AH13G03790.1	AhAPX101	3974423	3977110	Ai08	araip.K30076.gnm1.ann1.Araip.74H17.1	AiAPX91	3238536	3240525
Ah13	AH13G08510.1	AhAPX102	8736964	8741262	Ai03	araip.K30076.gnm1.ann1.Araip.QP2XD.1	AiAPX75	8496302	8500488
Ah13	AH13G08510.1	AhAPX102	8736964	8741262	Ai05	araip.K30076.gnm1.ann1.Araip.FNP9R.1	AiAPX97	4383285	4386439
Ah13	AH13G09650.1	AhAPX103	9945565	9947542	Ai03	araip.K30076.gnm1.ann1.Araip.U5BHC.1	AiAPX13	9649285	9651259
Ah14	AH14G24560.1	AhAPX104	102202253	102205325	Ai06	araip.K30076.gnm1.ann1.Araip.696IC.1	AiAPX78	6612987	6613902
Ah14	AH14G08400.1	AhAPX108	10635984	10640778	Ai04	araip.K30076.gnm1.ann1.Araip.L7DKR.1	AiAPX77	9729456	9735294
Ah14	AH14G08420.1	AhAPX109	10696123	10700141	Ai04	araip.K30076.gnm1.ann1.Araip.H1RCV.1	AiAPX28	9787280	9791363
Ah14	AH14G08550.1	AhAPX114	11049146	11052349	Ai04	araip.K30076.gnm1.ann1.Araip.PZ75Q.1	AiAPX61	10249954	10252580
Ah14	AH14G13430.1	AhAPX115	22102280	22106084	Ai04	araip.K30076.gnm1.ann1.Araip.DER8T.1	AiAPX38	20020125	20023378
Ah14	AH14G16980.1	AhAPX116	39854809	39855923	Ai04	araip.K30076.gnm1.ann1.Araip.653SG.1	AiAPX67	24339587	24345616
Ah15	AH15G18730.1	AhAPX119	105800480	105804986	Ai05	araip.K30076.gnm1.ann1.Araip.N79SI.1	AiAPX51	104545163	104551976
Ah15	AH15G00780.1	AhAPX120	1195095	1202094	Ai01	araip.K30076.gnm1.ann1.Araip.BKI6W.1	AiAPX37	23872666	23877860
Ah15	AH15G00780.1	AhAPX120	1195095	1202094	Ai05	araip.K30076.gnm1.ann1.Araip.Z0PJ4.1	AiAPX43	6976045	6982236
Ah15	AH15G33980.1	AhAPX121	148489836	148492258	Ai05	araip.K30076.gnm1.ann1.Araip.P8RKN.1	AiAPX3	144580985	144592330
Ah15	AH15G33980.1	AhAPX121	148489836	148492258	Ai05	araip.K30076.gnm1.ann1.Araip.S30D4.1	AiAPX63	144705871	144707147
Ah15	AH15G33980.1	AhAPX121	148489836	148492258	Ai09	araip.K30076.gnm1.ann1.Araip.5V6AL.1	AiAPX18	100482247	100492519
Ah15	AH15G35170.1	AhAPX124	149937989	149940475	Ai05	araip.K30076.gnm1.ann1.Araip.Y99D8.1	AiAPX5	145958455	145962520
Ah15	AH15G35170.1	AhAPX124	149937989	149940475	Ai09	araip.K30076.gnm1.ann1.Araip.LXR9M.1	AiAPX15	146318010	146319483
Ah15	AH15G37650.1	AhAPX125	152607462	152611293	Ai05	araip.K30076.gnm1.ann1.Araip.TKG50.1	AiAPX55	148656546	148660015
Ah15	AH15G09760.1	AhAPX126	17114694	17116913	Ai05	araip.K30076.gnm1.ann1.Araip.LC7HI.1	AiAPX68	22039859	22041746
Ah15	AH15G01790.1	AhAPX127	3021942	3024068	Ai05	araip.K30076.gnm1.ann1.Araip.BJ6RI.1	AiAPX52	8633761	8635258
Ah16	AH16G05890.1	AhAPX128	10586087	10590003	Ai06	araip.K30076.gnm1.ann1.Araip.696IC.1	AiAPX78	6612987	6613902
Ah16	AH16G05890.1	AhAPX128	10586087	10590003	Ai06	araip.K30076.gnm1.ann1.Araip.L2KPV.1	AiAPX74	6837628	6839137
Ah16	AH16G06030.1	AhAPX129	10824424	10825859	Ai06	araip.K30076.gnm1.ann1.Araip.L2KPV.1	AiAPX74	6837628	6839137
Ah16	AH16G25780.1	AhAPX130	114921479	114923328	Ai06	araip.K30076.gnm1.ann1.Araip.N95WX.1	AiAPX34	105965545	105967123
Ah16	AH16G30440.1	AhAPX132	129635252	129640309	Ai06	araip.K30076.gnm1.ann1.Araip.WQL72.1	AiAPX30	120050593	120054500
Ah16	AH16G03520.1	AhAPX135	7153592	7155287	Ai06	araip.K30076.gnm1.ann1.Araip.SPY8U.1	AiAPX26	3557923	3559556
Ah16	AH16G03520.1	AhAPX135	7153592	7155287	Ai09	araip.K30076.gnm1.ann1.Araip.JSZ6P.1	AiAPX16	15718002	15721641
Ah16	AH16G01030.1	AhAPX136	993356	995452	Ai06	araip.K30076.gnm1.ann1.Araip.MEL2R.1	AiAPX76	981969	986790
Ah17	AH17G30310.1	AhAPX137	125992119	125997358	Ai07	araip.K30076.gnm1.ann1.Araip.W3BZX.1	AiAPX87	118646687	118653495
Ah17	AH17G11990.1	AhAPX138	20654577	20659858	Ai07	araip.K30076.gnm1.ann1.Araip.7I0KV.1	AiAPX8	20384180	20387804
Ah17	AH17G18150.1	AhAPX140	49822837	49829436	Ai07	araip.K30076.gnm1.ann1.Araip.S75SQ.1	AiAPX92	47060953	47067176
Ah17	AH17G06310.1	AhAPX141	7780769	7782202	Ai07	araip.K30076.gnm1.ann1.Araip.72YG4.1	AiAPX12	8425871	8427952
Ah17	AH17G06350.1	AhAPX142	7839223	7842797	Ai07	araip.K30076.gnm1.ann1.Araip.SR41M.1	AiAPX17	8370232	8373062
Ah18	AH18G23730.1	AhAPX143	103745127	103747921	Ai08	araip.K30076.gnm1.ann1.Araip.SWD4L.1	AiAPX44	98349252	98351794
Ah18	AH18G10570.1	AhAPX144	14253176	14256433	Ai08	araip.K30076.gnm1.ann1.Araip.GIZ0F.1	AiAPX9	12780371	12784429
Ah18	AH18G15530.1	AhAPX145	26788797	26795823	Ai08	araip.K30076.gnm1.ann1.Araip.VFT2D.1	AiAPX85	24610469	24616651
Ah18	AH18G05400.1	AhAPX146	5046034	5048279	Ai08	araip.K30076.gnm1.ann1.Araip.ZET1U.1	AiAPX27	4943816	4945885
Ah18	AH18G07180.1	AhAPX147	7610612	7612423	Ai03	araip.K30076.gnm1.ann1.Araip.I0093.1	AiAPX46	17773060	17776157
Ah18	AH18G07180.1	AhAPX147	7610612	7612423	Ai08	araip.K30076.gnm1.ann1.Araip.3W2BR.1	AiAPX29	7401501	7403190
Ah18	AH18G22460.1	AhAPX148	92176348	92179136	Ai08	araip.K30076.gnm1.ann1.Araip.15H8S.1	AiAPX56	88066445	88069047
Ah19	AH19G24230.1	AhAPX149	108739384	108750162	Ai09	araip.K30076.gnm1.ann1.Araip.5V6AL.1	AiAPX18	100482247	100492519
Ah19	AH19G29790.1	AhAPX151	138198659	138200491	Ai09	araip.K30076.gnm1.ann1.Araip.X3VWY.1	AiAPX50	127418278	127420025
Ah19	AH19G36370.1	AhAPX152	152526304	152529305	Ai09	araip.K30076.gnm1.ann1.Araip.Q5WR0.1	AiAPX58	140828580	140830312
Ah19	AH19G42570.1	AhAPX153	158270028	158272186	Ai05	araip.K30076.gnm1.ann1.Araip.Y99D8.1	AiAPX5	145958455	145962520
Ah19	AH19G42570.1	AhAPX153	158270028	158272186	Ai09	araip.K30076.gnm1.ann1.Araip.LXR9M.1	AiAPX15	146318010	146319483
Ah19	AH19G11940.1	AhAPX154	16033020	16035855	Ai06	araip.K30076.gnm1.ann1.Araip.SPY8U.1	AiAPX26	3557923	3559556
Ah19	AH19G11940.1	AhAPX154	16033020	16035855	Ai09	araip.K30076.gnm1.ann1.Araip.JSZ6P.1	AiAPX16	15718002	15721641
Ah19	AH19G14960.1	AhAPX155	24411814	24415355	Ai09	araip.K30076.gnm1.ann1.Araip.LY9VA.1	AiAPX23	23846844	23850515
Ah19	AH19G03800.1	AhAPX156	3647978	3651568	Ai09	araip.K30076.gnm1.ann1.Araip.QG2H7.1	AiAPX73	3514426	3516137
Ah20	AH20G22440.1	AhAPX157	100241861	100244296	Ai10	araip.K30076.gnm1.ann1.Araip.G30W8.1	AiAPX20	92648067	92649851
Ah20	AH20G23580.1	AhAPX158	107122890	107125106	Ai10	araip.K30076.gnm1.ann1.Araip.MM1BS.1	AiAPX6	100172754	100174894
Ah20	AH20G08720.1	AhAPX159	10757108	10758904	Ai03	araip.K30076.gnm1.ann1.Araip.1P50V.1	AiAPX14	130358157	130360013
Ah20	AH20G08720.1	AhAPX159	10757108	10758904	Ai10	araip.K30076.gnm1.ann1.Araip.PP1VA.1	AiAPX10	10045393	10047245
Ah20	AH20G26300.1	AhAPX162	119159905	119161714	Ai06	araip.K30076.gnm1.ann1.Araip.NLR8N.1	AiAPX48	132149660	132152432
Ah20	AH20G26300.1	AhAPX162	119159905	119161714	Ai10	araip.K30076.gnm1.ann1.Araip.N8VWZ.1	AiAPX72	111285954	111287580
Ah20	AH20G28750.1	AhAPX163	126510394	126511399	Ai10	araip.K30076.gnm1.ann1.Araip.XJM91.1	AiAPX89	118061798	118062665
Ah20	AH20G28770.1	AhAPX164	126544791	126546853	Ai10	araip.K30076.gnm1.ann1.Araip.BNX3S.1	AiAPX41	118089542	118092194
Ah20	AH20G29320.1	AhAPX165	128236376	128242367	Ai10	araip.K30076.gnm1.ann1.Araip.ZEN1Y.1	AiAPX49	119810067	119815042
Ah20	AH20G14810.1	AhAPX166	25055077	25057327	Ai07	araip.K30076.gnm1.ann1.Araip.72YG4.1	AiAPX12	8425871	8427952
Ah20	AH20G14810.1	AhAPX166	25055077	25057327	Ai10	araip.K30076.gnm1.ann1.Araip.JC79F.1	AiAPX7	23652046	23653855
