# Supplementary material for: Genome-Wide Characterization of Ascorbate Peroxidase Gene Family in Peanut (Arachis hypogea L.) Revealed Their Crucial Role in Growth and Multiple Stress Tolerance
Source: Front Plant Sci. 2022 Sep 9;13:962182. doi: 10.3389/fpls.2022.962182 (PMC9524023; doi:10.3389/fpls.2022.962182)
Supplement: Supplementary file 1 [file Data_Sheet_1.ZIP › Supplementary Table 4.xlsx]

## Sheet: Supplementary Table 4
Supplementary Table 4. The information of identified 10 motifs in AhAPX proteins.
Motif name	Motif sequence	width	E-value
Motif1	DPRMAASLLRLHFHDCFVQGCDASILLDD	29	3.1e-2716
Motif2	VVSCADILALAARDSVVLLGGP	22	1.7e-2006
Motif3	GLSTKDLVALSGAHTIG	17	8.4e-1506
Motif4	TPNTFDNNYYKNLLNGKGLLHSDQELFSD	29	1.7e-1968
Motif5	SLRGFEVIDDIKSALEKACPG	21	1.3e-1507
Motif6	MIKMGNIGVLTGSQGEIRKNC	21	5.8e-1500
Motif7	LSPNFYSKTCPNAESIVRSVV	21	3.1e-1235
Motif8	SWEVPLGRRDGRTSSASDANN	21	9.3e-1281
Motif9	ARCSSFRNRLYNFSG	15	1.3e-829
Motif10	STRSJVNKYASBQTAFFKDFA	21	4.6e-809
