# Supplementary material for: Genome-Wide Characterization of Ascorbate Peroxidase Gene Family in Peanut (Arachis hypogea L.) Revealed Their Crucial Role in Growth and Multiple Stress Tolerance
Source: Front Plant Sci. 2022 Sep 9;13:962182. doi: 10.3389/fpls.2022.962182 (PMC9524023; doi:10.3389/fpls.2022.962182)
Supplement: Supplementary file 1 [file Data_Sheet_1.ZIP › Supplementary Table 5.xlsx]

## Sheet: Supplementary Table 5
Supplementary Table 5. Information of phytohormone-, growth and development- and stress-related cis-elements identified in the promoters regions of AhAPX genes.
Gene name	Cis element	Sequence	Position	Length	Strand	Plant source	Cis element name
AhAPX1	I-box	cCATATCCAAT	1523	10	+	Flaveria trinervia	Light responsive element
AhAPX1	CGTCA-motif	CGTCA	624	5	+	Hordeum vulgare	MeJA responsive element
AhAPX1	CGTCA-motif	CGTCA	631	5	-	Hordeum vulgare	MeJA responsive element
AhAPX1	CGTCA-motif	CGTCA	1850	5	+	Hordeum vulgare	MeJA responsive element
AhAPX1	G-box	TACGTG	1670	6	+	Arabidopsis thaliana	Light responsive element
AhAPX1	ABRE	ACGTG	1120	5	-	Arabidopsis thaliana	Abscisic acid responsive element
AhAPX1	ABRE	ACGTG	1671	5	+	Arabidopsis thaliana	Abscisic acid responsive element
AhAPX1	AuxRR-core	GGTCCAT	80	7	+	Nicotiana tabacum	Auxin responsive element
AhAPX1	G-Box	CACGTT	1120	6	+	Pisum sativum	Light responsive element
AhAPX1	TGACG-motif	TGACG	624	5	-	Hordeum vulgare	MeJA responsive element
AhAPX1	TGACG-motif	TGACG	631	5	+	Hordeum vulgare	MeJA responsive element
AhAPX1	TGACG-motif	TGACG	1850	5	-	Hordeum vulgare	MeJA responsive element
AhAPX1	MBS	CAACTG	1878	6	+	Arabidopsis thaliana	Drought responsive element
AhAPX1	chs-CMA2a	TCACTTGA	798	8	-	Petroselinum crispum	Light responsive element
AhAPX1	ATCT-motif	AATCTAATCC	1531	9	+	Pisum sativum	Light responsive element
AhAPX1	Box 4	ATTAAT	365	6	+	Petroselinum crispum	Light responsive element
AhAPX1	Box 4	ATTAAT	656	6	+	Petroselinum crispum	Light responsive element
AhAPX1	Box 4	ATTAAT	714	6	+	Petroselinum crispum	Light responsive element
AhAPX1	Box 4	ATTAAT	731	6	+	Petroselinum crispum	Light responsive element
AhAPX1	Box 4	ATTAAT	737	6	+	Petroselinum crispum	Light responsive element
AhAPX1	Box 4	ATTAAT	1722	6	-	Petroselinum crispum	Light responsive element
AhAPX1	Box 4	ATTAAT	1923	6	-	Petroselinum crispum	Light responsive element
AhAPX1	Box 4	ATTAAT	1927	6	-	Petroselinum crispum	Light responsive element
AhAPX1	Box 4	ATTAAT	1931	6	-	Petroselinum crispum	Light responsive element
AhAPX1	GT1-motif	GCGGTAATT	957	9	+	Oryza sativa	Light responsive element
AhAPX1	GT1-motif	GGTTAAT	1787	7	-	Avena sativa	Light responsive element
AhAPX1	GT1-motif	GGTTAA	1788	6	-	Arabidopsis thaliana	Light responsive element
AhAPX1	GT1-motif	GGTTAA	1835	6	+	Arabidopsis thaliana	Light responsive element
AhAPX2	TCT-motif	TCTTAC	1686	6	+	Arabidopsis thaliana	Light responsive element
AhAPX2	Box 4	ATTAAT	14	6	+	Petroselinum crispum	Light responsive element
AhAPX2	Box 4	ATTAAT	646	6	+	Petroselinum crispum	Light responsive element
AhAPX2	Box 4	ATTAAT	650	6	+	Petroselinum crispum	Light responsive element
AhAPX2	Box 4	ATTAAT	1591	6	-	Petroselinum crispum	Light responsive element
AhAPX2	GT1-motif	GGTTAAT	1257	7	-	Avena sativa	Light responsive element
AhAPX2	GT1-motif	GGTTAA	1258	6	-	Arabidopsis thaliana	Light responsive element
AhAPX2	GT1-motif	GGTTAAT	1524	7	+	Avena sativa	Light responsive element
AhAPX2	GT1-motif	GGTTAAT	1611	7	-	Avena sativa	Light responsive element
AhAPX2	GT1-motif	GGTTAA	1612	6	-	Arabidopsis thaliana	Light responsive element
AhAPX2	chs-CMA2a	TCACTTGA	1287	8	+	Petroselinum crispum	Light responsive element
AhAPX2	MRE	AACCTAA	1260	7	+	Petroselinum crispum	Light responsive element
AhAPX2	MRE	AACCTAA	1383	7	-	Petroselinum crispum	Light responsive element
AhAPX2	MRE	AACCTAA	1614	7	+	Petroselinum crispum	Light responsive element
AhAPX2	AE-box	AGAAACAA	895	8	+	Arabidopsis thaliana	Light responsive element
AhAPX2	ABRE	ACGTG	582	5	+	Arabidopsis thaliana	Abscisic acid responsive element
AhAPX2	TC-rich repeats	GTTTTCTTAC	1500	9	+	Nicotiana tabacum	Defense and stress responsive element
AhAPX2	3-AF1 binding site	TAAGAGAGGAA	1680	10	-	Solanum tuberosum	Light responsive element
AhAPX2	TCA-element	TCAGAAGAGG	304	9	+	Brassica oleracea	Salicylic acid responsive element
AhAPX2	TCA-element	TCAGAAGAGG	543	9	+	Brassica oleracea	Salicylic acid responsive element
AhAPX2	TCA-element	CCATCTTTTT	1402	9	+	Nicotiana tabacum	Salicylic acid responsive element
AhAPX2	TCA-element	CCATCTTTTT	1714	9	+	Nicotiana tabacum	Salicylic acid responsive element
AhAPX2	TCA-element	CCATCTTTTT	1948	9	-	Nicotiana tabacum	Salicylic acid responsive element
AhAPX2	TGACG-motif	TGACG	403	5	+	Hordeum vulgare	MeJA responsive element
AhAPX2	MBS	CAACTG	390	6	-	Arabidopsis thaliana	Drought responsive element
AhAPX2	MBS	CAACTG	1770	6	-	Arabidopsis thaliana	Drought responsive element
AhAPX2	CGTCA-motif	CGTCA	403	5	-	Hordeum vulgare	MeJA responsive element
AhAPX2	ARE	AAACCA	215	6	+	Zea mays	Anaerobic responsive element
AhAPX2	ARE	AAACCA	585	6	-	Zea mays	Anaerobic responsive element
AhAPX2	G-box	CCACGTAA	580	8	-	Brassica napus	Light responsive element
AhAPX2	G-box	TACGTG	581	6	+	Arabidopsis thaliana	Light responsive element
AhAPX3	CGTCA-motif	CGTCA	1792	5	-	Hordeum vulgare	MeJA responsive element
AhAPX4	G-box	CACGTC	1293	6	-	Zea mays	Light responsive element
AhAPX4	ABRE	ACGTG	1216	5	+	Arabidopsis thaliana	Abscisic acid responsive element
AhAPX4	ABRE	ACGTG	1294	5	+	Arabidopsis thaliana	Abscisic acid responsive element
AhAPX4	MBS	CAACTG	876	6	+	Arabidopsis thaliana	Drought responsive element
AhAPX4	MBS	CAACTG	1000	6	+	Arabidopsis thaliana	Drought responsive element
AhAPX4	TGACG-motif	TGACG	1792	5	+	Hordeum vulgare	MeJA responsive element
AhAPX4	G-Box	CACGTT	1215	6	-	Pisum sativum	Light responsive element
AhAPX4	AuxRR-core	GGTCCAT	1023	7	+	Nicotiana tabacum	Auxin responsive element
AhAPX4	MRE	AACCTAA	177	7	+	Petroselinum crispum	Light responsive element
AhAPX4	AE-box	AGAAACAA	1915	8	+	Arabidopsis thaliana	Light responsive element
AhAPX4	ATCT-motif	AATCTAATCC	975	9	+	Pisum sativum	Light responsive element
AhAPX4	GT1-motif	GGTTAA	175	6	-	Arabidopsis thaliana	Light responsive element
AhAPX4	GT1-motif	GGTTAAT	453	7	-	Avena sativa	Light responsive element
AhAPX4	GT1-motif	GGTTAA	454	6	-	Arabidopsis thaliana	Light responsive element
AhAPX4	GT1-motif	GGTTAAT	680	7	+	Avena sativa	Light responsive element
AhAPX4	GT1-motif	GGTTAAT	1142	7	-	Avena sativa	Light responsive element
AhAPX4	GT1-motif	GGTTAA	1143	6	-	Arabidopsis thaliana	Light responsive element
AhAPX4	Box 4	ATTAAT	287	6	+	Petroselinum crispum	Light responsive element
AhAPX5	Box 4	ATTAAT	303	6	+	Petroselinum crispum	Light responsive element
AhAPX5	Box 4	ATTAAT	650	6	+	Petroselinum crispum	Light responsive element
AhAPX5	Box 4	ATTAAT	838	6	+	Petroselinum crispum	Light responsive element
AhAPX5	Box 4	ATTAAT	1094	6	-	Petroselinum crispum	Light responsive element
AhAPX5	Box 4	ATTAAT	1434	6	-	Petroselinum crispum	Light responsive element
AhAPX5	GT1-motif	GGTTAA	180	6	-	Arabidopsis thaliana	Light responsive element
AhAPX5	GT1-motif	GGTTAA	1837	6	+	Arabidopsis thaliana	Light responsive element
AhAPX5	AE-box	AGAAACTT	519	8	+	Arabidopsis thaliana	Light responsive element
AhAPX5	Box II	ACACGTAGA	1949	9	-	Arabidopsis thaliana	Light responsive element
AhAPX5	GA-motif	ATAGATAA	408	8	-	Arabidopsis thaliana	Light responsive element
AhAPX5	MBS	CAACTG	1021	6	+	Arabidopsis thaliana	Drought responsive element
AhAPX5	G-Box	CACGTT	587	6	+	Pisum sativum	Light responsive element
AhAPX5	G-Box	CACGTG	1656	6	-	Pisum sativum	Light responsive element
AhAPX5	O2-site	GATGATGTGG	672	9	-	Zea mays	Zein metabolism
AhAPX5	ABRE	ACGTG	587	5	-	Arabidopsis thaliana	Abscisic acid responsive element
AhAPX5	ABRE	CGCACGTGTC	1654	9	-	Hordeum vulgare	Abscisic acid responsive element
AhAPX5	ABRE	CACGTG	1656	6	-	Arabidopsis thaliana	Abscisic acid responsive element
AhAPX5	ABRE	ACGTG	1657	5	+	Arabidopsis thaliana	Abscisic acid responsive element
AhAPX5	ABRE	ACGTG	1952	5	+	Arabidopsis thaliana	Abscisic acid responsive element
AhAPX5	G-box	CACGTG	1656	6	-	Arabidopsis thaliana	Light responsive element
AhAPX5	G-box	TAACACGTAG	1950	9	-	Brassica oleracea	Light responsive element
AhAPX5	G-box	TACGTG	1951	6	+	Arabidopsis thaliana	Light responsive element
AhAPX5	CGTCA-motif	CGTCA	844	5	-	Hordeum vulgare	MeJA responsive element
AhAPX5	CGTCA-motif	CGTCA	1040	5	-	Hordeum vulgare	MeJA responsive element
AhAPX5	CGTCA-motif	CGTCA	1867	5	+	Hordeum vulgare	MeJA responsive element
AhAPX5	CGTCA-motif	CGTCA	1992	5	+	Hordeum vulgare	MeJA responsive element
AhAPX5	chs-CMA1a	TTACTTAA	611	8	-	Daucus carota	Light responsive element
AhAPX5	Box 4	ATTAAT	639	6	+	Petroselinum crispum	Light responsive element
AhAPX5	Box 4	ATTAAT	1418	6	-	Petroselinum crispum	Light responsive element
AhAPX5	circadian	CAAAGATATC	307	9	+	Lycopersicon esculentum	Circadian control
AhAPX5	GCN4_motif	TGAGTCA	938	7	+	Oryza sativa	Endosperm expression
AhAPX5	TATC-box	TATCCCA	1203	7	+	Oryza sativa	Gibberellin responsive element
AhAPX5	MRE	AACCTAA	911	7	+	Petroselinum crispum	Light responsive element
AhAPX5	MRE	AACCTAA	1834	7	-	Petroselinum crispum	Light responsive element
AhAPX5	TGA-element	AACGAC	1054	6	-	Brassica oleracea	Auxin responsive element
AhAPX5	TGACG-motif	TGACG	844	5	+	Hordeum vulgare	MeJA responsive element
AhAPX5	TGACG-motif	TGACG	1040	5	+	Hordeum vulgare	MeJA responsive element
AhAPX5	TGACG-motif	TGACG	1867	5	-	Hordeum vulgare	MeJA responsive element
AhAPX5	TGACG-motif	TGACG	1992	5	-	Hordeum vulgare	MeJA responsive element
AhAPX6	MSA-like	(T/C)C(T/C)AACGG(T/C)(T/C)A	1700	8.5	-	Catharanthus roseus	Cell cycle regulation
AhAPX6	ABRE	ACGTG	783	5	+	Arabidopsis thaliana	Abscisic acid responsive element
AhAPX6	ABRE	CGTACGTGCA	1526	9	-	Hordeum vulgare	Abscisic acid responsive element
AhAPX6	ABRE	ACGTG	1791	5	-	Arabidopsis thaliana	Abscisic acid responsive element
AhAPX6	ABRE	CACGTG	1817	6	-	Arabidopsis thaliana	Abscisic acid responsive element
AhAPX6	ABRE	ACGTG	1818	5	+	Arabidopsis thaliana	Abscisic acid responsive element
AhAPX6	TGACG-motif	TGACG	1793	5	-	Hordeum vulgare	MeJA responsive element
AhAPX6	G-Box	CACGTT	782	6	-	Pisum sativum	Light responsive element
AhAPX6	G-Box	CACGTG	1817	6	-	Pisum sativum	Light responsive element
AhAPX6	TCA-element	CCATCTTTTT	632	9	+	Nicotiana tabacum	Salicylic acid responsive element
AhAPX6	ARE	AAACCA	110	6	+	Zea mays	Anaerobic responsive element
AhAPX6	ARE	AAACCA	460	6	-	Zea mays	Anaerobic responsive element
AhAPX6	ARE	AAACCA	538	6	-	Zea mays	Anaerobic responsive element
AhAPX6	ARE	AAACCA	901	6	-	Zea mays	Anaerobic responsive element
AhAPX6	CGTCA-motif	CGTCA	1793	5	+	Hordeum vulgare	MeJA responsive element
AhAPX6	G-box	CACGTC	1791	6	+	Zea mays	Light responsive element
AhAPX6	G-box	CACGTG	1817	6	-	Arabidopsis thaliana	Light responsive element
AhAPX6	TCCC-motif	TCTCCCT	1398	7	-	Spinacia oleracea	Light responsive element
AhAPX6	GCN4_motif	TGAGTCA	1741	7	+	Oryza sativa	Endosperm expression
AhAPX7	Box 4	ATTAAT	927	6	+	Petroselinum crispum	Light responsive element
AhAPX7	Box 4	ATTAAT	1054	6	-	Petroselinum crispum	Light responsive element
AhAPX7	Box 4	ATTAAT	1521	6	-	Petroselinum crispum	Light responsive element
AhAPX7	circadian	CAAAGATATC	181	9	-	Lycopersicon esculentum	Circadian control
AhAPX7	AE-box	AGAAACAA	257	8	-	Arabidopsis thaliana	Light responsive element
AhAPX7	TATC-box	TATCCCA	227	7	-	Oryza sativa	Gibberellin responsive element
AhAPX7	ACE	GACACGTATG	1126	9	-	Petroselinum crispum	Light responsive element
AhAPX7	ATCT-motif	AATCTAATCC	85	9	+	Pisum sativum	Light responsive element
AhAPX7	CAT-box	GCCACT	1694	6	-	Arabidopsis thaliana	Meristem expression
AhAPX7	GA-motif	ATAGATAA	787	8	-	Arabidopsis thaliana	Light responsive element
AhAPX7	LAMP-element	CTTTATCA	1645	8	-	Pisum sativum	Light responsive element
AhAPX7	MRE	AACCTAA	91	7	+	Petroselinum crispum	Light responsive element
AhAPX7	MRE	AACCTAA	340	7	-	Petroselinum crispum	Light responsive element
AhAPX7	Box 4	ATTAAT	31	6	+	Petroselinum crispum	Light responsive element
AhAPX7	Box 4	ATTAAT	270	6	+	Petroselinum crispum	Light responsive element
AhAPX7	Box 4	ATTAAT	1424	6	-	Petroselinum crispum	Light responsive element
AhAPX7	Box 4	ATTAAT	1428	6	-	Petroselinum crispum	Light responsive element
AhAPX7	Box 4	ATTAAT	1666	6	-	Petroselinum crispum	Light responsive element
AhAPX7	GT1-motif	GGTTAA	172	6	-	Arabidopsis thaliana	Light responsive element
AhAPX7	AAAC-motif	CAATCAAAACCT	84	11	+	Spinacia oleracea	Light responsive element
AhAPX7	G-box	TACGTG	1128	6	+	Arabidopsis thaliana	Light responsive element
AhAPX7	G-box	CACGTG	1266	6	-	Arabidopsis thaliana	Light responsive element
AhAPX7	G-box	CACGTG	1348	6	-	Arabidopsis thaliana	Light responsive element
AhAPX7	ARE	AAACCA	141	6	-	Zea mays	Anaerobic responsive element
AhAPX7	G-Box	CACGTG	1266	6	-	Pisum sativum	Light responsive element
AhAPX7	G-Box	CACGTGAAA	1345	9	-	Pisum sativum	Light responsive element
AhAPX7	G-Box	CACGTG	1348	6	-	Pisum sativum	Light responsive element
AhAPX7	G-Box	TCCACATGGCA	1707	10	-	Triticum aestivum	Light responsive element
AhAPX7	TCA-element	CCATCTTTTT	854	9	+	Nicotiana tabacum	Salicylic acid responsive element
AhAPX7	TCA-element	CCATCTTTTT	887	9	-	Nicotiana tabacum	Salicylic acid responsive element
AhAPX7	ABRE	ACGTG	1129	5	+	Arabidopsis thaliana	Abscisic acid responsive element
AhAPX7	ABRE	CACGTG	1266	6	-	Arabidopsis thaliana	Abscisic acid responsive element
AhAPX7	ABRE	ACGTG	1267	5	+	Arabidopsis thaliana	Abscisic acid responsive element
AhAPX7	ABRE	CACGTG	1348	6	-	Arabidopsis thaliana	Abscisic acid responsive element
AhAPX7	ABRE	ACGTG	1349	5	+	Arabidopsis thaliana	Abscisic acid responsive element
AhAPX7	MRE	AACCTAA	265	7	-	Petroselinum crispum	Light responsive element
AhAPX7	MRE	AACCTAA	1446	7	-	Petroselinum crispum	Light responsive element
AhAPX7	TCT-motif	TCTTAC	700	6	-	Arabidopsis thaliana	Light responsive element
AhAPX7	TCT-motif	TCTTAC	979	6	+	Arabidopsis thaliana	Light responsive element
AhAPX7	GT1-motif	GGTTAAT	731	7	+	Avena sativa	Light responsive element
AhAPX7	GT1-motif	GGTTAA	1449	6	+	Arabidopsis thaliana	Light responsive element
AhAPX7	Box 4	ATTAAT	83	6	+	Petroselinum crispum	Light responsive element
AhAPX7	Box 4	ATTAAT	185	6	+	Petroselinum crispum	Light responsive element
AhAPX7	Box 4	ATTAAT	1291	6	-	Petroselinum crispum	Light responsive element
AhAPX7	AT1-motif	AATTATTTTTTATT	1128	14	-	Solanum tuberosum	Light responsive element
AhAPX7	CGTCA-motif	CGTCA	16	5	-	Hordeum vulgare	MeJA responsive element
AhAPX7	CGTCA-motif	CGTCA	138	5	+	Hordeum vulgare	MeJA responsive element
AhAPX7	CGTCA-motif	CGTCA	384	5	-	Hordeum vulgare	MeJA responsive element
AhAPX7	G-box	TACGTG	99	6	-	Arabidopsis thaliana	Light responsive element
AhAPX7	G-box	TAACACGTAG	583	9	+	Brassica oleracea	Light responsive element
AhAPX8	ABRE	ACGTG	26	5	-	Arabidopsis thaliana	Abscisic acid responsive element
AhAPX8	ABRE	ACGTG	99	5	-	Arabidopsis thaliana	Abscisic acid responsive element
AhAPX8	O2-site	GTTGACGTGA	1876	9	+	Zea mays	Zein metabolism
AhAPX8	G-Box	CACGTT	26	6	+	Pisum sativum	Light responsive element
AhAPX8	TGACG-motif	TGACG	16	5	+	Hordeum vulgare	MeJA responsive element
AhAPX8	TGACG-motif	TGACG	138	5	-	Hordeum vulgare	MeJA responsive element
AhAPX8	TGACG-motif	TGACG	384	5	+	Hordeum vulgare	MeJA responsive element
AhAPX8	TGA-element	AACGAC	240	6	-	Brassica oleracea	Auxin responsive element
AhAPX8	ARE	AAACCA	189	6	+	Zea mays	Anaerobic responsive element
AhAPX8	ARE	AAACCA	609	6	+	Zea mays	Anaerobic responsive element
AhAPX8	ARE	AAACCA	879	6	+	Zea mays	Anaerobic responsive element
AhAPX8	ARE	AAACCA	1039	6	-	Zea mays	Anaerobic responsive element
AhAPX8	ARE	AAACCA	1935	6	+	Zea mays	Anaerobic responsive element
AhAPX8	G-box	TACGTG	1284	6	+	Arabidopsis thaliana	Light responsive element
AhAPX8	G-box	TACGTG	1897	6	+	Arabidopsis thaliana	Light responsive element
AhAPX9	ABRE	ACGTG	1285	5	+	Arabidopsis thaliana	Abscisic acid responsive element
AhAPX9	ABRE	ACGTG	1898	5	+	Arabidopsis thaliana	Abscisic acid responsive element
AhAPX9	O2-site	GATGACATGG	1240	9	+	Zea mays	Zein metabolism
AhAPX9	MBS	CAACTG	983	6	-	Arabidopsis thaliana	Drought responsive element
AhAPX9	MBS	CAACTG	990	6	-	Arabidopsis thaliana	Drought responsive element
AhAPX9	TCA-element	CCATCTTTTT	942	9	-	Nicotiana tabacum	Salicylic acid responsive element
AhAPX9	MRE	AACCTAA	55	7	-	Petroselinum crispum	Light responsive element
AhAPX9	GATA-motif	AAGATAAGATT	1169	10	+	Arabidopsis thaliana	Light responsive element
AhAPX9	GATA-motif	AAGATAAGATT	1174	10	+	Arabidopsis thaliana	Light responsive element
AhAPX9	ACE	CTAACGTATT	1895	9	-	Petroselinum crispum	Light responsive element
AhAPX9	Box 4	ATTAAT	1635	6	-	Petroselinum crispum	Light responsive element
AhAPX9	GT1-motif	GGTTAA	1713	6	+	Arabidopsis thaliana	Light responsive element
AhAPX9	G-box	CACGTG	1476	6	-	Arabidopsis thaliana	Light responsive element
AhAPX9	G-box	GCCACGTGGA	1727	9	+	Arabidopsis thaliana	Light responsive element
AhAPX9	G-box	CACGTG	1729	6	-	Arabidopsis thaliana	Light responsive element
AhAPX9	G-box	TACGTG	1921	6	+	Arabidopsis thaliana	Light responsive element
AhAPX9	ARE	AAACCA	292	6	-	Zea mays	Anaerobic responsive element
AhAPX9	ARE	AAACCA	1829	6	-	Zea mays	Anaerobic responsive element
AhAPX9	CGTCA-motif	CGTCA	1499	5	+	Hordeum vulgare	MeJA responsive element
AhAPX9	TGA-element	AACGAC	389	6	-	Brassica oleracea	Auxin responsive element
AhAPX9	G-Box	CACGTT	1141	6	+	Pisum sativum	Light responsive element
AhAPX9	G-Box	CACGTG	1476	6	-	Pisum sativum	Light responsive element
AhAPX9	G-Box	CACGTG	1729	6	-	Pisum sativum	Light responsive element
AhAPX9	TGACG-motif	TGACG	1499	5	-	Hordeum vulgare	MeJA responsive element
AhAPX9	3-AF1 binding site	TAAGAGAGGAA	1962	10	-	Solanum tuberosum	Light responsive element
AhAPX9	TCA-element	CCATCTTTTT	1187	9	-	Nicotiana tabacum	Salicylic acid responsive element
AhAPX9	LTR	CCGAAA	1249	6	-	Hordeum vulgare	Low temperature responsive element
AhAPX9	ABRE	ACGTG	1141	5	-	Arabidopsis thaliana	Abscisic acid responsive element
AhAPX9	ABRE	CACGTG	1476	6	-	Arabidopsis thaliana	Abscisic acid responsive element
AhAPX9	ABRE	ACGTG	1477	5	+	Arabidopsis thaliana	Abscisic acid responsive element
AhAPX9	ABRE	CACGTG	1729	6	-	Arabidopsis thaliana	Abscisic acid responsive element
AhAPX9	ABRE	ACGTG	1730	5	+	Arabidopsis thaliana	Abscisic acid responsive element
AhAPX9	ABRE	ACGTG	1922	5	+	Arabidopsis thaliana	Abscisic acid responsive element
AhAPX9	O2-site	GTTGACGTGA	1496	9	-	Zea mays	Zein metabolism
AhAPX10	CAT-box	GCCACT	53	6	-	Arabidopsis thaliana	Meristem expression
AhAPX10	MRE	AACCTAA	816	7	-	Petroselinum crispum	Light responsive element
AhAPX10	GT1-motif	GGTTAA	1237	6	-	Arabidopsis thaliana	Light responsive element
AhAPX10	GT1-motif	GGTTAA	1756	6	+	Arabidopsis thaliana	Light responsive element
AhAPX10	Box 4	ATTAAT	197	6	+	Petroselinum crispum	Light responsive element
AhAPX10	Box 4	ATTAAT	365	6	+	Petroselinum crispum	Light responsive element
AhAPX10	TGA-box	TGACGTAA	1496	8	-	Glycine max	Auxin responsive element
AhAPX10	Box 4	ATTAAT	799	6	+	Petroselinum crispum	Light responsive element
AhAPX10	Box 4	ATTAAT	1119	6	-	Petroselinum crispum	Light responsive element
AhAPX10	Box 4	ATTAAT	1167	6	-	Petroselinum crispum	Light responsive element
AhAPX10	Box 4	ATTAAT	1206	6	-	Petroselinum crispum	Light responsive element
AhAPX10	Box 4	ATTAAT	1764	6	-	Petroselinum crispum	Light responsive element
AhAPX10	Box 4	ATTAAT	1852	6	-	Petroselinum crispum	Light responsive element
AhAPX10	GT1-motif	GGTTAA	1948	6	-	Arabidopsis thaliana	Light responsive element
AhAPX10	TCT-motif	TCTTAC	1798	6	+	Arabidopsis thaliana	Light responsive element
AhAPX10	ACE	GACACGTATG	274	9	+	Petroselinum crispum	Light responsive element
AhAPX10	AE-box	AGAAACTT	1586	8	-	Arabidopsis thaliana	Light responsive element
AhAPX10	GA-motif	ATAGATAA	720	8	+	Arabidopsis thaliana	Light responsive element
AhAPX10	TGACG-motif	TGACG	1880	5	+	Hordeum vulgare	MeJA responsive element
AhAPX10	G-Box	CACGTT	1934	6	+	Pisum sativum	Light responsive element
AhAPX10	ABRE	ACGTG	212	5	-	Arabidopsis thaliana	Abscisic acid responsive element
AhAPX10	ABRE	ACGTG	1928	5	+	Arabidopsis thaliana	Abscisic acid responsive element
AhAPX10	ABRE	GCAACGTGTC	1932	9	-	Hordeum vulgare	Abscisic acid responsive element
AhAPX10	ABRE	ACGTG	1934	5	-	Arabidopsis thaliana	Abscisic acid responsive element
AhAPX10	TC-rich repeats	ATTCTCTAAC	1226	9	-	Nicotiana tabacum	Defense and stress responsive element
AhAPX11	G-box	TAACACGTAG	209	9	+	Brassica oleracea	Light responsive element
AhAPX11	G-box	TACGTG	212	6	-	Arabidopsis thaliana	Light responsive element
AhAPX11	G-box	CACGAC	353	6	+	Zea mays	Light responsive element
AhAPX11	G-box	TACGTG	1927	6	+	Arabidopsis thaliana	Light responsive element
AhAPX11	CGTCA-motif	CGTCA	1880	5	-	Hordeum vulgare	MeJA responsive element
AhAPX11	ARE	AAACCA	707	6	+	Zea mays	Anaerobic responsive element
AhAPX11	ARE	AAACCA	1133	6	-	Zea mays	Anaerobic responsive element
AhAPX11	ABRE	ACGTG	832	5	-	Arabidopsis thaliana	Abscisic acid responsive element
AhAPX11	ABRE	ACGTG	1673	5	+	Arabidopsis thaliana	Abscisic acid responsive element
AhAPX11	TGACG-motif	TGACG	1671	5	+	Hordeum vulgare	MeJA responsive element
AhAPX11	TGACG-motif	TGACG	1733	5	+	Hordeum vulgare	MeJA responsive element
AhAPX11	ARE	AAACCA	1613	6	-	Zea mays	Anaerobic responsive element
AhAPX11	CGTCA-motif	CGTCA	1671	5	-	Hordeum vulgare	MeJA responsive element
AhAPX11	CGTCA-motif	CGTCA	1733	5	-	Hordeum vulgare	MeJA responsive element
AhAPX11	AT1-motif	AATTATTTTTTATT	686	13	+	Solanum tuberosum	Light responsive element
AhAPX11	G-box	TACGTG	832	6	-	Arabidopsis thaliana	Light responsive element
AhAPX11	G-box	CACGTC	1672	6	-	Zea mays	Light responsive element
AhAPX12	GCN4_motif	TGAGTCA	1546	7	+	Oryza sativa	Endosperm expression
AhAPX12	GT1-motif	GGTTAA	122	6	-	Arabidopsis thaliana	Light responsive element
AhAPX12	Box 4	ATTAAT	33	6	+	Petroselinum crispum	Light responsive element
AhAPX12	Box 4	ATTAAT	332	6	+	Petroselinum crispum	Light responsive element
AhAPX12	Box 4	ATTAAT	666	6	+	Petroselinum crispum	Light responsive element
AhAPX12	Box 4	ATTAAT	1046	6	-	Petroselinum crispum	Light responsive element
AhAPX12	Box 4	ATTAAT	1183	6	-	Petroselinum crispum	Light responsive element
AhAPX12	Box 4	ATTAAT	1371	6	-	Petroselinum crispum	Light responsive element
AhAPX12	Box 4	ATTAAT	1410	6	-	Petroselinum crispum	Light responsive element
AhAPX12	ATCT-motif	AATCTAATCC	1232	9	+	Pisum sativum	Light responsive element
AhAPX12	ABRE	CGCACGTGTC	1455	9	+	Hordeum vulgare	Abscisic acid responsive element
AhAPX12	ABRE	CACGTG	1457	6	-	Arabidopsis thaliana	Abscisic acid responsive element
AhAPX12	ABRE	ACGTG	1458	5	+	Arabidopsis thaliana	Abscisic acid responsive element
AhAPX12	TC-rich repeats	ATTCTCTAAC	242	9	+	Nicotiana tabacum	Defense and stress responsive element
AhAPX12	TC-rich repeats	ATTCTCTAAC	835	9	-	Nicotiana tabacum	Defense and stress responsive element
AhAPX12	G-Box	CACGTG	1457	6	-	Pisum sativum	Light responsive element
AhAPX12	TGACG-motif	TGACG	608	5	+	Hordeum vulgare	MeJA responsive element
AhAPX12	TGACG-motif	TGACG	1167	5	-	Hordeum vulgare	MeJA responsive element
AhAPX12	Sp1	GGGCGG	1452	6	-	Oryza sativa	Light responsive element
AhAPX12	CGTCA-motif	CGTCA	608	5	-	Hordeum vulgare	MeJA responsive element
AhAPX12	CGTCA-motif	CGTCA	1167	5	+	Hordeum vulgare	MeJA responsive element
AhAPX12	I-box	cCATATCCAAT	1627	10	+	Flaveria trinervia	Light responsive element
AhAPX12	P-box	CCTTTTG	512	7	+	Oryza sativa	Gibberellin responsive element
AhAPX12	ARE	AAACCA	777	6	+	Zea mays	Anaerobic responsive element
AhAPX13	G-box	CACGAC	1446	6	-	Zea mays	Light responsive element
AhAPX13	G-box	CACGTG	1457	6	-	Arabidopsis thaliana	Light responsive element
AhAPX13	TCCC-motif	TCTCCCT	1839	7	-	Spinacia oleracea	Light responsive element
AhAPX13	Box 4	ATTAAT	738	6	+	Petroselinum crispum	Light responsive element
AhAPX13	Box 4	ATTAAT	967	6	+	Petroselinum crispum	Light responsive element
AhAPX13	Box 4	ATTAAT	974	6	+	Petroselinum crispum	Light responsive element
AhAPX13	Box 4	ATTAAT	1047	6	-	Petroselinum crispum	Light responsive element
AhAPX13	Box 4	ATTAAT	1060	6	-	Petroselinum crispum	Light responsive element
AhAPX13	Box 4	ATTAAT	1287	6	-	Petroselinum crispum	Light responsive element
AhAPX13	Box 4	ATTAAT	1308	6	-	Petroselinum crispum	Light responsive element
AhAPX13	Box 4	ATTAAT	1765	6	-	Petroselinum crispum	Light responsive element
AhAPX13	Box II	TGGTAATAA	1389	9	+	Solanum tuberosum	Light responsive element
AhAPX13	CAT-box	GCCACT	1477	6	+	Arabidopsis thaliana	Meristem expression
AhAPX13	AE-box	AGAAACAA	1982	8	+	Arabidopsis thaliana	Light responsive element
AhAPX13	O2-site	GATGA(C/T)(A/G)TG(A/G)	1495	8	-	Zea mays	Zein metabolism
AhAPX13	ABRE	ACGTG	716	5	+	Arabidopsis thaliana	Abscisic acid responsive element
AhAPX13	ABRE	GACACGTACGT	1039	10	-	Oryza sativa	Abscisic acid responsive element
AhAPX13	ABRE	CGTACGTGCA	1040	9	+	Hordeum vulgare	Abscisic acid responsive element
AhAPX13	ABRE	ACGTG	1043	5	+	Arabidopsis thaliana	Abscisic acid responsive element
AhAPX13	ABRE	ACGTG	1236	5	+	Arabidopsis thaliana	Abscisic acid responsive element
AhAPX13	LTR	CCGAAA	200	6	-	Hordeum vulgare	Low temperature responsive element
AhAPX14	G-Box	CACGTT	1235	6	-	Pisum sativum	Light responsive element
AhAPX14	TGACG-motif	TGACG	1842	5	+	Hordeum vulgare	MeJA responsive element
AhAPX14	CGTCA-motif	CGTCA	1842	5	-	Hordeum vulgare	MeJA responsive element
AhAPX14	P-box	CCTTTTG	298	7	-	Oryza sativa	Gibberellin responsive element
AhAPX14	ARE	AAACCA	458	6	+	Zea mays	Anaerobic responsive element
AhAPX14	MSA-like	(T/C)C(T/C)AACGG(T/C)(T/C)A	217	8.5	-	Catharanthus roseus	Cell cycle regulation
AhAPX14	G-box	CACGTC	715	6	-	Zea mays	Light responsive element
AhAPX14	G-box	TACGTG	1042	6	+	Arabidopsis thaliana	Light responsive element
AhAPX14	TCT-motif	TCTTAC	711	6	-	Arabidopsis thaliana	Light responsive element
AhAPX14	Box 4	ATTAAT	842	6	+	Petroselinum crispum	Light responsive element
AhAPX14	Box 4	ATTAAT	1064	6	-	Petroselinum crispum	Light responsive element
AhAPX14	Box 4	ATTAAT	1127	6	-	Petroselinum crispum	Light responsive element
AhAPX14	Box 4	ATTAAT	1412	6	-	Petroselinum crispum	Light responsive element
AhAPX14	Box 4	ATTAAT	1511	6	-	Petroselinum crispum	Light responsive element
AhAPX14	Box 4	ATTAAT	1731	6	-	Petroselinum crispum	Light responsive element
AhAPX14	Box 4	ATTAAT	1735	6	-	Petroselinum crispum	Light responsive element
AhAPX14	Box 4	ATTAAT	1751	6	-	Petroselinum crispum	Light responsive element
AhAPX14	GATA-motif	AAGATAAGATT	1963	10	-	Arabidopsis thaliana	Light responsive element
AhAPX14	CAT-box	GCCACT	1952	6	+	Arabidopsis thaliana	Meristem expression
AhAPX14	TATC-box	TATCCCA	1414	7	+	Oryza sativa	Gibberellin responsive element
AhAPX14	GA-motif	ATAGATAA	1814	8	+	Arabidopsis thaliana	Light responsive element
AhAPX14	Box 4	ATTAAT	310	6	+	Petroselinum crispum	Light responsive element
AhAPX14	Box 4	ATTAAT	317	6	+	Petroselinum crispum	Light responsive element
AhAPX14	Box 4	ATTAAT	873	6	+	Petroselinum crispum	Light responsive element
AhAPX14	Box 4	ATTAAT	1312	6	-	Petroselinum crispum	Light responsive element
AhAPX14	Box 4	ATTAAT	1684	6	-	Petroselinum crispum	Light responsive element
AhAPX14	Box 4	ATTAAT	1688	6	-	Petroselinum crispum	Light responsive element
AhAPX14	GT1-motif	GTGTGTGAA	1964	9	-	Solanum tuberosum	Light responsive element
AhAPX14	TCT-motif	TCTTAC	785	6	-	Arabidopsis thaliana	Light responsive element
AhAPX14	TCT-motif	TCTTAC	1065	6	-	Arabidopsis thaliana	Light responsive element
AhAPX14	TCT-motif	TCTTAC	1080	6	+	Arabidopsis thaliana	Light responsive element
AhAPX14	ARE	AAACCA	126	6	-	Zea mays	Anaerobic responsive element
AhAPX15	G-Box	CACGTT	84	6	+	Pisum sativum	Light responsive element
AhAPX15	G-Box	CACGTT	350	6	-	Pisum sativum	Light responsive element
AhAPX15	G-Box	CACGTT	577	6	-	Pisum sativum	Light responsive element
AhAPX15	TC-rich repeats	ATTCTCTAAC	798	9	+	Nicotiana tabacum	Defense and stress responsive element
AhAPX15	ABRE	ACGTG	84	5	-	Arabidopsis thaliana	Abscisic acid responsive element
AhAPX15	ABRE	ACGTG	351	5	+	Arabidopsis thaliana	Abscisic acid responsive element
AhAPX15	ABRE	ACGTG	578	5	+	Arabidopsis thaliana	Abscisic acid responsive element
AhAPX15	Gap-box	CAAATGAA(A/G)A	1640	9.5	-	Arabidopsis thaliana	Light responsive element
AhAPX15	MRE	AACCTAA	1176	7	-	Petroselinum crispum	Light responsive element
AhAPX15	GATA-motif	GATAGGG	1791	7	-	Pisum sativum	Light responsive element
AhAPX15	AE-box	AGAAACTT	125	8	-	Arabidopsis thaliana	Light responsive element
AhAPX15	AE-box	AGAAACTT	904	8	-	Arabidopsis thaliana	Light responsive element
AhAPX15	AE-box	AGAAACAA	969	8	-	Arabidopsis thaliana	Light responsive element
AhAPX15	CAT-box	GCCACT	622	6	-	Arabidopsis thaliana	Meristem expression
AhAPX15	Box 4	ATTAAT	945	6	+	Petroselinum crispum	Light responsive element
AhAPX15	Box 4	ATTAAT	1961	6	-	Petroselinum crispum	Light responsive element
AhAPX15	GT1-motif	GGTTAA	900	6	+	Arabidopsis thaliana	Light responsive element
AhAPX15	GT1-motif	GGTTAA	1269	6	+	Arabidopsis thaliana	Light responsive element
AhAPX15	P-box	CCTTTTG	1261	7	+	Oryza sativa	Gibberellin responsive element
AhAPX15	ARE	AAACCA	1182	6	-	Zea mays	Anaerobic responsive element
AhAPX15	ARE	AAACCA	1402	6	+	Zea mays	Anaerobic responsive element
AhAPX15	ARE	AAACCA	1421	6	-	Zea mays	Anaerobic responsive element
AhAPX15	ARE	AAACCA	1426	6	-	Zea mays	Anaerobic responsive element
AhAPX16	LTR	CCGAAA	834	6	+	Hordeum vulgare	Low temperature responsive element
AhAPX16	TC-rich repeats	ATTCTCTAAC	782	9	+	Nicotiana tabacum	Defense and stress responsive element
AhAPX16	MBS	CAACTG	725	6	-	Arabidopsis thaliana	Drought responsive element
AhAPX16	MBS	CAACTG	1208	6	-	Arabidopsis thaliana	Drought responsive element
AhAPX16	G-box	CACGTC	1740	6	+	Zea mays	Light responsive element
AhAPX16	CGTCA-motif	CGTCA	1742	5	+	Hordeum vulgare	MeJA responsive element
AhAPX16	AT1-motif	AATTATTTTTTATT	745	13	+	Solanum tuberosum	Light responsive element
AhAPX16	TGACG-motif	TGACG	1742	5	-	Hordeum vulgare	MeJA responsive element
AhAPX16	LTR	CCGAAA	212	6	+	Hordeum vulgare	Low temperature responsive element
AhAPX16	TC-rich repeats	ATTCTCTAAC	964	9	+	Nicotiana tabacum	Defense and stress responsive element
AhAPX16	O2-site	GATGATGTGG	1391	9	-	Zea mays	Zein metabolism
AhAPX16	O2-site	GTTGACGTGA	1739	9	-	Zea mays	Zein metabolism
AhAPX16	ABRE	TACGGTC	1191	7	-	Arabidopsis thaliana	Abscisic acid responsive element
AhAPX16	ABRE	ACGTG	1740	5	-	Arabidopsis thaliana	Abscisic acid responsive element
AhAPX16	MRE	AACCTAA	1202	7	+	Petroselinum crispum	Light responsive element
AhAPX16	GA-motif	ATAGATAA	227	8	-	Arabidopsis thaliana	Light responsive element
AhAPX16	Box 4	ATTAAT	101	6	+	Petroselinum crispum	Light responsive element
AhAPX16	Box 4	ATTAAT	457	6	+	Petroselinum crispum	Light responsive element
AhAPX16	Box 4	ATTAAT	818	6	+	Petroselinum crispum	Light responsive element
AhAPX16	Box 4	ATTAAT	960	6	+	Petroselinum crispum	Light responsive element
AhAPX16	Box 4	ATTAAT	991	6	+	Petroselinum crispum	Light responsive element
AhAPX16	Box 4	ATTAAT	1556	6	-	Petroselinum crispum	Light responsive element
AhAPX16	Box 4	ATTAAT	1645	6	-	Petroselinum crispum	Light responsive element
AhAPX16	TCT-motif	TCTTAC	1289	6	-	Arabidopsis thaliana	Light responsive element
AhAPX16	G-Box	CACGTT	554	6	+	Pisum sativum	Light responsive element
AhAPX16	TGACG-motif	TGACG	77	5	-	Hordeum vulgare	MeJA responsive element
AhAPX16	TGACG-motif	TGACG	452	5	-	Hordeum vulgare	MeJA responsive element
AhAPX16	MBS	CAACTG	633	6	+	Arabidopsis thaliana	Drought responsive element
AhAPX16	ABRE	ACGTG	554	5	-	Arabidopsis thaliana	Abscisic acid responsive element
AhAPX16	ABRE	AACCCGG	868	7	-	Arabidopsis thaliana	Abscisic acid responsive element
AhAPX16	LTR	CCGAAA	46	6	-	Hordeum vulgare	Low temperature responsive element
AhAPX16	LTR	CCGAAA	895	6	+	Hordeum vulgare	Low temperature responsive element
AhAPX16	LTR	CCGAAA	962	6	-	Hordeum vulgare	Low temperature responsive element
AhAPX16	LTR	CCGAAA	1404	6	-	Hordeum vulgare	Low temperature responsive element
AhAPX17	CGTCA-motif	CGTCA	77	5	+	Hordeum vulgare	MeJA responsive element
AhAPX17	CGTCA-motif	CGTCA	452	5	+	Hordeum vulgare	MeJA responsive element
AhAPX17	P-box	CCTTTTG	135	7	-	Oryza sativa	Gibberellin responsive element
AhAPX17	P-box	CCTTTTG	185	7	-	Oryza sativa	Gibberellin responsive element
AhAPX17	ARE	AAACCA	221	6	+	Zea mays	Anaerobic responsive element
AhAPX17	ARE	AAACCA	1643	6	+	Zea mays	Anaerobic responsive element
AhAPX17	ARE	AAACCA	1764	6	+	Zea mays	Anaerobic responsive element
AhAPX17	Box 4	ATTAAT	1369	6	-	Petroselinum crispum	Light responsive element
AhAPX17	AAAC-motif	CAATCAAAACCT	215	11	+	Spinacia oleracea	Light responsive element
AhAPX17	TCT-motif	TCTTAC	337	6	+	Arabidopsis thaliana	Light responsive element
AhAPX17	GATA-motif	GATAGGA	10	7	+	Arabidopsis thaliana	Light responsive element
AhAPX17	chs-CMA2a	TCACTTGA	111	8	-	Petroselinum crispum	Light responsive element
AhAPX17	chs-Unit 1 m1	ACCTAACCCGC	1732	10	+	Hordeum vulgare	Light responsive element
AhAPX17	TCA-element	CCATCTTTTT	1151	9	-	Nicotiana tabacum	Salicylic acid responsive element
AhAPX17	ABRE	ACGTG	673	5	-	Arabidopsis thaliana	Abscisic acid responsive element
AhAPX17	TC-rich repeats	GTTTTCTTAC	50	9	+	Nicotiana tabacum	Defense and stress responsive element
AhAPX17	TC-rich repeats	ATTCTCTAAC	1822	9	+	Nicotiana tabacum	Defense and stress responsive element
AhAPX18	G-box	TACGTG	673	6	-	Arabidopsis thaliana	Light responsive element
AhAPX18	P-box	CCTTTTG	795	7	+	Oryza sativa	Gibberellin responsive element
AhAPX18	ARE	AAACCA	1258	6	-	Zea mays	Anaerobic responsive element
AhAPX18	ARE	AAACCA	1725	6	+	Zea mays	Anaerobic responsive element
AhAPX18	GT1-motif	GGTTAA	181	6	+	Arabidopsis thaliana	Light responsive element
AhAPX18	Box 4	ATTAAT	14	6	+	Petroselinum crispum	Light responsive element
AhAPX18	Box 4	ATTAAT	132	6	+	Petroselinum crispum	Light responsive element
AhAPX18	Box 4	ATTAAT	365	6	+	Petroselinum crispum	Light responsive element
AhAPX18	Box 4	ATTAAT	461	6	+	Petroselinum crispum	Light responsive element
AhAPX18	Box 4	ATTAAT	582	6	+	Petroselinum crispum	Light responsive element
AhAPX18	Box 4	ATTAAT	1570	6	-	Petroselinum crispum	Light responsive element
AhAPX18	Box 4	ATTAAT	1623	6	-	Petroselinum crispum	Light responsive element
AhAPX18	Box 4	ATTAAT	1739	6	-	Petroselinum crispum	Light responsive element
AhAPX18	TCT-motif	TCTTAC	356	6	+	Arabidopsis thaliana	Light responsive element
AhAPX18	AE-box	AGAAACAA	351	8	-	Arabidopsis thaliana	Light responsive element
AhAPX18	AE-box	AGAAACTT	1012	8	+	Arabidopsis thaliana	Light responsive element
AhAPX18	GATA-motif	AAGATAAGATT	750	10	+	Arabidopsis thaliana	Light responsive element
AhAPX18	GATA-motif	AAGATAAGATT	755	10	+	Arabidopsis thaliana	Light responsive element
AhAPX18	GATA-motif	AAGATAAGATT	1626	10	-	Arabidopsis thaliana	Light responsive element
AhAPX18	MRE	AACCTAA	1430	7	+	Petroselinum crispum	Light responsive element
AhAPX18	MRE	AACCTAA	1476	7	+	Petroselinum crispum	Light responsive element
AhAPX18	circadian	CAAAGATATC	1035	9	+	Lycopersicon esculentum	Circadian control
AhAPX18	circadian	CAAAGATATC	1096	9	+	Lycopersicon esculentum	Circadian control
AhAPX18	Box 4	ATTAAT	191	6	+	Petroselinum crispum	Light responsive element
AhAPX18	Box 4	ATTAAT	1059	6	-	Petroselinum crispum	Light responsive element
AhAPX18	Box 4	ATTAAT	1762	6	-	Petroselinum crispum	Light responsive element
AhAPX18	TCT-motif	TCTTAC	1424	6	+	Arabidopsis thaliana	Light responsive element
AhAPX18	G-box	CACGAC	1856	6	-	Zea mays	Light responsive element
AhAPX19	CGTCA-motif	CGTCA	1939	5	+	Hordeum vulgare	MeJA responsive element
AhAPX19	ARE	AAACCA	580	6	-	Zea mays	Anaerobic responsive element
AhAPX19	ARE	AAACCA	640	6	-	Zea mays	Anaerobic responsive element
AhAPX19	ARE	AAACCA	925	6	-	Zea mays	Anaerobic responsive element
AhAPX19	ARE	AAACCA	1443	6	+	Zea mays	Anaerobic responsive element
AhAPX19	TGACG-motif	TGACG	1939	5	-	Hordeum vulgare	MeJA responsive element
AhAPX19	G-Box	CACGTT	1886	6	+	Pisum sativum	Light responsive element
AhAPX19	ABRE	AACCCGG	660	7	-	Arabidopsis thaliana	Abscisic acid responsive element
AhAPX19	ABRE	AACCCGG	721	7	+	Arabidopsis thaliana	Abscisic acid responsive element
AhAPX19	ABRE	ACGTG	1886	5	-	Arabidopsis thaliana	Abscisic acid responsive element
AhAPX19	LTR	CCGAAA	122	6	-	Hordeum vulgare	Low temperature responsive element
AhAPX19	LTR	CCGAAA	628	6	+	Hordeum vulgare	Low temperature responsive element
AhAPX19	LTR	CCGAAA	695	6	-	Hordeum vulgare	Low temperature responsive element
AhAPX20	LTR	CCGAAA	928	6	-	Hordeum vulgare	Low temperature responsive element
AhAPX20	CAT-box	GCCACT	1038	6	-	Arabidopsis thaliana	Meristem expression
AhAPX20	CAT-box	GCCACT	1639	6	+	Arabidopsis thaliana	Meristem expression
AhAPX20	ACE	CTAACGTATT	530	9	-	Petroselinum crispum	Light responsive element
AhAPX20	TCT-motif	TCTTAC	1332	6	+	Arabidopsis thaliana	Light responsive element
AhAPX20	TCT-motif	TCTTAC	1462	6	-	Arabidopsis thaliana	Light responsive element
AhAPX20	TCT-motif	TCTTAC	1994	6	-	Arabidopsis thaliana	Light responsive element
AhAPX20	GT1-motif	GGTTAA	1021	6	+	Arabidopsis thaliana	Light responsive element
AhAPX20	GT1-motif	GGTTAA	1518	6	+	Arabidopsis thaliana	Light responsive element
AhAPX20	GT1-motif	GGTTAA	1558	6	+	Arabidopsis thaliana	Light responsive element
AhAPX20	Box 4	ATTAAT	593	6	+	Petroselinum crispum	Light responsive element
AhAPX20	Box 4	ATTAAT	1287	6	-	Petroselinum crispum	Light responsive element
AhAPX20	ARE	AAACCA	338	6	+	Zea mays	Anaerobic responsive element
AhAPX20	ARE	AAACCA	649	6	+	Zea mays	Anaerobic responsive element
AhAPX20	ARE	AAACCA	676	6	-	Zea mays	Anaerobic responsive element
AhAPX20	ARE	AAACCA	1879	6	+	Zea mays	Anaerobic responsive element
AhAPX20	CGTCA-motif	CGTCA	885	5	+	Hordeum vulgare	MeJA responsive element
AhAPX20	I-box	AAGATAAGGCT	988	10	-	Gossypium hirsutum	Light responsive element
AhAPX20	P-box	CCTTTTG	653	7	-	Oryza sativa	Gibberellin responsive element
AhAPX20	G-box	CACGAC	621	6	+	Zea mays	Light responsive element
AhAPX20	G-box	CACGTC	690	6	+	Zea mays	Light responsive element
AhAPX20	G-box	CACGAC	888	6	+	Zea mays	Light responsive element
AhAPX20	MSA-like	TCCAACGGT	1049	9	+	Catharanthus roseus	Cell cycle regulation
AhAPX20	LTR	CCGAAA	679	6	-	Hordeum vulgare	Low temperature responsive element
AhAPX20	TC-rich repeats	GTTTTCTTAC	1328	9	+	Nicotiana tabacum	Defense and stress responsive element
AhAPX20	O2-site	GATGACATGG	195	9	-	Zea mays	Zein metabolism
AhAPX20	ABRE	AACCCGG	67	7	+	Arabidopsis thaliana	Abscisic acid responsive element
AhAPX20	ABRE	ACGTG	671	5	-	Arabidopsis thaliana	Abscisic acid responsive element
AhAPX20	ABRE	ACGTG	690	5	-	Arabidopsis thaliana	Abscisic acid responsive element
AhAPX20	TCA-element	CCATCTTTTT	508	9	-	Nicotiana tabacum	Salicylic acid responsive element
AhAPX20	TCA-element	CCATCTTTTT	1882	9	+	Nicotiana tabacum	Salicylic acid responsive element
AhAPX20	G-Box	CACGTT	671	6	+	Pisum sativum	Light responsive element
AhAPX20	TGACG-motif	TGACG	885	5	-	Hordeum vulgare	MeJA responsive element
AhAPX20	TC-rich repeats	ATTCTCTAAC	1970	9	+	Nicotiana tabacum	Defense and stress responsive element
AhAPX20	O2-site	GATGACATGG	1581	9	+	Zea mays	Zein metabolism
AhAPX20	TGA-element	AACGAC	1711	6	-	Brassica oleracea	Auxin responsive element
AhAPX20	Sp1	GGGCGG	1366	6	+	Oryza sativa	Light responsive element
AhAPX20	MBS	CAACTG	381	6	+	Arabidopsis thaliana	Drought responsive element
AhAPX20	CAG-motif	GAAAGGCAGAC	1607	10	+	Arabidopsis thaliana	Light responsive element
AhAPX20	TCA-element	CCATCTTTTT	1503	9	-	Nicotiana tabacum	Salicylic acid responsive element
AhAPX20	ARE	AAACCA	1271	6	-	Zea mays	Anaerobic responsive element
AhAPX20	ARE	AAACCA	1530	6	-	Zea mays	Anaerobic responsive element
AhAPX20	I-box	ccttatcct	113	9	-	Arabidopsis thaliana	Light responsive element
AhAPX21	G-box	TAACACGTAG	177	9	-	Brassica oleracea	Light responsive element
AhAPX21	GCN4_motif	TGAGTCA	521	7	+	Oryza sativa	Endosperm expression
AhAPX21	TCCC-motif	TCTCCCT	1473	7	-	Spinacia oleracea	Light responsive element
AhAPX21	GATT-motif	CTCCTGATTGGA	1565	11	-	Oryza sativa	Light responsive element
AhAPX21	Box 4	ATTAAT	151	6	+	Petroselinum crispum	Light responsive element
AhAPX21	Box 4	ATTAAT	1785	6	-	Petroselinum crispum	Light responsive element
AhAPX21	GT1-motif	GGTTAA	99	6	+	Arabidopsis thaliana	Light responsive element
AhAPX21	GT1-motif	GGTTAA	386	6	+	Arabidopsis thaliana	Light responsive element
AhAPX21	GT1-motif	GGTTAA	388	6	-	Arabidopsis thaliana	Light responsive element
AhAPX21	GT1-motif	GGTTAA	1249	6	+	Arabidopsis thaliana	Light responsive element
AhAPX21	GT1-motif	GGTTAA	1885	6	-	Arabidopsis thaliana	Light responsive element
AhAPX21	sbp-CMA1c	CTTTATCTCTTCCA	1402	13	-	Arabidopsis thaliana	Light responsive element
AhAPX21	SARE	TTCGACCATCTT	1506	11	-	Nicotiana tabacum	Salicylic acid responsive element
AhAPX21	GATA-motif	AAGGATAAGG	112	10	+	Solanum tuberosum	Light responsive element
AhAPX21	GATA-motif	AAGGATAAGG	469	9	+	Solanum tuberosum	Light responsive element
AhAPX21	GATA-motif	GATAGGG	720	7	+	Pisum sativum	Light responsive element
AhAPX21	ACE	GACACGTATG	798	9	+	Petroselinum crispum	Light responsive element
AhAPX21	TCT-motif	TCTTAC	351	6	+	Arabidopsis thaliana	Light responsive element
AhAPX21	TCCC-motif	TCTCCCT	530	7	+	Spinacia oleracea	Light responsive element
AhAPX21	Box 4	ATTAAT	37	6	+	Petroselinum crispum	Light responsive element
AhAPX21	Box 4	ATTAAT	41	6	+	Petroselinum crispum	Light responsive element
AhAPX21	GA-motif	ATAGATAA	929	8	+	Arabidopsis thaliana	Light responsive element
AhAPX21	Box II	TGGTAATAA	203	9	-	Solanum tuberosum	Light responsive element
AhAPX21	CAT-box	GCCACT	1657	6	-	Arabidopsis thaliana	Meristem expression
AhAPX21	ABRE	CGTACGTGCA	1315	9	+	Hordeum vulgare	Abscisic acid responsive element
AhAPX21	ABRE	ACGTG	1318	5	+	Arabidopsis thaliana	Abscisic acid responsive element
AhAPX21	O2-site	GATGATGTGG	604	9	-	Zea mays	Zein metabolism
AhAPX21	TC-rich repeats	GTTTTCTTAC	347	9	+	Nicotiana tabacum	Defense and stress responsive element
AhAPX21	TGACG-motif	TGACG	1681	5	+	Hordeum vulgare	MeJA responsive element
AhAPX21	TCA-element	CCATCTTTTT	668	9	+	Nicotiana tabacum	Salicylic acid responsive element
AhAPX21	TCA-element	TCAGAAGAGG	1868	9	-	Brassica oleracea	Salicylic acid responsive element
AhAPX21	TGA-element	AACGAC	596	6	-	Brassica oleracea	Auxin responsive element
AhAPX21	P-box	CCTTTTG	1701	7	-	Oryza sativa	Gibberellin responsive element
AhAPX21	P-box	CCTTTTG	1781	7	+	Oryza sativa	Gibberellin responsive element
AhAPX21	CGTCA-motif	CGTCA	1681	5	-	Hordeum vulgare	MeJA responsive element
AhAPX21	ARE	AAACCA	1667	6	-	Zea mays	Anaerobic responsive element
AhAPX22	G-box	TACGTG	1317	6	+	Arabidopsis thaliana	Light responsive element
AhAPX22	ABRE	ACGTG	584	5	+	Arabidopsis thaliana	Abscisic acid responsive element
AhAPX22	ABRE	ACGTG	1041	5	-	Arabidopsis thaliana	Abscisic acid responsive element
AhAPX22	ABRE	ACGTG	1201	5	+	Arabidopsis thaliana	Abscisic acid responsive element
AhAPX22	TCA-element	CCATCTTTTT	1176	9	-	Nicotiana tabacum	Salicylic acid responsive element
AhAPX22	3-AF1 binding site	TAAGAGAGGAA	34	10	-	Solanum tuberosum	Light responsive element
AhAPX22	3-AF1 binding site	TAAGAGAGGAA	1735	10	-	Solanum tuberosum	Light responsive element
AhAPX22	G-Box	CACGTT	1041	6	+	Pisum sativum	Light responsive element
AhAPX22	G-Box	CACGTT	1200	6	-	Pisum sativum	Light responsive element
AhAPX22	I-box	atGATAAGGTC	511	10	-	Helianthus annuus	Light responsive element
AhAPX22	ARE	AAACCA	1116	6	+	Zea mays	Anaerobic responsive element
AhAPX22	ARE	AAACCA	1788	6	+	Zea mays	Anaerobic responsive element
AhAPX23	G-box	CACGAC	310	6	+	Zea mays	Light responsive element
AhAPX23	G-box	TACGTG	583	6	+	Arabidopsis thaliana	Light responsive element
AhAPX23	G-box	TAAACGTG	1041	8	-	Brassica oleracea	Light responsive element
AhAPX23	TCT-motif	TCTTAC	56	6	+	Arabidopsis thaliana	Light responsive element
AhAPX23	TCT-motif	TCTTAC	1876	6	+	Arabidopsis thaliana	Light responsive element
AhAPX23	Box 4	ATTAAT	201	6	+	Petroselinum crispum	Light responsive element
AhAPX23	Box 4	ATTAAT	1334	6	-	Petroselinum crispum	Light responsive element
AhAPX23	Box 4	ATTAAT	1705	6	-	Petroselinum crispum	Light responsive element
AhAPX23	GT1-motif	GGTTAA	110	6	-	Arabidopsis thaliana	Light responsive element
AhAPX23	GT1-motif	GGTTAA	1504	6	+	Arabidopsis thaliana	Light responsive element
AhAPX23	GT1-motif	GGTTAAT	1619	7	-	Avena sativa	Light responsive element
AhAPX23	GT1-motif	GGTTAA	1620	6	-	Arabidopsis thaliana	Light responsive element
AhAPX23	chs-CMA2a	TCACTTGA	257	8	-	Petroselinum crispum	Light responsive element
AhAPX23	MRE	AACCTAA	1509	7	+	Petroselinum crispum	Light responsive element
AhAPX23	MRE	AACCTAA	1653	7	-	Petroselinum crispum	Light responsive element
AhAPX23	ACE	GACACGTATG	581	9	-	Petroselinum crispum	Light responsive element
AhAPX23	AE-box	AGAAACTT	1834	8	+	Arabidopsis thaliana	Light responsive element
AhAPX23	SARE	TTCGACCATCTT	423	11	+	Nicotiana tabacum	Salicylic acid responsive element
AhAPX23	GA-motif	ATAGATAA	1171	8	-	Arabidopsis thaliana	Light responsive element
AhAPX23	GA-motif	ATAGATAA	1598	8	+	Arabidopsis thaliana	Light responsive element
AhAPX23	GATA-motif	GATAGGA	51	7	+	Arabidopsis thaliana	Light responsive element
AhAPX23	TATC-box	TATCCCA	48	7	-	Oryza sativa	Gibberellin responsive element
AhAPX23	TCCC-motif	TCTCCCT	1178	7	+	Spinacia oleracea	Light responsive element
AhAPX23	Box 4	ATTAAT	611	6	+	Petroselinum crispum	Light responsive element
AhAPX23	Box 4	ATTAAT	649	6	+	Petroselinum crispum	Light responsive element
AhAPX23	Box 4	ATTAAT	1156	6	-	Petroselinum crispum	Light responsive element
AhAPX23	Box 4	ATTAAT	1248	6	-	Petroselinum crispum	Light responsive element
AhAPX23	Box 4	ATTAAT	1573	6	-	Petroselinum crispum	Light responsive element
AhAPX23	GT1-motif	GGTTAA	184	6	-	Arabidopsis thaliana	Light responsive element
AhAPX23	GT1-motif	GGTTAA	384	6	-	Arabidopsis thaliana	Light responsive element
AhAPX23	circadian	CAAAGATATC	1375	9	+	Lycopersicon esculentum	Circadian control
AhAPX23	ARE	AAACCA	1414	6	-	Zea mays	Anaerobic responsive element
AhAPX23	CGTCA-motif	CGTCA	1133	5	+	Hordeum vulgare	MeJA responsive element
AhAPX23	G-box	TACGTG	336	6	-	Arabidopsis thaliana	Light responsive element
AhAPX23	G-box	TACGTG	1280	6	-	Arabidopsis thaliana	Light responsive element
AhAPX23	ABRE	ACGTG	336	5	-	Arabidopsis thaliana	Abscisic acid responsive element
AhAPX23	ABRE	ACGTG	1280	5	-	Arabidopsis thaliana	Abscisic acid responsive element
AhAPX23	ABRE	TACGGTC	1606	7	+	Arabidopsis thaliana	Abscisic acid responsive element
AhAPX24	Sp1	GGGCGG	1936	6	+	Oryza sativa	Light responsive element
AhAPX24	TGA-element	AACGAC	510	6	+	Brassica oleracea	Auxin responsive element
AhAPX24	TGACG-motif	TGACG	1133	5	-	Hordeum vulgare	MeJA responsive element
AhAPX24	G-box	TACGTG	261	6	-	Arabidopsis thaliana	Light responsive element
AhAPX24	ARE	AAACCA	991	6	+	Zea mays	Anaerobic responsive element
AhAPX24	ARE	AAACCA	1069	6	+	Zea mays	Anaerobic responsive element
AhAPX24	ARE	AAACCA	1649	6	-	Zea mays	Anaerobic responsive element
AhAPX24	ARE	AAACCA	1816	6	+	Zea mays	Anaerobic responsive element
AhAPX24	AT1-motif	AATTATTTTTTATT	70	13	-	Solanum tuberosum	Light responsive element
AhAPX24	I-box	TGATAATGT	6	9	-	Solanum tuberosum	Light responsive element
AhAPX24	CGTCA-motif	CGTCA	1237	5	+	Hordeum vulgare	MeJA responsive element
AhAPX24	TGA-element	AACGAC	930	6	-	Brassica oleracea	Auxin responsive element
AhAPX24	MBS	CAACTG	1079	6	-	Arabidopsis thaliana	Drought responsive element
AhAPX24	MBS	CAACTG	1133	6	-	Arabidopsis thaliana	Drought responsive element
AhAPX24	MBS	CAACTG	1853	6	+	Arabidopsis thaliana	Drought responsive element
AhAPX24	TGACG-motif	TGACG	1237	5	-	Hordeum vulgare	MeJA responsive element
AhAPX24	G-Box	CACGTT	854	6	-	Pisum sativum	Light responsive element
AhAPX25	LTR	CCGAAA	1007	6	+	Hordeum vulgare	Low temperature responsive element
AhAPX25	ABRE	ACGTG	261	5	-	Arabidopsis thaliana	Abscisic acid responsive element
AhAPX25	ABRE	ACGTG	855	5	+	Arabidopsis thaliana	Abscisic acid responsive element
AhAPX25	CAT-box	GCCACT	133	6	+	Arabidopsis thaliana	Meristem expression
AhAPX25	CAT-box	GCCACT	863	6	+	Arabidopsis thaliana	Meristem expression
AhAPX25	GATA-motif	AAGATAAGATT	685	10	+	Arabidopsis thaliana	Light responsive element
AhAPX25	ACE	CTAACGTATT	150	9	+	Petroselinum crispum	Light responsive element
AhAPX25	ACE	CTAACGTATT	453	9	-	Petroselinum crispum	Light responsive element
AhAPX25	Box 4	ATTAAT	462	6	+	Petroselinum crispum	Light responsive element
AhAPX25	GT1-motif	GGTTAA	675	6	-	Arabidopsis thaliana	Light responsive element
AhAPX25	GT1-motif	GGTTAA	944	6	-	Arabidopsis thaliana	Light responsive element
AhAPX25	TCT-motif	TCTTAC	368	6	+	Arabidopsis thaliana	Light responsive element
AhAPX25	TCT-motif	TCTTAC	583	6	-	Arabidopsis thaliana	Light responsive element
AhAPX25	G-box	TACGTG	1621	6	+	Arabidopsis thaliana	Light responsive element
AhAPX26	WUN-motif	AAATTTCCT	21	9	+	Brassica oleracea	Wound responsive element
AhAPX26	ARE	AAACCA	1738	6	+	Zea mays	Anaerobic responsive element
AhAPX26	TCA-element	CCATCTTTTT	1897	9	+	Nicotiana tabacum	Salicylic acid responsive element
AhAPX26	ABRE	TACGTGTC	1621	8	+	Oryza sativa	Abscisic acid responsive element
AhAPX26	ABRE	ACGTG	1622	5	+	Arabidopsis thaliana	Abscisic acid responsive element
AhAPX26	TC-rich repeats	GTTTTCTTAC	1434	9	+	Nicotiana tabacum	Defense and stress responsive element
AhAPX26	ACE	GACACGTATG	501	9	+	Petroselinum crispum	Light responsive element
AhAPX26	GATA-motif	GATAGGA	1572	7	-	Arabidopsis thaliana	Light responsive element
AhAPX26	GATA-motif	AAGATAAGATT	1787	10	-	Arabidopsis thaliana	Light responsive element
AhAPX26	chs-CMA2a	TCACTTGA	1485	8	-	Petroselinum crispum	Light responsive element
AhAPX26	Box 4	ATTAAT	776	6	+	Petroselinum crispum	Light responsive element
AhAPX26	Box 4	ATTAAT	789	6	+	Petroselinum crispum	Light responsive element
AhAPX26	Box 4	ATTAAT	1099	6	-	Petroselinum crispum	Light responsive element
AhAPX26	Box 4	ATTAAT	1103	6	-	Petroselinum crispum	Light responsive element
AhAPX26	Box 4	ATTAAT	1995	6	-	Petroselinum crispum	Light responsive element
AhAPX26	TCT-motif	TCTTAC	684	6	+	Arabidopsis thaliana	Light responsive element
AhAPX26	TGACG-motif	TGACG	48	5	-	Hordeum vulgare	MeJA responsive element
AhAPX26	G-Box	CACGTG	23	6	+	Pisum sativum	Light responsive element
AhAPX26	TCA-element	CCATCTTTTT	1838	9	+	Nicotiana tabacum	Salicylic acid responsive element
AhAPX26	ABRE	ACGTG	17	5	-	Arabidopsis thaliana	Abscisic acid responsive element
AhAPX26	ABRE	CACGTG	23	6	+	Arabidopsis thaliana	Abscisic acid responsive element
AhAPX26	ABRE	ACGTG	24	5	+	Arabidopsis thaliana	Abscisic acid responsive element
AhAPX26	ABRE	ACGTG	46	5	-	Arabidopsis thaliana	Abscisic acid responsive element
AhAPX26	G-box	TACGTG	17	6	-	Arabidopsis thaliana	Light responsive element
AhAPX26	G-box	CACGTG	23	6	+	Arabidopsis thaliana	Light responsive element
AhAPX26	G-box	CACGTC	46	6	+	Zea mays	Light responsive element
AhAPX27	AT1-motif	AATTATTTTTTATT	1700	13	+	Solanum tuberosum	Light responsive element
AhAPX27	P-box	CCTTTTG	172	7	-	Oryza sativa	Gibberellin responsive element
AhAPX27	P-box	CCTTTTG	1942	7	-	Oryza sativa	Gibberellin responsive element
AhAPX27	CGTCA-motif	CGTCA	48	5	+	Hordeum vulgare	MeJA responsive element
AhAPX27	ARE	AAACCA	1680	6	+	Zea mays	Anaerobic responsive element
AhAPX27	Box 4	ATTAAT	231	6	+	Petroselinum crispum	Light responsive element
AhAPX27	Box 4	ATTAAT	237	6	+	Petroselinum crispum	Light responsive element
AhAPX27	Box 4	ATTAAT	394	6	+	Petroselinum crispum	Light responsive element
AhAPX27	Box 4	ATTAAT	1074	6	-	Petroselinum crispum	Light responsive element
AhAPX27	Box 4	ATTAAT	1182	6	-	Petroselinum crispum	Light responsive element
AhAPX27	Box 4	ATTAAT	1240	6	-	Petroselinum crispum	Light responsive element
AhAPX27	Box 4	ATTAAT	1256	6	-	Petroselinum crispum	Light responsive element
AhAPX27	Box 4	ATTAAT	1337	6	-	Petroselinum crispum	Light responsive element
AhAPX27	Box 4	ATTAAT	1928	6	-	Petroselinum crispum	Light responsive element
AhAPX27	TCT-motif	TCTTAC	1230	6	+	Arabidopsis thaliana	Light responsive element
AhAPX27	TCT-motif	TCTTAC	1284	6	+	Arabidopsis thaliana	Light responsive element
AhAPX27	TCCC-motif	TCTCCCT	849	7	+	Spinacia oleracea	Light responsive element
AhAPX27	ACE	GACACGTATG	727	9	+	Petroselinum crispum	Light responsive element
AhAPX27	GA-motif	ATAGATAA	921	8	-	Arabidopsis thaliana	Light responsive element
AhAPX27	TCA-element	CCATCTTTTT	1876	9	-	Nicotiana tabacum	Salicylic acid responsive element
AhAPX27	AuxRR-core	GGTCCAT	1280	7	-	Nicotiana tabacum	Auxin responsive element
AhAPX27	AuxRR-core	GGTCCAT	1509	7	-	Nicotiana tabacum	Auxin responsive element
AhAPX27	TGACG-motif	TGACG	30	5	-	Hordeum vulgare	MeJA responsive element
AhAPX27	TGACG-motif	TGACG	1068	5	-	Hordeum vulgare	MeJA responsive element
AhAPX27	TGA-element	AACGAC	1699	6	-	Brassica oleracea	Auxin responsive element
AhAPX27	O2-site	GATGA(C/T)(A/G)TG(A/G)	1182	8	-	Zea mays	Zein metabolism
AhAPX27	TC-rich repeats	GTTTTCTTAC	1849	9	-	Nicotiana tabacum	Defense and stress responsive element
AhAPX27	G-box	CACGAC	935	6	+	Zea mays	Light responsive element
AhAPX27	CGTCA-motif	CGTCA	30	5	+	Hordeum vulgare	MeJA responsive element
AhAPX27	CGTCA-motif	CGTCA	1068	5	+	Hordeum vulgare	MeJA responsive element
AhAPX27	ARE	AAACCA	725	6	-	Zea mays	Anaerobic responsive element
AhAPX27	ARE	AAACCA	1127	6	+	Zea mays	Anaerobic responsive element
AhAPX27	ARE	AAACCA	1803	6	-	Zea mays	Anaerobic responsive element
AhAPX28	TCCC-motif	TCTCCCT	1751	7	+	Spinacia oleracea	Light responsive element
AhAPX28	TCT-motif	TCTTAC	1730	6	+	Arabidopsis thaliana	Light responsive element
AhAPX28	GA-motif	ATAGATAA	1139	8	-	Arabidopsis thaliana	Light responsive element
AhAPX28	ARE	AAACCA	116	6	-	Zea mays	Anaerobic responsive element
AhAPX28	ARE	AAACCA	1614	6	+	Zea mays	Anaerobic responsive element
AhAPX28	G-box	TAAACGTG	86	8	+	Brassica oleracea	Light responsive element
AhAPX28	G-box	CACGAC	525	6	+	Zea mays	Light responsive element
AhAPX28	G-box	TACGTG	1829	6	-	Arabidopsis thaliana	Light responsive element
AhAPX28	AACA_motif	TAACAAACTCCA	1907	11	-	Oryza sativa	Endosperm expression
AhAPX28	ABRE	ACGTG	89	5	+	Arabidopsis thaliana	Abscisic acid responsive element
AhAPX28	ABRE	ACGTG	1829	5	-	Arabidopsis thaliana	Abscisic acid responsive element
AhAPX28	GARE-motif	TCTGTTG	380	7	-	Brassica oleracea	Gibberellin responsive element
AhAPX28	LTR	CCGAAA	510	6	-	Hordeum vulgare	Low temperature responsive element
AhAPX28	G-Box	CACGTT	88	6	-	Pisum sativum	Light responsive element
AhAPX28	AuxRR-core	GGTCCAT	1121	7	+	Nicotiana tabacum	Auxin responsive element
AhAPX28	chs-CMA2a	TCACTTGA	1983	8	+	Petroselinum crispum	Light responsive element
AhAPX28	TCT-motif	TCTTAC	805	6	+	Arabidopsis thaliana	Light responsive element
AhAPX28	GT1-motif	GGTTAA	311	6	-	Arabidopsis thaliana	Light responsive element
AhAPX28	Box 4	ATTAAT	253	6	+	Petroselinum crispum	Light responsive element
AhAPX28	Box 4	ATTAAT	1059	6	-	Petroselinum crispum	Light responsive element
AhAPX28	Box 4	ATTAAT	1630	6	-	Petroselinum crispum	Light responsive element
AhAPX28	Box 4	ATTAAT	1637	6	-	Petroselinum crispum	Light responsive element
AhAPX28	Box 4	ATTAAT	1878	6	-	Petroselinum crispum	Light responsive element
AhAPX28	GA-motif	ATAGATAA	374	8	-	Arabidopsis thaliana	Light responsive element
AhAPX29	Box 4	ATTAAT	288	6	+	Petroselinum crispum	Light responsive element
AhAPX29	Box 4	ATTAAT	1160	6	-	Petroselinum crispum	Light responsive element
AhAPX29	Box 4	ATTAAT	1265	6	-	Petroselinum crispum	Light responsive element
AhAPX29	Box 4	ATTAAT	1656	6	-	Petroselinum crispum	Light responsive element
AhAPX29	Box 4	ATTAAT	1660	6	-	Petroselinum crispum	Light responsive element
AhAPX29	GT1-motif	GGTTAAT	452	7	+	Avena sativa	Light responsive element
AhAPX29	GT1-motif	GGTTAAT	1777	7	-	Avena sativa	Light responsive element
AhAPX29	GT1-motif	GGTTAA	1778	6	-	Arabidopsis thaliana	Light responsive element
AhAPX29	ARE	AAACCA	265	6	-	Zea mays	Anaerobic responsive element
AhAPX29	ARE	AAACCA	485	6	+	Zea mays	Anaerobic responsive element
AhAPX29	P-box	CCTTTTG	67	7	+	Oryza sativa	Gibberellin responsive element
AhAPX29	I-box	TGATAATGT	1840	9	-	Solanum tuberosum	Light responsive element
AhAPX29	CGTCA-motif	CGTCA	1068	5	+	Hordeum vulgare	MeJA responsive element
AhAPX29	G-Box	CACGTT	1403	6	+	Pisum sativum	Light responsive element
AhAPX29	TGACG-motif	TGACG	1068	5	-	Hordeum vulgare	MeJA responsive element
AhAPX30	GARE-motif	TCTGTTG	683	7	-	Brassica oleracea	Gibberellin responsive element
AhAPX30	TC-rich repeats	ATTCTCTAAC	596	9	-	Nicotiana tabacum	Defense and stress responsive element
AhAPX30	TC-rich repeats	GTTTTCTTAC	1004	9	+	Nicotiana tabacum	Defense and stress responsive element
AhAPX30	ABRE	ACGTG	1403	5	-	Arabidopsis thaliana	Abscisic acid responsive element
AhAPX30	TGACG-motif	TGACG	484	5	+	Hordeum vulgare	MeJA responsive element
AhAPX30	TGACG-motif	TGACG	1800	5	-	Hordeum vulgare	MeJA responsive element
AhAPX30	ABRE	ACGTG	593	5	+	Arabidopsis thaliana	Abscisic acid responsive element
AhAPX30	ABRE	ACGTG	1389	5	-	Arabidopsis thaliana	Abscisic acid responsive element
AhAPX30	MSA-like	TCCAACGGT	75	9	+	Catharanthus roseus	Cell cycle regulation
AhAPX30	G-box	TACGTG	592	6	+	Arabidopsis thaliana	Light responsive element
AhAPX30	G-box	TACGTG	1389	6	-	Arabidopsis thaliana	Light responsive element
AhAPX31	ARE	AAACCA	676	6	+	Zea mays	Anaerobic responsive element
AhAPX31	ARE	AAACCA	1237	6	+	Zea mays	Anaerobic responsive element
AhAPX31	ARE	AAACCA	1969	6	+	Zea mays	Anaerobic responsive element
AhAPX31	CGTCA-motif	CGTCA	484	5	-	Hordeum vulgare	MeJA responsive element
AhAPX31	CGTCA-motif	CGTCA	1800	5	+	Hordeum vulgare	MeJA responsive element
AhAPX31	GT1-motif	GGTTAAT	702	7	+	Avena sativa	Light responsive element
AhAPX31	GT1-motif	GGTTAAT	1401	7	-	Avena sativa	Light responsive element
AhAPX31	GT1-motif	GGTTAA	1402	6	-	Arabidopsis thaliana	Light responsive element
AhAPX31	GT1-motif	GGTTAAT	1870	7	-	Avena sativa	Light responsive element
AhAPX31	GT1-motif	GGTTAA	1871	6	-	Arabidopsis thaliana	Light responsive element
AhAPX31	Box 4	ATTAAT	498	6	+	Petroselinum crispum	Light responsive element
AhAPX31	Box 4	ATTAAT	526	6	+	Petroselinum crispum	Light responsive element
AhAPX31	Box 4	ATTAAT	791	6	+	Petroselinum crispum	Light responsive element
AhAPX31	Box 4	ATTAAT	1313	6	-	Petroselinum crispum	Light responsive element
AhAPX31	Box 4	ATTAAT	1381	6	-	Petroselinum crispum	Light responsive element
AhAPX31	Box 4	ATTAAT	1622	6	-	Petroselinum crispum	Light responsive element
AhAPX31	TATC-box	TATCCCA	1522	7	-	Oryza sativa	Gibberellin responsive element
AhAPX31	MRE	AACCTAA	1232	7	+	Petroselinum crispum	Light responsive element
AhAPX31	MRE	AACCTAA	1783	7	+	Petroselinum crispum	Light responsive element
AhAPX31	chs-CMA2a	TCACTTGA	1415	8	+	Petroselinum crispum	Light responsive element
AhAPX31	GA-motif	ATAGATAA	1639	8	-	Arabidopsis thaliana	Light responsive element
AhAPX31	GCN4_motif	TGAGTCA	439	7	-	Oryza sativa	Endosperm expression
AhAPX31	Box 4	ATTAAT	877	6	+	Petroselinum crispum	Light responsive element
AhAPX31	Box 4	ATTAAT	960	6	+	Petroselinum crispum	Light responsive element
AhAPX31	Box 4	ATTAAT	1036	6	-	Petroselinum crispum	Light responsive element
AhAPX31	Box 4	ATTAAT	1082	6	-	Petroselinum crispum	Light responsive element
AhAPX31	Box 4	ATTAAT	1371	6	-	Petroselinum crispum	Light responsive element
AhAPX31	Box 4	ATTAAT	1671	6	-	Petroselinum crispum	Light responsive element
AhAPX31	Box 4	ATTAAT	1678	6	-	Petroselinum crispum	Light responsive element
AhAPX31	Box 4	ATTAAT	1691	6	-	Petroselinum crispum	Light responsive element
AhAPX31	GT1-motif	GGTTAA	909	6	-	Arabidopsis thaliana	Light responsive element
AhAPX31	CAT-box	GCCACT	744	6	+	Arabidopsis thaliana	Meristem expression
AhAPX31	CAT-box	GCCACT	1281	6	+	Arabidopsis thaliana	Meristem expression
AhAPX31	CAT-box	GCCACT	1838	6	-	Arabidopsis thaliana	Meristem expression
AhAPX31	CAT-box	GCCACT	1847	6	+	Arabidopsis thaliana	Meristem expression
AhAPX31	ABRE	ACGTG	42	5	+	Arabidopsis thaliana	Abscisic acid responsive element
AhAPX31	ABRE	CACGTG	311	6	+	Arabidopsis thaliana	Abscisic acid responsive element
AhAPX31	ABRE	ACGTG	312	5	+	Arabidopsis thaliana	Abscisic acid responsive element
AhAPX31	ABRE	ACGTG	1977	5	-	Arabidopsis thaliana	Abscisic acid responsive element
AhAPX31	TCA-element	CCATCTTTTT	732	9	-	Nicotiana tabacum	Salicylic acid responsive element
AhAPX31	G-Box	CACGTT	41	6	-	Pisum sativum	Light responsive element
AhAPX31	G-Box	CACGTG	311	6	+	Pisum sativum	Light responsive element
AhAPX31	G-Box	CACGTT	1977	6	+	Pisum sativum	Light responsive element
AhAPX31	TGACG-motif	TGACG	1345	5	-	Hordeum vulgare	MeJA responsive element
AhAPX31	MBS	CAACTG	241	6	+	Arabidopsis thaliana	Drought responsive element
AhAPX31	MBS	CAACTG	1945	6	-	Arabidopsis thaliana	Drought responsive element
AhAPX31	I-box	gGATAAGGTG	223	9	-	Zea mays	Light responsive element
AhAPX31	CGTCA-motif	CGTCA	1345	5	+	Hordeum vulgare	MeJA responsive element
AhAPX31	chs-CMA1a	TTACTTAA	319	8	+	Daucus carota	Light responsive element
AhAPX31	chs-CMA1a	TTACTTAA	1637	8	+	Daucus carota	Light responsive element
AhAPX31	ARE	AAACCA	1817	6	+	Zea mays	Anaerobic responsive element
AhAPX31	G-box	CACGTG	311	6	+	Arabidopsis thaliana	Light responsive element
AhAPX32	G-box	CACGAC	91	6	-	Zea mays	Light responsive element
AhAPX32	G-box	CACGTG	222	6	+	Arabidopsis thaliana	Light responsive element
AhAPX33	AT1-motif	AATTATTTTTTATT	1280	13	-	Solanum tuberosum	Light responsive element
AhAPX33	CGTCA-motif	CGTCA	427	5	+	Hordeum vulgare	MeJA responsive element
AhAPX33	CGTCA-motif	CGTCA	657	5	-	Hordeum vulgare	MeJA responsive element
AhAPX33	TGACG-motif	TGACG	427	5	-	Hordeum vulgare	MeJA responsive element
AhAPX33	TGACG-motif	TGACG	657	5	+	Hordeum vulgare	MeJA responsive element
AhAPX33	G-Box	CACGTG	222	6	+	Pisum sativum	Light responsive element
AhAPX33	TCA-element	CCATCTTTTT	1294	9	+	Nicotiana tabacum	Salicylic acid responsive element
AhAPX33	TCA-element	CCATCTTTTT	1440	9	+	Nicotiana tabacum	Salicylic acid responsive element
AhAPX33	TGA-element	AACGAC	281	6	+	Brassica oleracea	Auxin responsive element
AhAPX33	ABRE	CACGTG	222	6	+	Arabidopsis thaliana	Abscisic acid responsive element
AhAPX33	ABRE	ACGTG	223	5	+	Arabidopsis thaliana	Abscisic acid responsive element
AhAPX33	O2-site	GTTGACGTGA	1876	9	+	Zea mays	Zein metabolism
AhAPX33	TC-rich repeats	ATTCTCTAAC	274	9	+	Nicotiana tabacum	Defense and stress responsive element
AhAPX33	LTR	CCGAAA	569	6	-	Hordeum vulgare	Low temperature responsive element
AhAPX33	LTR	CCGAAA	766	6	+	Hordeum vulgare	Low temperature responsive element
AhAPX33	LTR	CCGAAA	1452	6	-	Hordeum vulgare	Low temperature responsive element
AhAPX33	MRE	AACCTAA	144	7	+	Petroselinum crispum	Light responsive element
AhAPX33	MRE	AACCTAA	553	7	-	Petroselinum crispum	Light responsive element
AhAPX33	GT1-motif	GGTTAAT	1000	7	+	Avena sativa	Light responsive element
AhAPX33	GT1-motif	GGTTAA	1456	6	+	Arabidopsis thaliana	Light responsive element
AhAPX33	Box 4	ATTAAT	474	6	+	Petroselinum crispum	Light responsive element
AhAPX33	Box 4	ATTAAT	853	6	+	Petroselinum crispum	Light responsive element
AhAPX33	Box 4	ATTAAT	1189	6	-	Petroselinum crispum	Light responsive element
AhAPX33	Box 4	ATTAAT	1193	6	-	Petroselinum crispum	Light responsive element
AhAPX33	TCT-motif	TCTTAC	1022	6	+	Arabidopsis thaliana	Light responsive element
AhAPX33	CAT-box	GCCACT	75	6	-	Arabidopsis thaliana	Meristem expression
AhAPX33	CAT-box	GCCACT	679	6	+	Arabidopsis thaliana	Meristem expression
AhAPX33	GT1-motif	GGTTAAT	1003	7	+	Avena sativa	Light responsive element
AhAPX33	GT1-motif	GGTTAA	1465	6	+	Arabidopsis thaliana	Light responsive element
AhAPX33	Box 4	ATTAAT	248	6	+	Petroselinum crispum	Light responsive element
AhAPX33	Box 4	ATTAAT	500	6	+	Petroselinum crispum	Light responsive element
AhAPX33	Box 4	ATTAAT	1194	6	-	Petroselinum crispum	Light responsive element
AhAPX33	Box 4	ATTAAT	1198	6	-	Petroselinum crispum	Light responsive element
AhAPX33	TCT-motif	TCTTAC	417	6	+	Arabidopsis thaliana	Light responsive element
AhAPX33	TCT-motif	TCTTAC	1025	6	+	Arabidopsis thaliana	Light responsive element
AhAPX34	AT1-motif	AATTATTTTTTATT	1283	13	-	Solanum tuberosum	Light responsive element
AhAPX34	ARE	AAACCA	655	6	-	Zea mays	Anaerobic responsive element
AhAPX34	TCA-element	CCATCTTTTT	355	9	-	Nicotiana tabacum	Salicylic acid responsive element
AhAPX34	TCA-element	CCATCTTTTT	1297	9	+	Nicotiana tabacum	Salicylic acid responsive element
AhAPX34	MBS	CAACTG	284	6	-	Arabidopsis thaliana	Drought responsive element
AhAPX34	O2-site	GTTGACGTGA	1876	9	+	Zea mays	Zein metabolism
AhAPX34	TC-rich repeats	GTTTTCTTAC	1429	9	+	Nicotiana tabacum	Defense and stress responsive element
AhAPX34	LTR	CCGAAA	1461	6	-	Hordeum vulgare	Low temperature responsive element
AhAPX34	GATA-motif	AAGATAAGATT	395	10	+	Arabidopsis thaliana	Light responsive element
AhAPX34	TATC-box	TATCCCA	1762	7	-	Oryza sativa	Gibberellin responsive element
AhAPX34	GA-motif	ATAGATAA	796	8	+	Arabidopsis thaliana	Light responsive element
AhAPX34	Box 4	ATTAAT	92	6	+	Petroselinum crispum	Light responsive element
AhAPX34	Box 4	ATTAAT	182	6	+	Petroselinum crispum	Light responsive element
AhAPX34	Box 4	ATTAAT	214	6	+	Petroselinum crispum	Light responsive element
AhAPX34	Box 4	ATTAAT	232	6	+	Petroselinum crispum	Light responsive element
AhAPX34	Box 4	ATTAAT	351	6	+	Petroselinum crispum	Light responsive element
AhAPX34	Box 4	ATTAAT	631	6	+	Petroselinum crispum	Light responsive element
AhAPX34	Box 4	ATTAAT	643	6	+	Petroselinum crispum	Light responsive element
AhAPX34	Box 4	ATTAAT	730	6	+	Petroselinum crispum	Light responsive element
AhAPX34	Box 4	ATTAAT	742	6	+	Petroselinum crispum	Light responsive element
AhAPX34	Box 4	ATTAAT	1004	6	-	Petroselinum crispum	Light responsive element
AhAPX34	Box 4	ATTAAT	1257	6	-	Petroselinum crispum	Light responsive element
AhAPX34	GT1-motif	GTGTGTGAA	1777	9	+	Solanum tuberosum	Light responsive element
AhAPX34	circadian	CAAAGATATC	1277	9	+	Lycopersicon esculentum	Circadian control
AhAPX34	TCT-motif	TCTTAC	1297	6	+	Arabidopsis thaliana	Light responsive element
AhAPX35	G-box	TACGTG	1715	6	+	Arabidopsis thaliana	Light responsive element
AhAPX35	ARE	AAACCA	1361	6	-	Zea mays	Anaerobic responsive element
AhAPX35	CGTCA-motif	CGTCA	1321	5	+	Hordeum vulgare	MeJA responsive element
AhAPX35	CGTCA-motif	CGTCA	1643	5	-	Hordeum vulgare	MeJA responsive element
AhAPX35	MBS	CAACTG	863	6	+	Arabidopsis thaliana	Drought responsive element
AhAPX35	TGA-element	AACGAC	923	6	-	Brassica oleracea	Auxin responsive element
AhAPX35	TCA-element	TCAGAAGAGG	1242	9	-	Brassica oleracea	Salicylic acid responsive element
AhAPX35	TCA-element	CCATCTTTTT	1898	9	+	Nicotiana tabacum	Salicylic acid responsive element
AhAPX35	TGACG-motif	TGACG	1321	5	-	Hordeum vulgare	MeJA responsive element
AhAPX35	TGACG-motif	TGACG	1643	5	+	Hordeum vulgare	MeJA responsive element
AhAPX35	G-Box	TCCACATGGCA	1827	10	+	Triticum aestivum	Light responsive element
AhAPX35	GARE-motif	TCTGTTG	1329	7	+	Brassica oleracea	Gibberellin responsive element
AhAPX35	ABRE	ACGTG	1716	5	+	Arabidopsis thaliana	Abscisic acid responsive element
AhAPX35	Box 4	ATTAAT	1694	6	-	Petroselinum crispum	Light responsive element
AhAPX35	Box 4	ATTAAT	1789	6	-	Petroselinum crispum	Light responsive element
AhAPX35	TATC-box	TATCCCA	1526	7	+	Oryza sativa	Gibberellin responsive element
AhAPX35	GATA-motif	GATAGGA	1523	7	-	Arabidopsis thaliana	Light responsive element
AhAPX35	GA-motif	ATAGATAA	1483	8	-	Arabidopsis thaliana	Light responsive element
AhAPX35	GA-motif	ATAGATAA	1919	8	+	Arabidopsis thaliana	Light responsive element
AhAPX35	TGACG-motif	TGACG	877	5	+	Hordeum vulgare	MeJA responsive element
AhAPX35	TGACG-motif	TGACG	1502	5	-	Hordeum vulgare	MeJA responsive element
AhAPX35	3-AF1 binding site	TAAGAGAGGAA	26	10	-	Solanum tuberosum	Light responsive element
AhAPX35	ABRE	ACGTG	80	5	+	Arabidopsis thaliana	Abscisic acid responsive element
AhAPX36	LTR	CCGAAA	968	6	-	Hordeum vulgare	Low temperature responsive element
AhAPX36	LTR	CCGAAA	1701	6	-	Hordeum vulgare	Low temperature responsive element
AhAPX36	G-box	CACGTC	79	6	-	Zea mays	Light responsive element
AhAPX36	CGTCA-motif	CGTCA	877	5	-	Hordeum vulgare	MeJA responsive element
AhAPX36	CGTCA-motif	CGTCA	1502	5	+	Hordeum vulgare	MeJA responsive element
AhAPX36	ARE	AAACCA	162	6	+	Zea mays	Anaerobic responsive element
AhAPX36	ARE	AAACCA	261	6	-	Zea mays	Anaerobic responsive element
AhAPX36	ARE	AAACCA	277	6	+	Zea mays	Anaerobic responsive element
AhAPX36	ARE	AAACCA	965	6	-	Zea mays	Anaerobic responsive element
AhAPX36	ARE	AAACCA	1379	6	+	Zea mays	Anaerobic responsive element
AhAPX36	ARE	AAACCA	1411	6	+	Zea mays	Anaerobic responsive element
AhAPX36	CGTCA-motif	CGTCA	1778	5	-	Hordeum vulgare	MeJA responsive element
AhAPX36	GTGGC-motif	GATTCTGTGGC	1449	10	+	Spinacia oleracea	Light responsive element
AhAPX36	AACA_motif	TAACAAACTCCA	590	11	-	Oryza sativa	Endosperm expression
AhAPX37	G-box	CACGTC	392	6	+	Zea mays	Light responsive element
AhAPX37	TC-rich repeats	GTTTTCTTAC	1532	9	+	Nicotiana tabacum	Defense and stress responsive element
AhAPX37	GARE-motif	TCTGTTG	248	7	-	Brassica oleracea	Gibberellin responsive element
AhAPX37	ABRE	ACGTG	392	5	-	Arabidopsis thaliana	Abscisic acid responsive element
AhAPX37	MBS	CAACTG	496	6	+	Arabidopsis thaliana	Drought responsive element
AhAPX37	TGA-element	AACGAC	508	6	+	Brassica oleracea	Auxin responsive element
AhAPX37	TGACG-motif	TGACG	1778	5	+	Hordeum vulgare	MeJA responsive element
AhAPX37	Gap-box	CAAATGAA(A/G)A	198	9	+	Arabidopsis thaliana	Light responsive element
AhAPX37	Box II	TGGTAATAA	868	9	+	Solanum tuberosum	Light responsive element
AhAPX37	TCT-motif	TCTTAC	1128	6	-	Arabidopsis thaliana	Light responsive element
AhAPX37	GT1-motif	GGTTAA	1548	6	-	Arabidopsis thaliana	Light responsive element
AhAPX37	Box 4	ATTAAT	660	6	+	Petroselinum crispum	Light responsive element
AhAPX37	Box 4	ATTAAT	1160	6	-	Petroselinum crispum	Light responsive element
AhAPX37	Box 4	ATTAAT	1249	6	-	Petroselinum crispum	Light responsive element
AhAPX37	Box 4	ATTAAT	1275	6	-	Petroselinum crispum	Light responsive element
AhAPX37	Box 4	ATTAAT	1626	6	-	Petroselinum crispum	Light responsive element
AhAPX37	TCA-element	CCATCTTTTT	78	9	-	Nicotiana tabacum	Salicylic acid responsive element
AhAPX37	TC-rich repeats	GTTTTCTTAC	1722	9	-	Nicotiana tabacum	Defense and stress responsive element
AhAPX38	ARE	AAACCA	976	6	-	Zea mays	Anaerobic responsive element
AhAPX38	I-box	gGATAAGGTG	87	9	+	Zea mays	Light responsive element
AhAPX38	GT1-motif	GGTTAAT	30	7	+	Avena sativa	Light responsive element
AhAPX38	GT1-motif	GGTTAA	87	6	+	Arabidopsis thaliana	Light responsive element
AhAPX38	Box 4	ATTAAT	67	6	+	Petroselinum crispum	Light responsive element
AhAPX38	Box 4	ATTAAT	734	6	+	Petroselinum crispum	Light responsive element
AhAPX38	Box 4	ATTAAT	1450	6	-	Petroselinum crispum	Light responsive element
AhAPX38	Box 4	ATTAAT	1809	6	-	Petroselinum crispum	Light responsive element
AhAPX38	Box 4	ATTAAT	1868	6	-	Petroselinum crispum	Light responsive element
AhAPX38	Box 4	ATTAAT	1988	6	-	Petroselinum crispum	Light responsive element
AhAPX38	GCN4_motif	TGAGTCA	376	7	+	Oryza sativa	Endosperm expression
AhAPX38	GCN4_motif	TGAGTCA	1649	7	-	Oryza sativa	Endosperm expression
AhAPX38	GATA-motif	AAGGATAAGG	57	9	-	Solanum tuberosum	Light responsive element
AhAPX38	TATC-box	TATCCCA	427	7	+	Oryza sativa	Gibberellin responsive element
AhAPX38	ATCT-motif	AATCTAATCC	270	9	+	Pisum sativum	Light responsive element
AhAPX38	MRE	AACCTAA	1875	7	+	Petroselinum crispum	Light responsive element
AhAPX38	CGTCA-motif	CGTCA	194	5	+	Hordeum vulgare	MeJA responsive element
AhAPX38	ARE	AAACCA	907	6	-	Zea mays	Anaerobic responsive element
AhAPX38	ARE	AAACCA	1755	6	-	Zea mays	Anaerobic responsive element
AhAPX38	G-box	TAAACGTG	474	8	-	Brassica oleracea	Light responsive element
AhAPX39	ABRE	ACGTG	474	5	-	Arabidopsis thaliana	Abscisic acid responsive element
AhAPX39	O2-site	GATGATGTGG	97	9	-	Zea mays	Zein metabolism
AhAPX39	O2-site	GATGACATGG	307	9	-	Zea mays	Zein metabolism
AhAPX39	G-Box	CACGTT	474	6	+	Pisum sativum	Light responsive element
AhAPX39	TGACG-motif	TGACG	194	5	-	Hordeum vulgare	MeJA responsive element
AhAPX39	TGA-element	AACGAC	324	6	-	Brassica oleracea	Auxin responsive element
AhAPX39	GA-motif	ATAGATAA	1620	8	+	Arabidopsis thaliana	Light responsive element
AhAPX39	TCT-motif	TCTTAC	448	6	+	Arabidopsis thaliana	Light responsive element
AhAPX39	Box 4	ATTAAT	954	6	+	Petroselinum crispum	Light responsive element
AhAPX39	Box 4	ATTAAT	990	6	+	Petroselinum crispum	Light responsive element
AhAPX39	Box 4	ATTAAT	1060	6	-	Petroselinum crispum	Light responsive element
AhAPX39	Box 4	ATTAAT	1123	6	-	Petroselinum crispum	Light responsive element
AhAPX39	Box 4	ATTAAT	1256	6	-	Petroselinum crispum	Light responsive element
AhAPX39	Box 4	ATTAAT	1338	6	-	Petroselinum crispum	Light responsive element
AhAPX39	Box 4	ATTAAT	1778	6	-	Petroselinum crispum	Light responsive element
AhAPX39	Box 4	ATTAAT	1950	6	-	Petroselinum crispum	Light responsive element
AhAPX39	GT1-motif	GGTTAA	878	6	+	Arabidopsis thaliana	Light responsive element
AhAPX39	GT1-motif	GGTTAAT	925	7	-	Avena sativa	Light responsive element
AhAPX39	GT1-motif	GGTTAA	926	6	-	Arabidopsis thaliana	Light responsive element
AhAPX39	GT1-motif	GGTTAAT	1351	7	-	Avena sativa	Light responsive element
AhAPX39	GT1-motif	GGTTAA	1352	6	-	Arabidopsis thaliana	Light responsive element
AhAPX39	Box 4	ATTAAT	320	6	+	Petroselinum crispum	Light responsive element
AhAPX39	Box 4	ATTAAT	779	6	+	Petroselinum crispum	Light responsive element
AhAPX39	TCT-motif	TCTTAC	1491	6	-	Arabidopsis thaliana	Light responsive element
AhAPX39	TGACG-motif	TGACG	705	5	-	Hordeum vulgare	MeJA responsive element
AhAPX39	TGACG-motif	TGACG	1637	5	-	Hordeum vulgare	MeJA responsive element
AhAPX39	G-Box	CACGTT	521	6	-	Pisum sativum	Light responsive element
AhAPX40	3-AF1 binding site	TAAGAGAGGAA	561	10	-	Solanum tuberosum	Light responsive element
AhAPX40	MBS	CAACTG	729	6	-	Arabidopsis thaliana	Drought responsive element
AhAPX40	ABRE	ACGTG	522	5	+	Arabidopsis thaliana	Abscisic acid responsive element
AhAPX40	TC-rich repeats	GTTTTCTTAC	801	9	-	Nicotiana tabacum	Defense and stress responsive element
AhAPX40	TC-rich repeats	ATTCTCTAAC	1957	9	+	Nicotiana tabacum	Defense and stress responsive element
AhAPX40	LTR	CCGAAA	389	6	+	Hordeum vulgare	Low temperature responsive element
AhAPX40	LTR	CCGAAA	1695	6	+	Hordeum vulgare	Low temperature responsive element
AhAPX40	G-box	TAAACGTG	519	8	+	Brassica oleracea	Light responsive element
AhAPX40	G-box	CACGAC	634	6	-	Zea mays	Light responsive element
AhAPX40	AACA_motif	TAACAAACTCCA	1547	11	+	Oryza sativa	Endosperm expression
AhAPX40	CGTCA-motif	CGTCA	705	5	+	Hordeum vulgare	MeJA responsive element
AhAPX40	CGTCA-motif	CGTCA	1637	5	+	Hordeum vulgare	MeJA responsive element
AhAPX40	ARE	AAACCA	107	6	+	Zea mays	Anaerobic responsive element
AhAPX40	ARE	AAACCA	807	6	+	Zea mays	Anaerobic responsive element
AhAPX40	ARE	AAACCA	425	6	+	Zea mays	Anaerobic responsive element
AhAPX40	ARE	AAACCA	745	6	-	Zea mays	Anaerobic responsive element
AhAPX40	ARE	AAACCA	1719	6	-	Zea mays	Anaerobic responsive element
AhAPX40	ARE	AAACCA	1990	6	+	Zea mays	Anaerobic responsive element
AhAPX40	I-box	cCATATCCAAT	120	10	-	Flaveria trinervia	Light responsive element
AhAPX40	CGTCA-motif	CGTCA	415	5	+	Hordeum vulgare	MeJA responsive element
AhAPX40	G-box	CACGTG	1362	6	-	Arabidopsis thaliana	Light responsive element
AhAPX40	G-box	TAACACGTAG	1381	9	-	Brassica oleracea	Light responsive element
AhAPX40	TC-rich repeats	GTTTTCTTAC	477	9	-	Nicotiana tabacum	Defense and stress responsive element
AhAPX40	ABRE	ACGTG	57	5	-	Arabidopsis thaliana	Abscisic acid responsive element
AhAPX40	ABRE	CACGTG	1362	6	-	Arabidopsis thaliana	Abscisic acid responsive element
AhAPX40	ABRE	ACGTG	1363	5	+	Arabidopsis thaliana	Abscisic acid responsive element
AhAPX41	TGA-element	AACGAC	757	6	-	Brassica oleracea	Auxin responsive element
AhAPX41	G-Box	CACGTT	57	6	+	Pisum sativum	Light responsive element
AhAPX41	G-Box	CACGTG	1362	6	-	Pisum sativum	Light responsive element
AhAPX41	TGACG-motif	TGACG	415	5	-	Hordeum vulgare	MeJA responsive element
AhAPX41	MRE	AACCTAA	907	7	-	Petroselinum crispum	Light responsive element
AhAPX41	CAT-box	GCCACT	1705	6	-	Arabidopsis thaliana	Meristem expression
AhAPX41	GATA-motif	AAGATAAGATT	729	10	-	Arabidopsis thaliana	Light responsive element
AhAPX41	GATA-motif	GATAGGA	731	7	-	Arabidopsis thaliana	Light responsive element
AhAPX41	GATA-motif	GATAGGG	1622	7	+	Pisum sativum	Light responsive element
AhAPX41	TCT-motif	TCTTAC	1818	6	-	Arabidopsis thaliana	Light responsive element
AhAPX41	GT1-motif	GGTTAA	129	6	+	Arabidopsis thaliana	Light responsive element
AhAPX41	Box 4	ATTAAT	1014	6	-	Petroselinum crispum	Light responsive element
AhAPX41	Box 4	ATTAAT	1590	6	-	Petroselinum crispum	Light responsive element
AhAPX41	Box 4	ATTAAT	1877	6	-	Petroselinum crispum	Light responsive element
AhAPX41	Box 4	ATTAAT	1881	6	-	Petroselinum crispum	Light responsive element
AhAPX41	ARE	AAACCA	1184	6	+	Zea mays	Anaerobic responsive element
AhAPX41	ARE	AAACCA	1882	6	-	Zea mays	Anaerobic responsive element
AhAPX41	ARE	AAACCA	1923	6	+	Zea mays	Anaerobic responsive element
AhAPX41	ARE	AAACCA	1958	6	+	Zea mays	Anaerobic responsive element
AhAPX41	G-box	TAACACGTAG	92	9	-	Brassica oleracea	Light responsive element
AhAPX41	G-box	TACGTG	93	6	+	Arabidopsis thaliana	Light responsive element
AhAPX41	G-box	TACGTG	1277	6	-	Arabidopsis thaliana	Light responsive element
AhAPX41	O2-site	GATGACATGG	1562	9	-	Zea mays	Zein metabolism
AhAPX41	ABRE	ACGTG	94	5	+	Arabidopsis thaliana	Abscisic acid responsive element
AhAPX41	ABRE	ACGTG	1277	5	-	Arabidopsis thaliana	Abscisic acid responsive element
AhAPX41	LTR	CCGAAA	1601	6	-	Hordeum vulgare	Low temperature responsive element
AhAPX41	TC-rich repeats	ATTCTCTAAC	1510	9	-	Nicotiana tabacum	Defense and stress responsive element
AhAPX41	TGA-element	AACGAC	80	6	+	Brassica oleracea	Auxin responsive element
AhAPX41	Gap-box	CAAATGAA(A/G)A	1067	9	-	Arabidopsis thaliana	Light responsive element
AhAPX41	ATCT-motif	AATCTAATCC	1449	9	-	Pisum sativum	Light responsive element
AhAPX41	TATC-box	TATCCCA	373	7	+	Oryza sativa	Gibberellin responsive element
AhAPX41	GATA-motif	AAGATAAGATT	379	10	-	Arabidopsis thaliana	Light responsive element
AhAPX41	AE-box	AGAAACTT	1970	8	+	Arabidopsis thaliana	Light responsive element
AhAPX41	CAT-box	GCCACT	1551	6	-	Arabidopsis thaliana	Meristem expression
AhAPX41	TCT-motif	TCTTAC	1280	6	-	Arabidopsis thaliana	Light responsive element
AhAPX41	GT1-motif	GGTTAA	1630	6	-	Arabidopsis thaliana	Light responsive element
AhAPX41	Box 4	ATTAAT	903	6	+	Petroselinum crispum	Light responsive element
AhAPX42	LTR	CCGAAA	1946	6	+	Hordeum vulgare	Low temperature responsive element
AhAPX42	TGACG-motif	TGACG	821	5	-	Hordeum vulgare	MeJA responsive element
AhAPX42	TGACG-motif	TGACG	906	5	-	Hordeum vulgare	MeJA responsive element
AhAPX42	TGACG-motif	TGACG	991	5	+	Hordeum vulgare	MeJA responsive element
AhAPX42	ARE	AAACCA	112	6	-	Zea mays	Anaerobic responsive element
AhAPX42	ARE	AAACCA	1642	6	-	Zea mays	Anaerobic responsive element
AhAPX42	I-box	gGATAAGGTG	1840	9	+	Zea mays	Light responsive element
AhAPX42	CGTCA-motif	CGTCA	821	5	+	Hordeum vulgare	MeJA responsive element
AhAPX42	CGTCA-motif	CGTCA	906	5	+	Hordeum vulgare	MeJA responsive element
AhAPX42	CGTCA-motif	CGTCA	991	5	-	Hordeum vulgare	MeJA responsive element
AhAPX42	MSA-like	(T/C)C(T/C)AACGG(T/C)(T/C)A	272	9	-	Catharanthus roseus	Cell cycle regulation
AhAPX42	MSA-like	TCCAACGGT	1555	9	+	Catharanthus roseus	Cell cycle regulation
AhAPX42	G-box	CACGAC	237	6	-	Zea mays	Light responsive element
AhAPX42	TCT-motif	TCTTAC	856	6	-	Arabidopsis thaliana	Light responsive element
AhAPX42	GT1-motif	GGTTAA	1172	6	+	Arabidopsis thaliana	Light responsive element
AhAPX42	Box 4	ATTAAT	198	6	+	Petroselinum crispum	Light responsive element
AhAPX42	Box 4	ATTAAT	202	6	+	Petroselinum crispum	Light responsive element
AhAPX42	Box 4	ATTAAT	554	6	+	Petroselinum crispum	Light responsive element
AhAPX42	Box 4	ATTAAT	1255	6	-	Petroselinum crispum	Light responsive element
AhAPX42	Box 4	ATTAAT	1325	6	-	Petroselinum crispum	Light responsive element
AhAPX42	Box 4	ATTAAT	1822	6	-	Petroselinum crispum	Light responsive element
AhAPX42	GA-motif	ATAGATAA	1274	8	-	Arabidopsis thaliana	Light responsive element
AhAPX43	GATA-motif	GATAGGA	725	7	+	Arabidopsis thaliana	Light responsive element
AhAPX43	GATA-motif	AAGGATAAGG	1838	9	+	Solanum tuberosum	Light responsive element
AhAPX43	ACE	CTAACGTATT	1743	9	-	Petroselinum crispum	Light responsive element
AhAPX43	GT1-motif	GGTTAA	1298	6	-	Arabidopsis thaliana	Light responsive element
AhAPX43	Box 4	ATTAAT	17	6	+	Petroselinum crispum	Light responsive element
AhAPX43	Box 4	ATTAAT	39	6	+	Petroselinum crispum	Light responsive element
AhAPX43	Box 4	ATTAAT	661	6	+	Petroselinum crispum	Light responsive element
AhAPX43	Box 4	ATTAAT	881	6	+	Petroselinum crispum	Light responsive element
AhAPX43	Box 4	ATTAAT	1382	6	-	Petroselinum crispum	Light responsive element
AhAPX43	Box 4	ATTAAT	1545	6	-	Petroselinum crispum	Light responsive element
AhAPX43	Box 4	ATTAAT	1721	6	-	Petroselinum crispum	Light responsive element
AhAPX43	ATCT-motif	AATCTAATCC	1538	9	-	Pisum sativum	Light responsive element
AhAPX43	GATA-motif	GATAGGA	1760	7	+	Arabidopsis thaliana	Light responsive element
AhAPX43	AE-box	AGAAACAA	1038	8	-	Arabidopsis thaliana	Light responsive element
AhAPX43	AE-box	AGAAACAA	1128	8	-	Arabidopsis thaliana	Light responsive element
AhAPX43	ATC-motif	AGTAATCT	1521	8	-	Spinacia oleracea	Light responsive element
AhAPX43	ABRE	ACGTG	874	5	-	Arabidopsis thaliana	Abscisic acid responsive element
AhAPX43	TCA-element	CCATCTTTTT	1809	9	-	Nicotiana tabacum	Salicylic acid responsive element
AhAPX43	G-Box	CACGTT	874	6	+	Pisum sativum	Light responsive element
AhAPX43	TGACG-motif	TGACG	1019	5	+	Hordeum vulgare	MeJA responsive element
AhAPX43	TGACG-motif	TGACG	1119	5	+	Hordeum vulgare	MeJA responsive element
AhAPX43	CGTCA-motif	CGTCA	1019	5	-	Hordeum vulgare	MeJA responsive element
AhAPX43	CGTCA-motif	CGTCA	1119	5	-	Hordeum vulgare	MeJA responsive element
AhAPX43	AT1-motif	AATTATTTTTTATT	1870	13	-	Solanum tuberosum	Light responsive element
AhAPX43	ARE	AAACCA	998	6	+	Zea mays	Anaerobic responsive element
AhAPX43	ARE	AAACCA	1839	6	+	Zea mays	Anaerobic responsive element
AhAPX44	Box 4	ATTAAT	610	6	+	Petroselinum crispum	Light responsive element
AhAPX44	Box 4	ATTAAT	940	6	+	Petroselinum crispum	Light responsive element
AhAPX44	Box 4	ATTAAT	944	6	+	Petroselinum crispum	Light responsive element
AhAPX44	Box 4	ATTAAT	1061	6	-	Petroselinum crispum	Light responsive element
AhAPX44	Box 4	ATTAAT	1124	6	-	Petroselinum crispum	Light responsive element
AhAPX44	Box 4	ATTAAT	1128	6	-	Petroselinum crispum	Light responsive element
AhAPX44	Box 4	ATTAAT	1212	6	-	Petroselinum crispum	Light responsive element
AhAPX44	Box 4	ATTAAT	1323	6	-	Petroselinum crispum	Light responsive element
AhAPX44	GT1-motif	GGTTAA	529	6	+	Arabidopsis thaliana	Light responsive element
AhAPX44	GT1-motif	GGTTAA	1069	6	-	Arabidopsis thaliana	Light responsive element
AhAPX44	GATA-motif	GATAGGA	440	7	-	Arabidopsis thaliana	Light responsive element
AhAPX44	GATA-motif	GATAGGA	778	7	+	Arabidopsis thaliana	Light responsive element
AhAPX44	SARE	TTCGACCATCTT	1930	11	-	Nicotiana tabacum	Salicylic acid responsive element
AhAPX44	AE-box	AGAAACAA	91	8	-	Arabidopsis thaliana	Light responsive element
AhAPX44	ACE	CTAACGTATT	992	9	+	Petroselinum crispum	Light responsive element
AhAPX44	MRE	AACCTAA	526	7	-	Petroselinum crispum	Light responsive element
AhAPX44	GA-motif	ATAGATAA	1844	8	+	Arabidopsis thaliana	Light responsive element
AhAPX44	MBS	CAACTG	193	6	-	Arabidopsis thaliana	Drought responsive element
AhAPX44	Sp1	GGGCGG	481	6	+	Oryza sativa	Light responsive element
AhAPX44	Sp1	GGGCGG	507	6	+	Oryza sativa	Light responsive element
AhAPX44	TCA-element	CCATCTTTTT	1927	9	-	Nicotiana tabacum	Salicylic acid responsive element
AhAPX44	TGACG-motif	TGACG	1967	5	+	Hordeum vulgare	MeJA responsive element
AhAPX44	TC-rich repeats	ATTCTCTAAC	976	9	+	Nicotiana tabacum	Defense and stress responsive element
AhAPX45	ARE	AAACCA	754	6	-	Zea mays	Anaerobic responsive element
AhAPX45	ARE	AAACCA	854	6	+	Zea mays	Anaerobic responsive element
AhAPX45	CGTCA-motif	CGTCA	1967	5	-	Hordeum vulgare	MeJA responsive element
AhAPX45	TGACG-motif	TGACG	1351	5	+	Hordeum vulgare	MeJA responsive element
AhAPX45	AuxRR-core	GGTCCAT	1390	7	-	Nicotiana tabacum	Auxin responsive element
AhAPX45	TCA-element	CCATCTTTTT	190	9	-	Nicotiana tabacum	Salicylic acid responsive element
AhAPX46	ARE	AAACCA	1465	6	-	Zea mays	Anaerobic responsive element
AhAPX46	ARE	AAACCA	1707	6	-	Zea mays	Anaerobic responsive element
AhAPX46	AT1-motif	AATTATTTTTTATT	489	13	-	Solanum tuberosum	Light responsive element
AhAPX46	P-box	CCTTTTG	584	7	-	Oryza sativa	Gibberellin responsive element
AhAPX46	CGTCA-motif	CGTCA	1351	5	-	Hordeum vulgare	MeJA responsive element
AhAPX46	I-box	TAGATAACC	179	9	-	Pisum sativum	Light responsive element
AhAPX46	GT1-motif	GGTTAA	1052	6	-	Arabidopsis thaliana	Light responsive element
AhAPX46	GT1-motif	GGTTAAT	1531	7	+	Avena sativa	Light responsive element
AhAPX46	Box 4	ATTAAT	711	6	+	Petroselinum crispum	Light responsive element
AhAPX46	Box 4	ATTAAT	747	6	+	Petroselinum crispum	Light responsive element
AhAPX46	Box 4	ATTAAT	751	6	+	Petroselinum crispum	Light responsive element
AhAPX46	Box 4	ATTAAT	755	6	+	Petroselinum crispum	Light responsive element
AhAPX46	Box 4	ATTAAT	759	6	+	Petroselinum crispum	Light responsive element
AhAPX46	Box 4	ATTAAT	772	6	+	Petroselinum crispum	Light responsive element
AhAPX46	Box 4	ATTAAT	776	6	+	Petroselinum crispum	Light responsive element
AhAPX46	Box 4	ATTAAT	812	6	+	Petroselinum crispum	Light responsive element
AhAPX46	Box 4	ATTAAT	876	6	+	Petroselinum crispum	Light responsive element
AhAPX46	Box 4	ATTAAT	909	6	+	Petroselinum crispum	Light responsive element
AhAPX46	Box 4	ATTAAT	953	6	+	Petroselinum crispum	Light responsive element
AhAPX46	Box 4	ATTAAT	1112	6	-	Petroselinum crispum	Light responsive element
AhAPX46	Box 4	ATTAAT	1170	6	-	Petroselinum crispum	Light responsive element
AhAPX46	Box 4	ATTAAT	1231	6	-	Petroselinum crispum	Light responsive element
AhAPX46	Box 4	ATTAAT	1240	6	-	Petroselinum crispum	Light responsive element
AhAPX46	Box 4	ATTAAT	1259	6	-	Petroselinum crispum	Light responsive element
AhAPX46	Box 4	ATTAAT	1263	6	-	Petroselinum crispum	Light responsive element
AhAPX46	Box 4	ATTAAT	1916	6	-	Petroselinum crispum	Light responsive element
AhAPX46	TCT-motif	TCTTAC	393	6	-	Arabidopsis thaliana	Light responsive element
AhAPX46	GCN4_motif	TGAGTCA	525	7	+	Oryza sativa	Endosperm expression
AhAPX46	TCCC-motif	TCTCCCT	1316	7	-	Spinacia oleracea	Light responsive element
AhAPX46	MRE	AACCTAA	1871	7	+	Petroselinum crispum	Light responsive element
AhAPX47	TCT-motif	TCTTAC	1688	6	-	Arabidopsis thaliana	Light responsive element
AhAPX47	Box 4	ATTAAT	438	6	+	Petroselinum crispum	Light responsive element
AhAPX47	MRE	AACCTAA	701	7	-	Petroselinum crispum	Light responsive element
AhAPX47	Box II	TGGTAATAA	675	9	+	Solanum tuberosum	Light responsive element
AhAPX47	GATA-motif	AAGGATAAGG	1832	9	+	Solanum tuberosum	Light responsive element
AhAPX47	ABRE	ACGTG	367	5	+	Arabidopsis thaliana	Abscisic acid responsive element
AhAPX47	O2-site	GATGACATGG	1909	9	+	Zea mays	Zein metabolism
AhAPX47	GARE-motif	TCTGTTG	7	7	+	Brassica oleracea	Gibberellin responsive element
AhAPX47	TC-rich repeats	GTTTTCTTAC	805	9	+	Nicotiana tabacum	Defense and stress responsive element
AhAPX47	LTR	CCGAAA	1429	6	-	Hordeum vulgare	Low temperature responsive element
AhAPX47	TGACG-motif	TGACG	365	5	+	Hordeum vulgare	MeJA responsive element
AhAPX47	TGACG-motif	TGACG	786	5	+	Hordeum vulgare	MeJA responsive element
AhAPX47	TGACG-motif	TGACG	1002	5	-	Hordeum vulgare	MeJA responsive element
AhAPX47	TCA-element	CCATCTTTTT	1300	9	-	Nicotiana tabacum	Salicylic acid responsive element
AhAPX47	TGA-element	AACGAC	1974	6	-	Brassica oleracea	Auxin responsive element
AhAPX47	MBS	CAACTG	1092	6	+	Arabidopsis thaliana	Drought responsive element
AhAPX47	P-box	CCTTTTG	1299	7	-	Oryza sativa	Gibberellin responsive element
AhAPX47	I-box	cCATATCCAAT	1185	10	+	Flaveria trinervia	Light responsive element
AhAPX47	CGTCA-motif	CGTCA	365	5	-	Hordeum vulgare	MeJA responsive element
AhAPX47	CGTCA-motif	CGTCA	786	5	-	Hordeum vulgare	MeJA responsive element
AhAPX47	CGTCA-motif	CGTCA	1002	5	+	Hordeum vulgare	MeJA responsive element
AhAPX47	ARE	AAACCA	190	6	-	Zea mays	Anaerobic responsive element
AhAPX47	ARE	AAACCA	650	6	+	Zea mays	Anaerobic responsive element
AhAPX47	ARE	AAACCA	1730	6	-	Zea mays	Anaerobic responsive element
AhAPX47	G-box	CACGTC	366	6	-	Zea mays	Light responsive element
AhAPX47	TCT-motif	TCTTAC	1264	6	+	Arabidopsis thaliana	Light responsive element
AhAPX47	Box 4	ATTAAT	63	6	+	Petroselinum crispum	Light responsive element
AhAPX47	Box 4	ATTAAT	841	6	+	Petroselinum crispum	Light responsive element
AhAPX47	Box 4	ATTAAT	1472	6	-	Petroselinum crispum	Light responsive element
AhAPX47	Box 4	ATTAAT	1764	6	-	Petroselinum crispum	Light responsive element
AhAPX47	Box 4	ATTAAT	1801	6	-	Petroselinum crispum	Light responsive element
AhAPX47	Box 4	ATTAAT	1921	6	-	Petroselinum crispum	Light responsive element
AhAPX47	LTR	CCGAAA	1123	6	-	Hordeum vulgare	Low temperature responsive element
AhAPX47	LTR	CCGAAA	1666	6	+	Hordeum vulgare	Low temperature responsive element
AhAPX47	O2-site	GTTGACGTGA	929	9	-	Zea mays	Zein metabolism
AhAPX48	ABRE	ACGTG	930	5	-	Arabidopsis thaliana	Abscisic acid responsive element
AhAPX48	ABRE	ACGTG	1599	5	-	Arabidopsis thaliana	Abscisic acid responsive element
AhAPX48	ABRE	ACGTG	1819	5	+	Arabidopsis thaliana	Abscisic acid responsive element
AhAPX48	TGACG-motif	TGACG	932	5	-	Hordeum vulgare	MeJA responsive element
AhAPX48	ARE	AAACCA	284	6	+	Zea mays	Anaerobic responsive element
AhAPX48	CGTCA-motif	CGTCA	932	5	+	Hordeum vulgare	MeJA responsive element
AhAPX48	G-box	CACGTC	930	6	+	Zea mays	Light responsive element
AhAPX48	G-box	TACGTG	1599	6	-	Arabidopsis thaliana	Light responsive element
AhAPX48	G-box	TACGTG	1818	6	+	Arabidopsis thaliana	Light responsive element
AhAPX48	Box 4	ATTAAT	953	6	+	Petroselinum crispum	Light responsive element
AhAPX48	Box 4	ATTAAT	1479	6	-	Petroselinum crispum	Light responsive element
AhAPX48	Box 4	ATTAAT	1727	6	-	Petroselinum crispum	Light responsive element
AhAPX48	GT1-motif	GGTTAA	932	6	-	Arabidopsis thaliana	Light responsive element
AhAPX48	GT1-motif	GGTTAA	1273	6	+	Arabidopsis thaliana	Light responsive element
AhAPX48	MRE	AACCTAA	47	7	-	Petroselinum crispum	Light responsive element
AhAPX48	MRE	AACCTAA	91	7	-	Petroselinum crispum	Light responsive element
AhAPX48	ABRE	ACGTG	1497	5	+	Arabidopsis thaliana	Abscisic acid responsive element
AhAPX49	G-Box	CACGTT	1496	6	-	Pisum sativum	Light responsive element
AhAPX49	AuxRR-core	GGTCCAT	1173	7	+	Nicotiana tabacum	Auxin responsive element
AhAPX49	ARE	AAACCA	1349	6	+	Zea mays	Anaerobic responsive element
AhAPX49	ARE	AAACCA	1889	6	+	Zea mays	Anaerobic responsive element
AhAPX49	P-box	CCTTTTG	1268	7	-	Oryza sativa	Gibberellin responsive element
AhAPX49	G-box	TAACACGTAG	1495	9	-	Brassica oleracea	Light responsive element
AhAPX49	MRE	AACCTAA	204	7	-	Petroselinum crispum	Light responsive element
AhAPX49	Box 4	ATTAAT	1638	6	-	Petroselinum crispum	Light responsive element
AhAPX49	GT1-motif	GGTTAAT	383	7	-	Avena sativa	Light responsive element
AhAPX49	GT1-motif	GGTTAA	384	6	-	Arabidopsis thaliana	Light responsive element
AhAPX49	GT1-motif	GGTTAAT	1587	7	+	Avena sativa	Light responsive element
AhAPX49	circadian	CAAAGATATC	1878	9	+	Lycopersicon esculentum	Circadian control
AhAPX49	GCN4_motif	TGAGTCA	574	7	+	Oryza sativa	Endosperm expression
AhAPX49	G-box	CACGAC	340	6	+	Zea mays	Light responsive element
AhAPX49	G-box	TACGTG	1789	6	-	Arabidopsis thaliana	Light responsive element
AhAPX49	G-box	TACGTG	1962	6	+	Arabidopsis thaliana	Light responsive element
AhAPX49	ARE	AAACCA	620	6	-	Zea mays	Anaerobic responsive element
AhAPX49	ARE	AAACCA	634	6	-	Zea mays	Anaerobic responsive element
AhAPX49	ARE	AAACCA	675	6	-	Zea mays	Anaerobic responsive element
AhAPX49	ARE	AAACCA	689	6	-	Zea mays	Anaerobic responsive element
AhAPX49	ARE	AAACCA	736	6	-	Zea mays	Anaerobic responsive element
AhAPX49	I-box	TAGATAACC	207	9	-	Pisum sativum	Light responsive element
AhAPX49	MBS	CAACTG	452	6	-	Arabidopsis thaliana	Drought responsive element
AhAPX49	TCA-element	CCATCTTTTT	1392	9	-	Nicotiana tabacum	Salicylic acid responsive element
AhAPX49	AuxRR-core	GGTCCAT	151	7	-	Nicotiana tabacum	Auxin responsive element
AhAPX49	G-Box	CACGTT	356	6	+	Pisum sativum	Light responsive element
AhAPX49	G-Box	CACGTT	1362	6	-	Pisum sativum	Light responsive element
AhAPX49	G-Box	CACGTT	1932	6	+	Pisum sativum	Light responsive element
AhAPX49	LTR	CCGAAA	980	6	+	Hordeum vulgare	Low temperature responsive element
AhAPX49	TC-rich repeats	GTTTTCTTAC	317	9	-	Nicotiana tabacum	Defense and stress responsive element
AhAPX49	O2-site	GTTGACGTGA	355	9	-	Zea mays	Zein metabolism
AhAPX50	ABRE	ACGTG	356	5	-	Arabidopsis thaliana	Abscisic acid responsive element
AhAPX50	ABRE	ACGTG	1363	5	+	Arabidopsis thaliana	Abscisic acid responsive element
AhAPX50	ABRE	TACGTGTC	1787	8	-	Oryza sativa	Abscisic acid responsive element
AhAPX50	ABRE	ACGTG	1789	5	-	Arabidopsis thaliana	Abscisic acid responsive element
AhAPX50	ABRE	ACGTG	1932	5	-	Arabidopsis thaliana	Abscisic acid responsive element
AhAPX50	ABRE	ACGTG	1963	5	+	Arabidopsis thaliana	Abscisic acid responsive element
AhAPX50	G-Box	CACGTT	1720	6	+	Pisum sativum	Light responsive element
AhAPX50	TGACG-motif	TGACG	1897	5	-	Hordeum vulgare	MeJA responsive element
AhAPX50	MBS	CAACTG	629	6	+	Arabidopsis thaliana	Drought responsive element
AhAPX50	ABRE	ACGTG	1720	5	-	Arabidopsis thaliana	Abscisic acid responsive element
AhAPX50	CGTCA-motif	CGTCA	1897	5	+	Hordeum vulgare	MeJA responsive element
AhAPX50	ARE	AAACCA	467	6	-	Zea mays	Anaerobic responsive element
AhAPX50	ARE	AAACCA	1664	6	+	Zea mays	Anaerobic responsive element
AhAPX50	Box 4	ATTAAT	62	6	+	Petroselinum crispum	Light responsive element
AhAPX50	Box 4	ATTAAT	168	6	+	Petroselinum crispum	Light responsive element
AhAPX50	Box 4	ATTAAT	526	6	+	Petroselinum crispum	Light responsive element
AhAPX50	Box 4	ATTAAT	682	6	+	Petroselinum crispum	Light responsive element
AhAPX50	Box 4	ATTAAT	963	6	+	Petroselinum crispum	Light responsive element
AhAPX50	Box 4	ATTAAT	1003	6	-	Petroselinum crispum	Light responsive element
AhAPX50	Box 4	ATTAAT	1112	6	-	Petroselinum crispum	Light responsive element
AhAPX50	Box 4	ATTAAT	1188	6	-	Petroselinum crispum	Light responsive element
AhAPX50	Box 4	ATTAAT	1989	6	-	Petroselinum crispum	Light responsive element
AhAPX50	Box 4	ATTAAT	1993	6	-	Petroselinum crispum	Light responsive element
AhAPX51	TCCC-motif	TCTCCCT	1231	7	-	Spinacia oleracea	Light responsive element
AhAPX51	TCT-motif	TCTTAC	1162	6	+	Arabidopsis thaliana	Light responsive element
AhAPX51	P-box	CCTTTTG	1334	7	-	Oryza sativa	Gibberellin responsive element
AhAPX51	ARE	AAACCA	1921	6	-	Zea mays	Anaerobic responsive element
AhAPX51	ABRE	ACGTG	1916	5	+	Arabidopsis thaliana	Abscisic acid responsive element
AhAPX51	GARE-motif	TCTGTTG	1415	7	+	Brassica oleracea	Gibberellin responsive element
AhAPX51	G-Box	CACGTT	1915	6	-	Pisum sativum	Light responsive element
AhAPX51	MBS	CAACTG	1448	6	+	Arabidopsis thaliana	Drought responsive element
AhAPX51	MBS	CAACTG	1890	6	-	Arabidopsis thaliana	Drought responsive element
AhAPX51	TGA-element	AACGAC	1769	6	-	Brassica oleracea	Auxin responsive element
AhAPX51	GA-motif	ATAGATAA	963	8	-	Arabidopsis thaliana	Light responsive element
AhAPX51	ATCT-motif	AATCTAATCC	1524	9	+	Pisum sativum	Light responsive element
AhAPX51	ATCT-motif	AATCTAATCC	1757	9	-	Pisum sativum	Light responsive element
AhAPX51	TATC-box	TATCCCA	1376	7	+	Oryza sativa	Gibberellin responsive element
AhAPX51	GATA-motif	AAGATAAGATT	1524	10	-	Arabidopsis thaliana	Light responsive element
AhAPX51	AE-box	AGAAACAA	910	8	+	Arabidopsis thaliana	Light responsive element
AhAPX51	AE-box	AGAAACAA	1620	8	+	Arabidopsis thaliana	Light responsive element
AhAPX51	TCCC-motif	TCTCCCT	1750	7	+	Spinacia oleracea	Light responsive element
AhAPX51	TCT-motif	TCTTAC	1289	6	+	Arabidopsis thaliana	Light responsive element
AhAPX51	TCT-motif	TCTTAC	1639	6	+	Arabidopsis thaliana	Light responsive element
AhAPX51	GT1-motif	GGTTAA	798	6	-	Arabidopsis thaliana	Light responsive element
AhAPX51	Box 4	ATTAAT	1206	6	-	Petroselinum crispum	Light responsive element
AhAPX51	LAMP-element	CTTTATCA	1320	8	+	Pisum sativum	Light responsive element
AhAPX51	GT1-motif	GGTTAA	1716	6	-	Arabidopsis thaliana	Light responsive element
AhAPX51	Box 4	ATTAAT	759	6	+	Petroselinum crispum	Light responsive element
AhAPX51	Box 4	ATTAAT	1425	6	-	Petroselinum crispum	Light responsive element
AhAPX51	Box 4	ATTAAT	1548	6	-	Petroselinum crispum	Light responsive element
AhAPX51	CGTCA-motif	CGTCA	430	5	+	Hordeum vulgare	MeJA responsive element
AhAPX52	ARE	AAACCA	669	6	-	Zea mays	Anaerobic responsive element
AhAPX52	ARE	AAACCA	1761	6	+	Zea mays	Anaerobic responsive element
AhAPX52	G-box	CACGAC	1516	6	+	Zea mays	Light responsive element
AhAPX52	ABRE	ACGTG	572	5	-	Arabidopsis thaliana	Abscisic acid responsive element
AhAPX52	TC-rich repeats	ATTCTCTAAC	1582	9	-	Nicotiana tabacum	Defense and stress responsive element
AhAPX52	GARE-motif	TCTGTTG	65	7	+	Brassica oleracea	Gibberellin responsive element
AhAPX52	TGACG-motif	TGACG	430	5	-	Hordeum vulgare	MeJA responsive element
AhAPX52	G-Box	CACGTT	572	6	+	Pisum sativum	Light responsive element
AhAPX52	TGA-element	AACGAC	419	6	-	Brassica oleracea	Auxin responsive element
AhAPX52	TGA-element	AACGAC	1531	6	-	Brassica oleracea	Auxin responsive element
AhAPX52	TGA-element	AACGAC	1829	6	+	Brassica oleracea	Auxin responsive element
AhAPX52	MBS	CAACTG	181	6	-	Arabidopsis thaliana	Drought responsive element
AhAPX52	LAMP-element	CTTTATCA	475	8	+	Pisum sativum	Light responsive element
AhAPX52	LAMP-element	CTTTATCA	1725	8	-	Pisum sativum	Light responsive element
AhAPX52	MRE	AACCTAA	1526	7	+	Petroselinum crispum	Light responsive element
AhAPX52	MRE	AACCTAA	1835	7	+	Petroselinum crispum	Light responsive element
AhAPX52	AE-box	AGAAACAA	1264	8	-	Arabidopsis thaliana	Light responsive element
AhAPX52	GT1-motif	GGTTAAT	1148	7	-	Avena sativa	Light responsive element
AhAPX52	GT1-motif	GGTTAA	1149	6	-	Arabidopsis thaliana	Light responsive element
AhAPX52	GT1-motif	GGTTAA	1524	6	-	Arabidopsis thaliana	Light responsive element
AhAPX52	GT1-motif	GGTTAAT	1569	7	+	Avena sativa	Light responsive element
AhAPX52	Box 4	ATTAAT	1248	6	-	Petroselinum crispum	Light responsive element
AhAPX52	Box 4	ATTAAT	1443	6	-	Petroselinum crispum	Light responsive element
AhAPX52	CGTCA-motif	CGTCA	31	5	+	Hordeum vulgare	MeJA responsive element
AhAPX52	CGTCA-motif	CGTCA	280	5	-	Hordeum vulgare	MeJA responsive element
AhAPX52	GTGGC-motif	CAGCGTGTGGC	1862	10	-	Hordeum vulgare	Light responsive element
AhAPX52	AT1-motif	AATTATTTTTTATT	1432	13	-	Solanum tuberosum	Light responsive element
AhAPX52	ARE	AAACCA	506	6	-	Zea mays	Anaerobic responsive element
AhAPX52	ARE	AAACCA	700	6	-	Zea mays	Anaerobic responsive element
AhAPX52	ARE	AAACCA	766	6	+	Zea mays	Anaerobic responsive element
AhAPX52	ARE	AAACCA	799	6	-	Zea mays	Anaerobic responsive element
AhAPX53	G-box	CACGTC	1617	6	-	Zea mays	Light responsive element
AhAPX53	ABRE	ACGTG	297	5	+	Arabidopsis thaliana	Abscisic acid responsive element
AhAPX53	ABRE	ACGTG	1618	5	+	Arabidopsis thaliana	Abscisic acid responsive element
AhAPX53	GARE-motif	TCTGTTG	1154	7	-	Brassica oleracea	Gibberellin responsive element
AhAPX53	AuxRR-core	GGTCCAT	1786	7	-	Nicotiana tabacum	Auxin responsive element
AhAPX53	TCA-element	CCATCTTTTT	693	10	-	Nicotiana tabacum	Salicylic acid responsive element
AhAPX53	TCA-element	CCATCTTTTT	740	9	-	Nicotiana tabacum	Salicylic acid responsive element
AhAPX53	TCA-element	CCATCTTTTT	792	10	-	Nicotiana tabacum	Salicylic acid responsive element
AhAPX53	TCA-element	CCATCTTTTT	839	9	-	Nicotiana tabacum	Salicylic acid responsive element
AhAPX53	TGACG-motif	TGACG	31	5	-	Hordeum vulgare	MeJA responsive element
AhAPX53	TGACG-motif	TGACG	280	5	+	Hordeum vulgare	MeJA responsive element
AhAPX53	G-Box	CACGTT	296	6	-	Pisum sativum	Light responsive element
AhAPX53	Sp1	GGGCGG	540	6	-	Oryza sativa	Light responsive element
AhAPX53	LAMP-element	CTTTATCA	767	8	-	Pisum sativum	Light responsive element
AhAPX53	GA-motif	ATAGATAA	1676	8	-	Arabidopsis thaliana	Light responsive element
AhAPX53	TATC-box	TATCCCA	184	7	+	Oryza sativa	Gibberellin responsive element
AhAPX53	CAT-box	GCCACT	1872	6	+	Arabidopsis thaliana	Meristem expression
AhAPX53	AE-box	AGAAACAA	1951	8	+	Arabidopsis thaliana	Light responsive element
AhAPX53	GATA-motif	GATAGGG	957	7	+	Pisum sativum	Light responsive element
AhAPX53	Box 4	ATTAAT	899	6	+	Petroselinum crispum	Light responsive element
AhAPX53	Box 4	ATTAAT	997	6	+	Petroselinum crispum	Light responsive element
AhAPX53	Box 4	ATTAAT	1009	6	-	Petroselinum crispum	Light responsive element
AhAPX53	Box 4	ATTAAT	1140	6	-	Petroselinum crispum	Light responsive element
AhAPX53	Box 4	ATTAAT	1397	6	-	Petroselinum crispum	Light responsive element
AhAPX53	Box 4	ATTAAT	1401	6	-	Petroselinum crispum	Light responsive element
AhAPX53	Box 4	ATTAAT	1564	6	-	Petroselinum crispum	Light responsive element
AhAPX53	Box 4	ATTAAT	1685	6	-	Petroselinum crispum	Light responsive element
AhAPX53	CGTCA-motif	CGTCA	976	5	-	Hordeum vulgare	MeJA responsive element
AhAPX53	ARE	AAACCA	1129	6	-	Zea mays	Anaerobic responsive element
AhAPX54	LTR	CCGAAA	947	6	+	Hordeum vulgare	Low temperature responsive element
AhAPX54	TGACG-motif	TGACG	976	5	+	Hordeum vulgare	MeJA responsive element
AhAPX54	AuxRR-core	GGTCCAT	355	7	-	Nicotiana tabacum	Auxin responsive element
AhAPX54	MBS	CAACTG	34	6	+	Arabidopsis thaliana	Drought responsive element
AhAPX54	MBS	CAACTG	172	6	+	Arabidopsis thaliana	Drought responsive element
AhAPX54	Box 4	ATTAAT	1099	6	-	Petroselinum crispum	Light responsive element
AhAPX54	Box 4	ATTAAT	1450	6	-	Petroselinum crispum	Light responsive element
AhAPX54	Box 4	ATTAAT	1454	6	-	Petroselinum crispum	Light responsive element
AhAPX54	Box 4	ATTAAT	1717	6	-	Petroselinum crispum	Light responsive element
AhAPX54	TATC-box	TATCCCA	1587	7	+	Oryza sativa	Gibberellin responsive element
AhAPX54	TGACG-motif	TGACG	338	5	-	Hordeum vulgare	MeJA responsive element
AhAPX54	TGACG-motif	TGACG	393	5	+	Hordeum vulgare	MeJA responsive element
AhAPX54	TGACG-motif	TGACG	504	5	+	Hordeum vulgare	MeJA responsive element
AhAPX54	GARE-motif	TCTGTTG	1032	7	+	Brassica oleracea	Gibberellin responsive element
AhAPX55	I-box	cGATAAGGCG	468	9	+	Zea mays	Light responsive element
AhAPX55	GT1-motif	GGTTAA	1075	6	-	Arabidopsis thaliana	Light responsive element
AhAPX55	GT1-motif	GGTTAA	1976	6	-	Arabidopsis thaliana	Light responsive element
AhAPX55	TCCC-motif	TCTCCCT	413	7	+	Spinacia oleracea	Light responsive element
AhAPX55	TCCC-motif	TCTCCCT	528	7	+	Spinacia oleracea	Light responsive element
AhAPX55	TCCC-motif	TCTCCCT	546	7	+	Spinacia oleracea	Light responsive element
AhAPX55	AE-box	AGAAACAA	85	8	+	Arabidopsis thaliana	Light responsive element
AhAPX55	AE-box	AGAAACAA	691	8	-	Arabidopsis thaliana	Light responsive element
AhAPX55	CAT-box	GCCACT	375	6	-	Arabidopsis thaliana	Meristem expression
AhAPX55	CAT-box	GCCACT	574	6	-	Arabidopsis thaliana	Meristem expression
AhAPX55	CAT-box	GCCACT	1545	6	+	Arabidopsis thaliana	Meristem expression
AhAPX55	ACE	GACACGTATG	1401	9	-	Petroselinum crispum	Light responsive element
AhAPX55	Box II	TGGTAATAA	748	9	+	Solanum tuberosum	Light responsive element
AhAPX55	LTR	CCGAAA	1598	6	-	Hordeum vulgare	Low temperature responsive element
AhAPX55	ABRE	TACGTGTC	1403	8	+	Oryza sativa	Abscisic acid responsive element
AhAPX55	ABRE	ACGTG	1404	5	+	Arabidopsis thaliana	Abscisic acid responsive element
AhAPX55	G-box	CACGAC	385	6	+	Zea mays	Light responsive element
AhAPX55	G-box	TACGTG	1403	6	+	Arabidopsis thaliana	Light responsive element
AhAPX55	ARE	AAACCA	861	6	+	Zea mays	Anaerobic responsive element
AhAPX55	CGTCA-motif	CGTCA	338	5	+	Hordeum vulgare	MeJA responsive element
AhAPX55	CGTCA-motif	CGTCA	393	5	-	Hordeum vulgare	MeJA responsive element
AhAPX55	CGTCA-motif	CGTCA	504	5	-	Hordeum vulgare	MeJA responsive element
AhAPX55	chs-CMA1a	TTACTTAA	767	8	-	Daucus carota	Light responsive element
AhAPX56	CAT-box	GCCACT	352	6	+	Arabidopsis thaliana	Meristem expression
AhAPX56	GATA-motif	GATAGGG	1238	7	-	Pisum sativum	Light responsive element
AhAPX56	Box 4	ATTAAT	1167	6	-	Petroselinum crispum	Light responsive element
AhAPX56	circadian	CAAAGATATC	957	9	+	Lycopersicon esculentum	Circadian control
AhAPX56	circadian	CAAAGATATC	961	9	-	Lycopersicon esculentum	Circadian control
AhAPX56	circadian	CAAAGATATC	1455	9	+	Lycopersicon esculentum	Circadian control
AhAPX56	TCT-motif	TCTTAC	5	6	+	Arabidopsis thaliana	Light responsive element
AhAPX56	TCT-motif	TCTTAC	631	6	-	Arabidopsis thaliana	Light responsive element
AhAPX56	TCT-motif	TCTTAC	1646	6	-	Arabidopsis thaliana	Light responsive element
AhAPX56	TCT-motif	TCTTAC	1681	6	+	Arabidopsis thaliana	Light responsive element
AhAPX57	ARE	AAACCA	513	6	+	Zea mays	Anaerobic responsive element
AhAPX57	ARE	AAACCA	1160	6	+	Zea mays	Anaerobic responsive element
AhAPX57	ARE	AAACCA	1653	6	-	Zea mays	Anaerobic responsive element
AhAPX57	CGTCA-motif	CGTCA	1759	5	-	Hordeum vulgare	MeJA responsive element
AhAPX57	MBS	CAACTG	1442	6	+	Arabidopsis thaliana	Drought responsive element
AhAPX57	G-Box	CACGTT	1881	6	+	Pisum sativum	Light responsive element
AhAPX57	TGACG-motif	TGACG	1759	5	+	Hordeum vulgare	MeJA responsive element
AhAPX57	TCA-element	CCATCTTTTT	40	9	+	Nicotiana tabacum	Salicylic acid responsive element
AhAPX57	TC-rich repeats	ATTCTCTAAC	1171	9	+	Nicotiana tabacum	Defense and stress responsive element
AhAPX57	TC-rich repeats	ATTCTCTAAC	1476	9	-	Nicotiana tabacum	Defense and stress responsive element
AhAPX57	TC-rich repeats	GTTTTCTTAC	1614	9	-	Nicotiana tabacum	Defense and stress responsive element
AhAPX57	LTR	CCGAAA	675	6	-	Hordeum vulgare	Low temperature responsive element
AhAPX57	LTR	CCGAAA	1974	6	+	Hordeum vulgare	Low temperature responsive element
AhAPX57	ABRE	ACGTG	1881	5	-	Arabidopsis thaliana	Abscisic acid responsive element
AhAPX57	ATC-motif	AGTAATCT	1535	8	-	Spinacia oleracea	Light responsive element
AhAPX57	O2-site	GATGATGTGG	15	9	-	Zea mays	Zein metabolism
AhAPX57	O2-site	GATGATGTGG	951	9	-	Zea mays	Zein metabolism
AhAPX57	CAT-box	GCCACT	627	6	-	Arabidopsis thaliana	Meristem expression
AhAPX57	ATCT-motif	AATCTAATCC	1092	9	-	Pisum sativum	Light responsive element
AhAPX57	chs-CMA2a	TCACTTGA	1144	8	+	Petroselinum crispum	Light responsive element
AhAPX57	GT1-motif	GGTTAA	462	6	-	Arabidopsis thaliana	Light responsive element
AhAPX57	TCT-motif	TCTTAC	182	6	+	Arabidopsis thaliana	Light responsive element
AhAPX57	G-box	CACGTC	1236	6	+	Zea mays	Light responsive element
AhAPX57	ARE	AAACCA	700	6	-	Zea mays	Anaerobic responsive element
AhAPX57	ARE	AAACCA	867	6	-	Zea mays	Anaerobic responsive element
AhAPX57	GTGGC-motif	CATCGTGTGGC	601	10	-	Arabidopsis thaliana	Light responsive element
AhAPX57	CGTCA-motif	CGTCA	679	5	+	Hordeum vulgare	MeJA responsive element
AhAPX57	MBS	CAACTG	585	6	-	Arabidopsis thaliana	Drought responsive element
AhAPX57	MBS	CAACTG	632	6	-	Arabidopsis thaliana	Drought responsive element
AhAPX57	Sp1	GGGCGG	1983	6	+	Oryza sativa	Light responsive element
AhAPX57	TCA-element	CCATCTTTTT	187	9	+	Nicotiana tabacum	Salicylic acid responsive element
AhAPX57	TCA-element	TCAGAAGAGG	776	9	+	Brassica oleracea	Salicylic acid responsive element
AhAPX57	TGACG-motif	TGACG	679	5	-	Hordeum vulgare	MeJA responsive element
AhAPX57	TC-rich repeats	ATTCTCTAAC	982	9	-	Nicotiana tabacum	Defense and stress responsive element
AhAPX57	GARE-motif	TCTGTTG	792	7	+	Brassica oleracea	Gibberellin responsive element
AhAPX57	GARE-motif	TCTGTTG	1809	7	-	Brassica oleracea	Gibberellin responsive element
AhAPX57	O2-site	GATGACATGG	36	9	-	Zea mays	Zein metabolism
AhAPX57	O2-site	GATGATGTGG	1391	9	-	Zea mays	Zein metabolism
AhAPX58	ABRE	ACGTG	1236	5	-	Arabidopsis thaliana	Abscisic acid responsive element
AhAPX58	GATA-motif	AAGGATAAGG	1777	9	-	Solanum tuberosum	Light responsive element
AhAPX58	TCCC-motif	TCTCCCT	1762	7	+	Spinacia oleracea	Light responsive element
AhAPX58	GCN4_motif	TGAGTCA	1542	7	-	Oryza sativa	Endosperm expression
AhAPX58	TCT-motif	TCTTAC	213	6	+	Arabidopsis thaliana	Light responsive element
AhAPX58	TCT-motif	TCTTAC	916	6	-	Arabidopsis thaliana	Light responsive element
AhAPX58	GT1-motif	GGTTAAT	1377	7	-	Avena sativa	Light responsive element
AhAPX58	GT1-motif	GGTTAA	1378	6	-	Arabidopsis thaliana	Light responsive element
AhAPX58	Box 4	ATTAAT	246	6	+	Petroselinum crispum	Light responsive element
AhAPX58	Box 4	ATTAAT	422	6	+	Petroselinum crispum	Light responsive element
AhAPX58	Box 4	ATTAAT	649	6	+	Petroselinum crispum	Light responsive element
AhAPX58	Box 4	ATTAAT	770	6	+	Petroselinum crispum	Light responsive element
AhAPX58	Box 4	ATTAAT	839	6	+	Petroselinum crispum	Light responsive element
AhAPX58	Box 4	ATTAAT	1448	6	-	Petroselinum crispum	Light responsive element
AhAPX58	ARE	AAACCA	1397	6	+	Zea mays	Anaerobic responsive element
AhAPX58	ARE	AAACCA	1661	6	+	Zea mays	Anaerobic responsive element
AhAPX58	P-box	CCTTTTG	1562	7	-	Oryza sativa	Gibberellin responsive element
AhAPX58	G-box	TACGTG	1260	6	+	Arabidopsis thaliana	Light responsive element
AhAPX59	TC-rich repeats	GTTTTCTTAC	1246	9	-	Nicotiana tabacum	Defense and stress responsive element
AhAPX59	ABRE	ACGTG	1261	5	+	Arabidopsis thaliana	Abscisic acid responsive element
AhAPX59	TGA-element	AACGAC	398	6	-	Brassica oleracea	Auxin responsive element
AhAPX59	TCA-element	CCATCTTTTT	828	9	-	Nicotiana tabacum	Salicylic acid responsive element
AhAPX59	TGACG-motif	TGACG	657	5	+	Hordeum vulgare	MeJA responsive element
AhAPX59	TC-rich repeats	GTTTTCTTAC	1587	9	+	Nicotiana tabacum	Defense and stress responsive element
AhAPX59	O2-site	GATGACATGG	1563	10	+	Zea mays	Zein metabolism
AhAPX60	ARE	AAACCA	1197	6	+	Zea mays	Anaerobic responsive element
AhAPX60	CGTCA-motif	CGTCA	657	5	-	Hordeum vulgare	MeJA responsive element
AhAPX60	GT1-motif	GGTTAAT	183	7	-	Avena sativa	Light responsive element
AhAPX60	GT1-motif	GGTTAA	184	6	-	Arabidopsis thaliana	Light responsive element
AhAPX60	GT1-motif	GGTTAA	778	6	+	Arabidopsis thaliana	Light responsive element
AhAPX60	GT1-motif	GGTTAAT	1936	7	-	Avena sativa	Light responsive element
AhAPX60	GT1-motif	GGTTAA	1937	6	-	Arabidopsis thaliana	Light responsive element
AhAPX60	Box 4	ATTAAT	956	6	+	Petroselinum crispum	Light responsive element
AhAPX60	Box 4	ATTAAT	1149	6	-	Petroselinum crispum	Light responsive element
AhAPX60	Box 4	ATTAAT	1231	6	-	Petroselinum crispum	Light responsive element
AhAPX60	Box 4	ATTAAT	1630	6	-	Petroselinum crispum	Light responsive element
AhAPX60	Box 4	ATTAAT	1709	6	-	Petroselinum crispum	Light responsive element
AhAPX60	Box 4	ATTAAT	1713	6	-	Petroselinum crispum	Light responsive element
AhAPX60	TCT-motif	TCTTAC	1591	6	+	Arabidopsis thaliana	Light responsive element
AhAPX60	GATA-motif	AAGATAAGATT	914	10	-	Arabidopsis thaliana	Light responsive element
AhAPX60	ARE	AAACCA	787	6	+	Zea mays	Anaerobic responsive element
AhAPX60	ARE	AAACCA	985	6	+	Zea mays	Anaerobic responsive element
AhAPX60	ARE	AAACCA	1654	6	+	Zea mays	Anaerobic responsive element
AhAPX60	G-box	CACGAC	53	6	-	Zea mays	Light responsive element
AhAPX60	ATC-motif	AGTAATCT	478	8	+	Spinacia oleracea	Light responsive element
AhAPX61	O2-site	GATGATGTGG	1547	9	-	Zea mays	Zein metabolism
AhAPX61	O2-site	GATGATGTGG	1899	9	-	Zea mays	Zein metabolism
AhAPX61	ABRE	ACGTG	1423	5	-	Arabidopsis thaliana	Abscisic acid responsive element
AhAPX61	LTR	CCGAAA	616	6	-	Hordeum vulgare	Low temperature responsive element
AhAPX61	LTR	CCGAAA	1464	6	+	Hordeum vulgare	Low temperature responsive element
AhAPX61	GARE-motif	TCTGTTG	1594	7	-	Brassica oleracea	Gibberellin responsive element
AhAPX61	TC-rich repeats	GTTTTCTTAC	1565	9	-	Nicotiana tabacum	Defense and stress responsive element
AhAPX61	TCA-element	CCATCTTTTT	888	9	+	Nicotiana tabacum	Salicylic acid responsive element
AhAPX61	G-Box	CACGTT	1423	6	+	Pisum sativum	Light responsive element
AhAPX61	MBS	CAACTG	1947	6	-	Arabidopsis thaliana	Drought responsive element
AhAPX61	Gap-box	CAAATGAA(A/G)A	1157	9.5	-	Arabidopsis thaliana	Light responsive element
AhAPX61	CAT-box	GCCACT	439	6	-	Arabidopsis thaliana	Meristem expression
AhAPX61	CAT-box	GCCACT	1013	6	+	Arabidopsis thaliana	Meristem expression
AhAPX61	GCN4_motif	TGAGTCA	1765	7	+	Oryza sativa	Endosperm expression
AhAPX61	Box 4	ATTAAT	149	6	+	Petroselinum crispum	Light responsive element
AhAPX61	Box 4	ATTAAT	1447	6	-	Petroselinum crispum	Light responsive element
AhAPX61	Box 4	ATTAAT	1827	6	-	Petroselinum crispum	Light responsive element
AhAPX61	GATA-motif	AAGATAAGATT	1581	10	-	Arabidopsis thaliana	Light responsive element
AhAPX61	TATC-box	TATCCCA	814	7	-	Oryza sativa	Gibberellin responsive element
AhAPX61	ATCT-motif	AATCTAATCC	29	9	-	Pisum sativum	Light responsive element
AhAPX61	TCT-motif	TCTTAC	95	6	+	Arabidopsis thaliana	Light responsive element
AhAPX61	GT1-motif	GGTTAA	473	6	-	Arabidopsis thaliana	Light responsive element
AhAPX61	Box 4	ATTAAT	18	6	+	Petroselinum crispum	Light responsive element
AhAPX61	Box 4	ATTAAT	203	6	+	Petroselinum crispum	Light responsive element
AhAPX61	Box 4	ATTAAT	488	6	+	Petroselinum crispum	Light responsive element
AhAPX61	Box 4	ATTAAT	992	6	+	Petroselinum crispum	Light responsive element
AhAPX61	Box 4	ATTAAT	996	6	+	Petroselinum crispum	Light responsive element
AhAPX61	Box 4	ATTAAT	1297	6	-	Petroselinum crispum	Light responsive element
AhAPX61	circadian	CAAAGATATC	1079	9	+	Lycopersicon esculentum	Circadian control
AhAPX61	ARE	AAACCA	1547	6	+	Zea mays	Anaerobic responsive element
AhAPX61	I-box	TGATAATGT	513	9	+	Solanum tuberosum	Light responsive element
AhAPX61	CGTCA-motif	CGTCA	55	5	-	Hordeum vulgare	MeJA responsive element
AhAPX62	G-box	CACGTC	56	6	-	Zea mays	Light responsive element
AhAPX62	G-box	TACGTG	127	6	+	Arabidopsis thaliana	Light responsive element
AhAPX62	ABRE	ACGTG	57	5	+	Arabidopsis thaliana	Abscisic acid responsive element
AhAPX62	ABRE	ACGTG	128	5	+	Arabidopsis thaliana	Abscisic acid responsive element
AhAPX62	MBS	CAACTG	117	6	-	Arabidopsis thaliana	Drought responsive element
AhAPX62	TGACG-motif	TGACG	55	5	+	Hordeum vulgare	MeJA responsive element
AhAPX62	AE-box	AGAAACAA	1646	8	+	Arabidopsis thaliana	Light responsive element
AhAPX62	MRE	AACCTAA	1426	7	-	Petroselinum crispum	Light responsive element
AhAPX62	MRE	AACCTAA	1816	7	+	Petroselinum crispum	Light responsive element
AhAPX62	Gap-box	CAAATGAA(A/G)A	1635	9	-	Arabidopsis thaliana	Light responsive element
AhAPX62	GT1-motif	GGTTAAT	860	7	-	Avena sativa	Light responsive element
AhAPX62	GT1-motif	GGTTAA	861	6	-	Arabidopsis thaliana	Light responsive element
AhAPX62	GT1-motif	GGTTAAT	1985	7	+	Avena sativa	Light responsive element
AhAPX62	Box 4	ATTAAT	1574	6	-	Petroselinum crispum	Light responsive element
AhAPX62	G-box	CACGTC	625	6	+	Zea mays	Light responsive element
AhAPX62	G-box	CACGAC	1176	6	+	Zea mays	Light responsive element
AhAPX62	G-box	TAACACGTAG	1364	9	+	Brassica oleracea	Light responsive element
AhAPX62	ARE	AAACCA	377	6	-	Zea mays	Anaerobic responsive element
AhAPX62	ARE	AAACCA	489	6	-	Zea mays	Anaerobic responsive element
AhAPX62	ARE	AAACCA	1090	6	+	Zea mays	Anaerobic responsive element
AhAPX62	ARE	AAACCA	1663	6	+	Zea mays	Anaerobic responsive element
AhAPX62	CGTCA-motif	CGTCA	263	5	+	Hordeum vulgare	MeJA responsive element
AhAPX62	CGTCA-motif	CGTCA	627	5	+	Hordeum vulgare	MeJA responsive element
AhAPX62	CGTCA-motif	CGTCA	797	5	+	Hordeum vulgare	MeJA responsive element
AhAPX62	TGA-element	AACGAC	825	6	+	Brassica oleracea	Auxin responsive element
AhAPX62	G-Box	CACGTT	1142	6	+	Pisum sativum	Light responsive element
AhAPX62	G-Box	CACGTT	1792	6	+	Pisum sativum	Light responsive element
AhAPX62	TGACG-motif	TGACG	263	5	-	Hordeum vulgare	MeJA responsive element
AhAPX62	TGACG-motif	TGACG	627	5	-	Hordeum vulgare	MeJA responsive element
AhAPX62	TGACG-motif	TGACG	797	5	-	Hordeum vulgare	MeJA responsive element
AhAPX62	GARE-motif	TCTGTTG	449	7	-	Brassica oleracea	Gibberellin responsive element
AhAPX62	GARE-motif	TCTGTTG	739	7	-	Brassica oleracea	Gibberellin responsive element
AhAPX62	GARE-motif	TCTGTTG	1651	7	-	Brassica oleracea	Gibberellin responsive element
AhAPX63	ABRE	ACGTG	625	5	-	Arabidopsis thaliana	Abscisic acid responsive element
AhAPX63	ABRE	ACGTG	1142	5	-	Arabidopsis thaliana	Abscisic acid responsive element
AhAPX63	ABRE	ACGTG	1792	5	-	Arabidopsis thaliana	Abscisic acid responsive element
AhAPX63	GARE-motif	TCTGTTG	1840	7	-	Brassica oleracea	Gibberellin responsive element
AhAPX63	TC-rich repeats	GTTTTCTTAC	703	9	+	Nicotiana tabacum	Defense and stress responsive element
AhAPX63	LTR	CCGAAA	1020	6	-	Hordeum vulgare	Low temperature responsive element
AhAPX63	ABRE	ACGTG	700	5	-	Arabidopsis thaliana	Abscisic acid responsive element
AhAPX63	ABRE	ACGTG	1194	5	-	Arabidopsis thaliana	Abscisic acid responsive element
AhAPX63	ATC-motif	AGTAATCT	1687	8	+	Spinacia oleracea	Light responsive element
AhAPX63	TGA-element	AACGAC	1078	6	+	Brassica oleracea	Auxin responsive element
AhAPX63	MBS	CAACTG	256	6	-	Arabidopsis thaliana	Drought responsive element
AhAPX63	G-Box	CACGTT	700	6	+	Pisum sativum	Light responsive element
AhAPX63	TCA-element	CCATCTTTTT	1182	9	+	Nicotiana tabacum	Salicylic acid responsive element
AhAPX63	ARE	AAACCA	311	6	-	Zea mays	Anaerobic responsive element
AhAPX63	ARE	AAACCA	489	6	-	Zea mays	Anaerobic responsive element
AhAPX63	ARE	AAACCA	515	6	-	Zea mays	Anaerobic responsive element
AhAPX63	ARE	AAACCA	1440	6	+	Zea mays	Anaerobic responsive element
AhAPX63	AT1-motif	AATTATTTTTTATT	1767	13	-	Solanum tuberosum	Light responsive element
AhAPX63	I-box	gGATAAGGTG	454	9	+	Zea mays	Light responsive element
AhAPX63	G-box	CACGTC	1194	6	+	Zea mays	Light responsive element
AhAPX63	GT1-motif	GGTTAA	1047	6	-	Arabidopsis thaliana	Light responsive element
AhAPX63	AE-box	AGAAACAA	1718	8	-	Arabidopsis thaliana	Light responsive element
AhAPX63	CAT-box	GCCACT	67	6	+	Arabidopsis thaliana	Meristem expression
AhAPX63	TATC-box	TATCCCA	1251	7	-	Oryza sativa	Gibberellin responsive element
AhAPX63	GCN4_motif	TGAGTCA	791	7	+	Oryza sativa	Endosperm expression
AhAPX63	GCN4_motif	TGAGTCA	1697	7	-	Oryza sativa	Endosperm expression
AhAPX63	GT1-motif	GGTTAA	1831	6	-	Arabidopsis thaliana	Light responsive element
AhAPX63	Box 4	ATTAAT	493	6	+	Petroselinum crispum	Light responsive element
AhAPX63	Box 4	ATTAAT	853	6	+	Petroselinum crispum	Light responsive element
AhAPX63	Box 4	ATTAAT	1411	6	-	Petroselinum crispum	Light responsive element
AhAPX63	MRE	AACCTAA	1335	7	-	Petroselinum crispum	Light responsive element
AhAPX63	ACE	CTAACGTATT	1638	9	+	Petroselinum crispum	Light responsive element
AhAPX63	GATA-motif	AAGATAAGATT	1177	10	-	Arabidopsis thaliana	Light responsive element
AhAPX63	GATA-motif	AAGGATAAGG	1791	9	-	Solanum tuberosum	Light responsive element
AhAPX63	CAT-box	GCCACT	830	6	-	Arabidopsis thaliana	Meristem expression
AhAPX63	O2-site	GATGACATGG	445	9	-	Zea mays	Zein metabolism
AhAPX63	O2-site	GTTGACGTGA	1681	9	-	Zea mays	Zein metabolism
AhAPX63	ABRE	CACGTG	67	6	+	Arabidopsis thaliana	Abscisic acid responsive element
AhAPX63	ABRE	ACGTG	68	5	+	Arabidopsis thaliana	Abscisic acid responsive element
AhAPX63	TC-rich repeats	ATTCTCTAAC	1633	9	+	Nicotiana tabacum	Defense and stress responsive element
AhAPX63	TC-rich repeats	ATTCTCTAAC	1826	9	+	Nicotiana tabacum	Defense and stress responsive element
AhAPX63	G-Box	CACGTG	67	6	+	Pisum sativum	Light responsive element
AhAPX63	TGACG-motif	TGACG	1369	5	-	Hordeum vulgare	MeJA responsive element
AhAPX63	TGACG-motif	TGACG	1852	5	+	Hordeum vulgare	MeJA responsive element
AhAPX63	MBS	CAACTG	5	6	+	Arabidopsis thaliana	Drought responsive element
AhAPX63	CGTCA-motif	CGTCA	1369	5	+	Hordeum vulgare	MeJA responsive element
AhAPX63	CGTCA-motif	CGTCA	1852	5	-	Hordeum vulgare	MeJA responsive element
AhAPX63	I-box	gGATAAGGTG	1386	9	-	Zea mays	Light responsive element
AhAPX63	AT1-motif	AATTATTTTTTATT	24	13	-	Solanum tuberosum	Light responsive element
AhAPX63	ARE	AAACCA	427	6	+	Zea mays	Anaerobic responsive element
AhAPX63	ARE	AAACCA	567	6	-	Zea mays	Anaerobic responsive element
AhAPX63	ARE	AAACCA	1430	6	-	Zea mays	Anaerobic responsive element
AhAPX63	G-box	CACGTG	67	6	+	Arabidopsis thaliana	Light responsive element
AhAPX63	G-box	CACGAC	352	6	-	Zea mays	Light responsive element
AhAPX63	G-box	CACGAC	374	6	-	Zea mays	Light responsive element
AhAPX64	Box II	ACACGTAGA	1860	9	-	Arabidopsis thaliana	Light responsive element
AhAPX64	TCCC-motif	TCTCCCT	79	7	-	Spinacia oleracea	Light responsive element
AhAPX64	TCCC-motif	TCTCCCT	1322	7	+	Spinacia oleracea	Light responsive element
AhAPX64	Box 4	ATTAAT	250	6	+	Petroselinum crispum	Light responsive element
AhAPX64	Box 4	ATTAAT	323	6	+	Petroselinum crispum	Light responsive element
AhAPX64	Box 4	ATTAAT	391	6	+	Petroselinum crispum	Light responsive element
AhAPX64	Box 4	ATTAAT	469	6	+	Petroselinum crispum	Light responsive element
AhAPX64	circadian	CAAAGATATC	1418	9	+	Lycopersicon esculentum	Circadian control
AhAPX64	ARE	AAACCA	1949	6	+	Zea mays	Anaerobic responsive element
AhAPX64	I-box	AAGATAAGGCT	848	10	-	Gossypium hirsutum	Light responsive element
AhAPX64	G-box	TACGTG	208	6	-	Arabidopsis thaliana	Light responsive element
AhAPX64	G-box	CACGAC	237	6	+	Zea mays	Light responsive element
AhAPX64	G-box	CACGTG	709	6	+	Arabidopsis thaliana	Light responsive element
AhAPX64	G-box	TACGTG	886	6	-	Arabidopsis thaliana	Light responsive element
AhAPX64	G-box	TAACACGTAG	1861	10	-	Brassica oleracea	Light responsive element
AhAPX64	G-box	TACGTG	1862	6	+	Arabidopsis thaliana	Light responsive element
AhAPX65	TC-rich repeats	ATTCTCTAAC	1476	9	+	Nicotiana tabacum	Defense and stress responsive element
AhAPX65	ABRE	GCAACGTGTC	1	9	+	Hordeum vulgare	Abscisic acid responsive element
AhAPX65	ABRE	ACGTG	61	5	+	Arabidopsis thaliana	Abscisic acid responsive element
AhAPX65	ABRE	CGTACGTGCA	206	9	-	Hordeum vulgare	Abscisic acid responsive element
AhAPX65	ABRE	ACGTG	208	5	-	Arabidopsis thaliana	Abscisic acid responsive element
AhAPX65	ABRE	CACGTG	709	6	+	Arabidopsis thaliana	Abscisic acid responsive element
AhAPX65	ABRE	ACGTG	710	5	+	Arabidopsis thaliana	Abscisic acid responsive element
AhAPX65	ABRE	ACGTG	886	5	-	Arabidopsis thaliana	Abscisic acid responsive element
AhAPX65	ABRE	ACGTG	1863	5	+	Arabidopsis thaliana	Abscisic acid responsive element
AhAPX65	G-Box	CACGTT	60	6	-	Pisum sativum	Light responsive element
AhAPX65	G-Box	CACGTG	709	6	+	Pisum sativum	Light responsive element
AhAPX65	ACE	GACACGTATG	1914	9	-	Petroselinum crispum	Light responsive element
AhAPX65	GATA-motif	AAGATAAGATT	70	10	-	Arabidopsis thaliana	Light responsive element
AhAPX65	GATA-motif	AAGATAAGATT	332	10	-	Arabidopsis thaliana	Light responsive element
AhAPX65	GATA-motif	AAGATAAGATT	1469	10	-	Arabidopsis thaliana	Light responsive element
AhAPX65	MRE	AACCTAA	450	7	+	Petroselinum crispum	Light responsive element
AhAPX65	Box 4	ATTAAT	787	6	+	Petroselinum crispum	Light responsive element
AhAPX65	Box 4	ATTAAT	793	6	+	Petroselinum crispum	Light responsive element
AhAPX65	Box 4	ATTAAT	814	6	+	Petroselinum crispum	Light responsive element
AhAPX65	Box 4	ATTAAT	823	6	+	Petroselinum crispum	Light responsive element
AhAPX65	Box 4	ATTAAT	827	6	+	Petroselinum crispum	Light responsive element
AhAPX65	Box 4	ATTAAT	882	6	+	Petroselinum crispum	Light responsive element
AhAPX65	Box 4	ATTAAT	1056	6	-	Petroselinum crispum	Light responsive element
AhAPX65	Box 4	ATTAAT	1351	6	-	Petroselinum crispum	Light responsive element
AhAPX65	Box 4	ATTAAT	1355	6	-	Petroselinum crispum	Light responsive element
AhAPX65	Box 4	ATTAAT	1359	6	-	Petroselinum crispum	Light responsive element
AhAPX65	Box 4	ATTAAT	1831	6	-	Petroselinum crispum	Light responsive element
AhAPX65	Box 4	ATTAAT	1988	6	-	Petroselinum crispum	Light responsive element
AhAPX65	GT1-motif	GGTTAAT	417	7	+	Avena sativa	Light responsive element
AhAPX65	TCT-motif	TCTTAC	477	6	-	Arabidopsis thaliana	Light responsive element
AhAPX66	G-box	CACGAC	1436	6	-	Zea mays	Light responsive element
AhAPX66	G-box	TAACACGTAG	1915	9	-	Brassica oleracea	Light responsive element
AhAPX66	G-box	TACGTG	1916	6	+	Arabidopsis thaliana	Light responsive element
AhAPX66	ARE	AAACCA	350	6	-	Zea mays	Anaerobic responsive element
AhAPX66	TCA-element	CCATCTTTTT	1014	9	+	Nicotiana tabacum	Salicylic acid responsive element
AhAPX66	G-Box	CACGTT	48	6	+	Pisum sativum	Light responsive element
AhAPX66	G-Box	CACGTT	1712	6	+	Pisum sativum	Light responsive element
AhAPX66	G-Box	CACGTT	1727	6	+	Pisum sativum	Light responsive element
AhAPX66	ABRE	ACGTG	48	5	-	Arabidopsis thaliana	Abscisic acid responsive element
AhAPX66	ABRE	ACGTG	1712	5	-	Arabidopsis thaliana	Abscisic acid responsive element
AhAPX66	ABRE	ACGTG	1727	5	-	Arabidopsis thaliana	Abscisic acid responsive element
AhAPX66	ABRE	ACGTG	1917	5	+	Arabidopsis thaliana	Abscisic acid responsive element
AhAPX66	LTR	CCGAAA	898	6	-	Hordeum vulgare	Low temperature responsive element
AhAPX66	GT1-motif	GGTTAAT	745	7	+	Avena sativa	Light responsive element
AhAPX66	GT1-motif	GGTTAAT	1207	7	-	Avena sativa	Light responsive element
AhAPX66	GT1-motif	GGTTAA	1208	6	-	Arabidopsis thaliana	Light responsive element
AhAPX66	Box 4	ATTAAT	53	6	+	Petroselinum crispum	Light responsive element
AhAPX66	Box 4	ATTAAT	349	6	+	Petroselinum crispum	Light responsive element
AhAPX66	Box 4	ATTAAT	368	6	+	Petroselinum crispum	Light responsive element
AhAPX66	Box 4	ATTAAT	518	6	+	Petroselinum crispum	Light responsive element
AhAPX66	Box 4	ATTAAT	715	6	+	Petroselinum crispum	Light responsive element
AhAPX66	Box 4	ATTAAT	900	6	+	Petroselinum crispum	Light responsive element
AhAPX66	Box 4	ATTAAT	1159	6	-	Petroselinum crispum	Light responsive element
AhAPX66	TCT-motif	TCTTAC	549	6	-	Arabidopsis thaliana	Light responsive element
AhAPX66	AE-box	AGAAACAA	448	8	+	Arabidopsis thaliana	Light responsive element
AhAPX66	AE-box	AGAAACAA	1915	8	+	Arabidopsis thaliana	Light responsive element
AhAPX66	ATCT-motif	AATCTAATCC	1037	9	+	Pisum sativum	Light responsive element
AhAPX66	MBS	CAACTG	938	6	+	Arabidopsis thaliana	Drought responsive element
AhAPX66	MBS	CAACTG	1062	6	+	Arabidopsis thaliana	Drought responsive element
AhAPX66	TCA-element	CCATCTTTTT	1701	9	-	Nicotiana tabacum	Salicylic acid responsive element
AhAPX66	AuxRR-core	GGTCCAT	1085	7	+	Nicotiana tabacum	Auxin responsive element
AhAPX66	G-Box	CACGTT	1280	6	-	Pisum sativum	Light responsive element
AhAPX67	ABRE	ACGTG	1281	5	+	Arabidopsis thaliana	Abscisic acid responsive element
AhAPX67	ABRE	ACGTG	1359	5	+	Arabidopsis thaliana	Abscisic acid responsive element
AhAPX67	G-box	CACGTC	1358	6	-	Zea mays	Light responsive element
AhAPX68	ARE	AAACCA	1891	6	+	Zea mays	Anaerobic responsive element
AhAPX68	Box II	TGGTAATAA	355	9	+	Solanum tuberosum	Light responsive element
AhAPX68	Box 4	ATTAAT	278	6	+	Petroselinum crispum	Light responsive element
AhAPX68	Box 4	ATTAAT	770	6	+	Petroselinum crispum	Light responsive element
AhAPX68	Box 4	ATTAAT	993	6	+	Petroselinum crispum	Light responsive element
AhAPX68	Box 4	ATTAAT	1036	6	-	Petroselinum crispum	Light responsive element
AhAPX68	chs-CMA1a	TTACTTAA	1189	8	-	Daucus carota	Light responsive element
AhAPX68	P-box	CCTTTTG	1730	7	-	Oryza sativa	Gibberellin responsive element
AhAPX68	AT1-motif	AATTATTTTTTATT	1052	13	+	Solanum tuberosum	Light responsive element
AhAPX69	O2-site	GATGATGTGG	1848	9	-	Zea mays	Zein metabolism
AhAPX69	ARE	AAACCA	956	6	-	Zea mays	Anaerobic responsive element
AhAPX69	ARE	AAACCA	1203	6	-	Zea mays	Anaerobic responsive element
AhAPX69	ARE	AAACCA	1454	6	-	Zea mays	Anaerobic responsive element
AhAPX69	G-box	TACGTG	585	6	+	Arabidopsis thaliana	Light responsive element
AhAPX69	G-box	TACGTG	627	6	+	Arabidopsis thaliana	Light responsive element
AhAPX69	G-box	CACGTC	1318	6	-	Zea mays	Light responsive element
AhAPX69	ABRE	ACGTG	586	5	+	Arabidopsis thaliana	Abscisic acid responsive element
AhAPX69	ABRE	ACGTG	628	5	+	Arabidopsis thaliana	Abscisic acid responsive element
AhAPX69	ABRE	ACGTG	1319	5	+	Arabidopsis thaliana	Abscisic acid responsive element
AhAPX69	ABRE	GCAACGTGTC	1937	9	-	Hordeum vulgare	Abscisic acid responsive element
AhAPX69	ABRE	ACGTG	1939	5	-	Arabidopsis thaliana	Abscisic acid responsive element
AhAPX70	TC-rich repeats	ATTCTCTAAC	1762	9	-	Nicotiana tabacum	Defense and stress responsive element
AhAPX70	G-Box	CACGTT	1939	6	+	Pisum sativum	Light responsive element
AhAPX70	MBS	CAACTG	1217	6	-	Arabidopsis thaliana	Drought responsive element
AhAPX70	AE-box	AGAAACAA	1253	8	-	Arabidopsis thaliana	Light responsive element
AhAPX70	CAT-box	GCCACT	1094	6	-	Arabidopsis thaliana	Meristem expression
AhAPX70	CAT-box	GCCACT	1140	6	-	Arabidopsis thaliana	Meristem expression
AhAPX70	GATA-motif	GATAGGA	1988	7	+	Arabidopsis thaliana	Light responsive element
AhAPX70	Box 4	ATTAAT	100	6	+	Petroselinum crispum	Light responsive element
AhAPX70	Box 4	ATTAAT	831	6	+	Petroselinum crispum	Light responsive element
AhAPX70	Box 4	ATTAAT	1805	6	-	Petroselinum crispum	Light responsive element
AhAPX70	Box 4	ATTAAT	1889	6	-	Petroselinum crispum	Light responsive element
AhAPX70	GT1-motif	GGTTAAT	541	7	+	Avena sativa	Light responsive element
AhAPX70	GT1-motif	GGTTAA	1329	6	+	Arabidopsis thaliana	Light responsive element
AhAPX70	GT1-motif	GGTTAA	1588	6	-	Arabidopsis thaliana	Light responsive element
AhAPX70	GCN4_motif	TGAGTCA	1799	7	-	Oryza sativa	Endosperm expression
AhAPX70	Box 4	ATTAAT	995	6	+	Petroselinum crispum	Light responsive element
AhAPX70	Box 4	ATTAAT	1378	6	-	Petroselinum crispum	Light responsive element
AhAPX70	Box 4	ATTAAT	1573	6	-	Petroselinum crispum	Light responsive element
AhAPX70	Box 4	ATTAAT	1815	6	-	Petroselinum crispum	Light responsive element
AhAPX70	circadian	CAAAGATATC	1533	9	+	Lycopersicon esculentum	Circadian control
AhAPX70	GT1-motif	GGTTAA	271	6	+	Arabidopsis thaliana	Light responsive element
AhAPX70	MRE	AACCTAA	1220	7	-	Petroselinum crispum	Light responsive element
AhAPX70	MRE	AACCTAA	1466	7	+	Petroselinum crispum	Light responsive element
AhAPX70	GATA-motif	AAGGATAAGG	404	10	-	Solanum tuberosum	Light responsive element
AhAPX70	ABRE	ACGTG	694	5	+	Arabidopsis thaliana	Abscisic acid responsive element
AhAPX70	O2-site	GATGATGTGG	657	9	+	Zea mays	Zein metabolism
AhAPX70	O2-site	GATGACATGG	1737	9	+	Zea mays	Zein metabolism
AhAPX70	GARE-motif	TCTGTTG	126	7	-	Brassica oleracea	Gibberellin responsive element
AhAPX70	MBS	CAACTG	390	6	+	Arabidopsis thaliana	Drought responsive element
AhAPX70	MBS	CAACTG	827	6	-	Arabidopsis thaliana	Drought responsive element
AhAPX70	P-box	CCTTTTG	144	7	+	Oryza sativa	Gibberellin responsive element
AhAPX70	I-box	gGATAAGGTG	402	10	-	Zea mays	Light responsive element
AhAPX70	I-box	ccttatcct	404	9	+	Arabidopsis thaliana	Light responsive element
AhAPX70	ARE	AAACCA	803	6	+	Zea mays	Anaerobic responsive element
AhAPX70	ARE	AAACCA	1352	6	+	Zea mays	Anaerobic responsive element
AhAPX70	G-box	TAACACGTAG	166	9	-	Brassica oleracea	Light responsive element
AhAPX70	G-box	CACGTC	693	6	-	Zea mays	Light responsive element
AhAPX71	MRE	AACCTAA	1261	7	+	Petroselinum crispum	Light responsive element
AhAPX71	AE-box	AGAAACTT	277	8	-	Arabidopsis thaliana	Light responsive element
AhAPX71	ATCT-motif	AATCTAATCC	1790	9	+	Pisum sativum	Light responsive element
AhAPX71	TCT-motif	TCTTAC	901	6	-	Arabidopsis thaliana	Light responsive element
AhAPX71	Box 4	ATTAAT	492	6	+	Petroselinum crispum	Light responsive element
AhAPX71	Box 4	ATTAAT	542	6	+	Petroselinum crispum	Light responsive element
AhAPX71	Box 4	ATTAAT	1062	6	-	Petroselinum crispum	Light responsive element
AhAPX71	Box 4	ATTAAT	1154	6	-	Petroselinum crispum	Light responsive element
AhAPX71	Box 4	ATTAAT	1341	6	-	Petroselinum crispum	Light responsive element
AhAPX71	Box 4	ATTAAT	1769	6	-	Petroselinum crispum	Light responsive element
AhAPX71	ARE	AAACCA	59	6	-	Zea mays	Anaerobic responsive element
AhAPX71	ARE	AAACCA	350	6	-	Zea mays	Anaerobic responsive element
AhAPX71	CGTCA-motif	CGTCA	467	5	-	Hordeum vulgare	MeJA responsive element
AhAPX71	AT1-motif	AATTATTTTTTATT	1321	13	+	Solanum tuberosum	Light responsive element
AhAPX72	G-box	CACGAC	1098	6	-	Zea mays	Light responsive element
AhAPX72	LTR	CCGAAA	321	6	-	Hordeum vulgare	Low temperature responsive element
AhAPX72	TC-rich repeats	ATTCTCTAAC	1575	9	-	Nicotiana tabacum	Defense and stress responsive element
AhAPX72	ATC-motif	AGCTATCCA	1819	9	-	Arabidopsis thaliana	Light responsive element
AhAPX72	ABRE	ACGTG	367	5	-	Arabidopsis thaliana	Abscisic acid responsive element
AhAPX72	MBS	CAACTG	76	6	+	Arabidopsis thaliana	Drought responsive element
AhAPX72	TCA-element	CCATCTTTTT	472	9	-	Nicotiana tabacum	Salicylic acid responsive element
AhAPX72	TCA-element	CCATCTTTTT	1966	9	-	Nicotiana tabacum	Salicylic acid responsive element
AhAPX72	TGACG-motif	TGACG	467	5	+	Hordeum vulgare	MeJA responsive element
AhAPX72	G-Box	CACGTT	367	6	+	Pisum sativum	Light responsive element
AhAPX72	P-box	CCTTTTG	1970	7	-	Oryza sativa	Gibberellin responsive element
AhAPX72	ARE	AAACCA	1557	6	+	Zea mays	Anaerobic responsive element
AhAPX72	G-box	TACGTG	1446	6	+	Arabidopsis thaliana	Light responsive element
AhAPX73	ABRE	TACGTGTC	1446	8	+	Oryza sativa	Abscisic acid responsive element
AhAPX73	ABRE	ACGTG	1447	5	+	Arabidopsis thaliana	Abscisic acid responsive element
AhAPX73	TCA-element	CCATCTTTTT	1704	9	+	Nicotiana tabacum	Salicylic acid responsive element
AhAPX73	LAMP-element	CTTTATCA	1837	8	-	Pisum sativum	Light responsive element
AhAPX73	TATC-box	TATCCCA	583	7	-	Oryza sativa	Gibberellin responsive element
AhAPX73	Box II	TGGTAATAA	1015	9	-	Solanum tuberosum	Light responsive element
AhAPX73	GATA-motif	AAGATAAGATT	1594	11	-	Arabidopsis thaliana	Light responsive element
AhAPX73	TCT-motif	TCTTAC	615	6	-	Arabidopsis thaliana	Light responsive element
AhAPX73	Box 4	ATTAAT	991	6	+	Petroselinum crispum	Light responsive element
AhAPX73	Box 4	ATTAAT	1150	6	-	Petroselinum crispum	Light responsive element
AhAPX73	Box 4	ATTAAT	1209	6	-	Petroselinum crispum	Light responsive element
AhAPX73	Box 4	ATTAAT	1956	6	-	Petroselinum crispum	Light responsive element
AhAPX73	CAT-box	GCCACT	912	6	-	Arabidopsis thaliana	Meristem expression
AhAPX73	chs-CMA2a	TCACTTGA	1908	8	-	Petroselinum crispum	Light responsive element
AhAPX73	GT1-motif	GGTTAA	73	6	+	Arabidopsis thaliana	Light responsive element
AhAPX73	GT1-motif	GGTTAA	1003	6	-	Arabidopsis thaliana	Light responsive element
AhAPX73	GCN4_motif	TGAGTCA	573	7	-	Oryza sativa	Endosperm expression
AhAPX74	P-box	CCTTTTG	1971	7	-	Oryza sativa	Gibberellin responsive element
AhAPX74	chs-CMA1a	TTACTTAA	1362	8	-	Daucus carota	Light responsive element
AhAPX74	ARE	AAACCA	1488	6	-	Zea mays	Anaerobic responsive element
AhAPX74	3-AF1 binding site	TAAGAGAGGAA	532	10	+	Solanum tuberosum	Light responsive element
AhAPX74	O2-site	GATGATGTGG	877	9	+	Zea mays	Zein metabolism
AhAPX74	GARE-motif	TCTGTTG	1207	7	+	Brassica oleracea	Gibberellin responsive element
AhAPX74	TC-rich repeats	ATTCTCTAAC	1040	9	+	Nicotiana tabacum	Defense and stress responsive element
AhAPX74	GT1-motif	GGTTAAT	171	7	-	Avena sativa	Light responsive element
AhAPX74	GT1-motif	GGTTAA	172	6	-	Arabidopsis thaliana	Light responsive element
AhAPX74	Box 4	ATTAAT	432	6	+	Petroselinum crispum	Light responsive element
AhAPX74	Box 4	ATTAAT	918	6	+	Petroselinum crispum	Light responsive element
AhAPX74	Box 4	ATTAAT	1204	6	-	Petroselinum crispum	Light responsive element
AhAPX74	Box 4	ATTAAT	1254	6	-	Petroselinum crispum	Light responsive element
AhAPX74	GA-motif	ATAGATAA	1258	8	+	Arabidopsis thaliana	Light responsive element
AhAPX74	TGACG-motif	TGACG	550	5	+	Hordeum vulgare	MeJA responsive element
AhAPX74	TGACG-motif	TGACG	613	5	+	Hordeum vulgare	MeJA responsive element
AhAPX74	TGACG-motif	TGACG	1327	5	-	Hordeum vulgare	MeJA responsive element
AhAPX74	G-Box	CACGTT	1406	6	+	Pisum sativum	Light responsive element
AhAPX74	G-Box	CACGTT	1915	6	+	Pisum sativum	Light responsive element
AhAPX74	TCA-element	CCATCTTTTT	659	9	-	Nicotiana tabacum	Salicylic acid responsive element
AhAPX74	TCA-element	CCATCTTTTT	1553	9	+	Nicotiana tabacum	Salicylic acid responsive element
AhAPX74	ABRE	ACGTG	1406	5	-	Arabidopsis thaliana	Abscisic acid responsive element
AhAPX74	ABRE	ACGTG	1915	5	-	Arabidopsis thaliana	Abscisic acid responsive element
AhAPX75	CGTCA-motif	CGTCA	550	5	-	Hordeum vulgare	MeJA responsive element
AhAPX75	CGTCA-motif	CGTCA	613	5	-	Hordeum vulgare	MeJA responsive element
AhAPX75	CGTCA-motif	CGTCA	1327	5	+	Hordeum vulgare	MeJA responsive element
AhAPX75	ARE	AAACCA	728	6	+	Zea mays	Anaerobic responsive element
AhAPX75	ARE	AAACCA	737	6	+	Zea mays	Anaerobic responsive element
AhAPX75	ARE	AAACCA	1638	6	+	Zea mays	Anaerobic responsive element
AhAPX75	I-box	TAGATAACC	395	9	-	Pisum sativum	Light responsive element
AhAPX75	I-box	GATAAGGGT	1157	9	+	Arabidopsis thaliana	Light responsive element
AhAPX75	MSA-like	(T/C)C(T/C)AACGG(T/C)(T/C)A	1699	8.5	-	Catharanthus roseus	Cell cycle regulation
AhAPX75	TGA-element	AACGAC	1053	6	-	Brassica oleracea	Auxin responsive element
AhAPX75	TGACG-motif	TGACG	501	5	-	Hordeum vulgare	MeJA responsive element
AhAPX75	TGACG-motif	TGACG	842	5	+	Hordeum vulgare	MeJA responsive element
AhAPX75	TGACG-motif	TGACG	1039	5	+	Hordeum vulgare	MeJA responsive element
AhAPX75	TGACG-motif	TGACG	1867	5	-	Hordeum vulgare	MeJA responsive element
AhAPX75	TGACG-motif	TGACG	1992	5	-	Hordeum vulgare	MeJA responsive element
AhAPX75	GCN4_motif	TGAGTCA	936	7	+	Oryza sativa	Endosperm expression
AhAPX75	Box 4	ATTAAT	1418	6	-	Petroselinum crispum	Light responsive element
AhAPX75	circadian	CAAAGATATC	296	9	+	Lycopersicon esculentum	Circadian control
AhAPX75	chs-CMA2c	ATATACGTGAAGG	426	12	-	Daucus carota	Light responsive element
AhAPX75	CGTCA-motif	CGTCA	501	5	+	Hordeum vulgare	MeJA responsive element
AhAPX75	CGTCA-motif	CGTCA	842	5	-	Hordeum vulgare	MeJA responsive element
AhAPX75	CGTCA-motif	CGTCA	1039	5	-	Hordeum vulgare	MeJA responsive element
AhAPX75	CGTCA-motif	CGTCA	1867	5	+	Hordeum vulgare	MeJA responsive element
AhAPX75	CGTCA-motif	CGTCA	1992	5	+	Hordeum vulgare	MeJA responsive element
AhAPX75	G-box	TACGTG	430	6	-	Arabidopsis thaliana	Light responsive element
AhAPX75	G-box	CACGTG	1655	6	-	Arabidopsis thaliana	Light responsive element
AhAPX75	G-box	TAACACGTAG	1950	9	-	Brassica oleracea	Light responsive element
AhAPX75	G-box	TACGTG	1951	6	+	Arabidopsis thaliana	Light responsive element
AhAPX76	ABRE	ACGTG	430	5	-	Arabidopsis thaliana	Abscisic acid responsive element
AhAPX76	ABRE	ACGTG	586	5	-	Arabidopsis thaliana	Abscisic acid responsive element
AhAPX76	ABRE	CGCACGTGTC	1653	9	-	Hordeum vulgare	Abscisic acid responsive element
AhAPX76	ABRE	CACGTG	1655	6	-	Arabidopsis thaliana	Abscisic acid responsive element
AhAPX76	ABRE	ACGTG	1656	5	+	Arabidopsis thaliana	Abscisic acid responsive element
AhAPX76	ABRE	ACGTG	1952	5	+	Arabidopsis thaliana	Abscisic acid responsive element
AhAPX76	G-Box	CACGTT	586	6	+	Pisum sativum	Light responsive element
AhAPX76	G-Box	CACGTG	1655	6	-	Pisum sativum	Light responsive element
AhAPX76	TCA-element	CCATCTTTTT	1490	9	+	Nicotiana tabacum	Salicylic acid responsive element
AhAPX76	LAMP-element	CCTTATCCA	1155	9	-	Spinacia oleracea	Light responsive element
AhAPX76	GA-motif	ATAGATAA	397	8	-	Arabidopsis thaliana	Light responsive element
AhAPX76	CAT-box	GCCACT	1022	6	-	Arabidopsis thaliana	Meristem expression
AhAPX76	GATA-motif	AAGGATAAGG	1006	9	+	Solanum tuberosum	Light responsive element
AhAPX76	Box II	ACACGTAGA	1949	9	-	Arabidopsis thaliana	Light responsive element
AhAPX76	chs-CMA2b	GAACCTACACAC	712	11	+	Hordeum vulgare	Light responsive element
AhAPX76	GT1-motif	GGTTAA	169	6	-	Arabidopsis thaliana	Light responsive element
AhAPX76	GT1-motif	GGTTAA	1836	6	+	Arabidopsis thaliana	Light responsive element
AhAPX76	ACE	GACACGTATG	1251	9	-	Petroselinum crispum	Light responsive element
AhAPX76	CAT-box	GCCACT	1711	6	-	Arabidopsis thaliana	Meristem expression
AhAPX76	LAMP-element	CTTTATCA	1670	8	-	Pisum sativum	Light responsive element
AhAPX76	MRE	AACCTAA	862	7	+	Petroselinum crispum	Light responsive element
AhAPX76	MRE	AACCTAA	1165	7	-	Petroselinum crispum	Light responsive element
AhAPX76	GT1-motif	GGTTAAT	270	7	+	Avena sativa	Light responsive element
AhAPX76	Box 4	ATTAAT	14	6	+	Petroselinum crispum	Light responsive element
AhAPX76	Box 4	ATTAAT	104	6	+	Petroselinum crispum	Light responsive element
AhAPX76	Box 4	ATTAAT	736	6	+	Petroselinum crispum	Light responsive element
AhAPX76	Box 4	ATTAAT	1017	6	-	Petroselinum crispum	Light responsive element
AhAPX76	Box 4	ATTAAT	1392	6	-	Petroselinum crispum	Light responsive element
AhAPX76	Box 4	ATTAAT	1691	6	-	Petroselinum crispum	Light responsive element
AhAPX76	Box 4	ATTAAT	1695	6	-	Petroselinum crispum	Light responsive element
AhAPX76	AAAC-motif	CAATCAAAACCT	855	11	+	Spinacia oleracea	Light responsive element
AhAPX76	G-box	TACGTG	68	6	+	Arabidopsis thaliana	Light responsive element
AhAPX76	G-box	CACGAC	526	6	+	Zea mays	Light responsive element
AhAPX76	G-box	TACGTG	1253	6	+	Arabidopsis thaliana	Light responsive element
AhAPX76	G-box	CACGTG	1341	6	-	Arabidopsis thaliana	Light responsive element
AhAPX76	ARE	AAACCA	75	6	-	Zea mays	Anaerobic responsive element
AhAPX76	ARE	AAACCA	234	6	-	Zea mays	Anaerobic responsive element
AhAPX76	G-Box	CACGTG	1341	6	-	Pisum sativum	Light responsive element
AhAPX76	G-Box	TCCACATGGCA	1732	10	-	Triticum aestivum	Light responsive element
AhAPX76	TGA-element	AACGAC	1581	6	+	Brassica oleracea	Auxin responsive element
AhAPX76	ABRE	ACGTG	69	5	+	Arabidopsis thaliana	Abscisic acid responsive element
AhAPX76	ABRE	ACGTG	1254	5	+	Arabidopsis thaliana	Abscisic acid responsive element
AhAPX76	ABRE	CACGTG	1341	6	-	Arabidopsis thaliana	Abscisic acid responsive element
AhAPX76	ABRE	ACGTG	1342	5	+	Arabidopsis thaliana	Abscisic acid responsive element
AhAPX76	O2-site	GATGATGTGG	1873	9	-	Zea mays	Zein metabolism
AhAPX77	LTR	CCGAAA	261	6	-	Hordeum vulgare	Low temperature responsive element
AhAPX77	LTR	CCGAAA	438	6	+	Hordeum vulgare	Low temperature responsive element
AhAPX77	TGA-element	AACGAC	105	6	+	Brassica oleracea	Auxin responsive element
AhAPX77	G-Box	CACGTG	1826	6	-	Pisum sativum	Light responsive element
AhAPX77	TGACG-motif	TGACG	1802	5	-	Hordeum vulgare	MeJA responsive element
AhAPX77	TCA-element	CCATCTTTTT	659	9	+	Nicotiana tabacum	Salicylic acid responsive element
AhAPX77	TC-rich repeats	ATTCTCTAAC	76	9	+	Nicotiana tabacum	Defense and stress responsive element
AhAPX77	ABRE	CGTACGTGCA	1534	9	-	Hordeum vulgare	Abscisic acid responsive element
AhAPX77	ABRE	ACGTG	1800	5	-	Arabidopsis thaliana	Abscisic acid responsive element
AhAPX77	ABRE	CACGTG	1826	6	-	Arabidopsis thaliana	Abscisic acid responsive element
AhAPX77	ABRE	ACGTG	1827	5	+	Arabidopsis thaliana	Abscisic acid responsive element
AhAPX77	G-box	CACGTC	1800	6	+	Zea mays	Light responsive element
AhAPX77	G-box	CACGTG	1826	6	-	Arabidopsis thaliana	Light responsive element
AhAPX77	ARE	AAACCA	487	6	-	Zea mays	Anaerobic responsive element
AhAPX77	ARE	AAACCA	565	6	-	Zea mays	Anaerobic responsive element
AhAPX77	ARE	AAACCA	897	6	-	Zea mays	Anaerobic responsive element
AhAPX77	CGTCA-motif	CGTCA	1802	5	+	Hordeum vulgare	MeJA responsive element
AhAPX77	I-box	TGATAATGT	87	9	+	Solanum tuberosum	Light responsive element
AhAPX77	circadian	CAAAGATATC	205	9	-	Lycopersicon esculentum	Circadian control
AhAPX77	Box 4	ATTAAT	923	6	+	Petroselinum crispum	Light responsive element
AhAPX77	Box 4	ATTAAT	1049	6	-	Petroselinum crispum	Light responsive element
AhAPX77	Box 4	ATTAAT	1125	6	-	Petroselinum crispum	Light responsive element
AhAPX77	Box 4	ATTAAT	1529	6	-	Petroselinum crispum	Light responsive element
AhAPX77	GCN4_motif	TGAGTCA	1750	7	+	Oryza sativa	Endosperm expression
AhAPX77	TCCC-motif	TCTCCCT	1404	7	-	Spinacia oleracea	Light responsive element
AhAPX77	AE-box	AGAAACAA	281	8	-	Arabidopsis thaliana	Light responsive element
AhAPX77	TATC-box	TATCCCA	251	7	-	Oryza sativa	Gibberellin responsive element
AhAPX78	G-box	CACGAC	39	6	-	Zea mays	Light responsive element
AhAPX78	G-box	TACGTG	1034	6	+	Arabidopsis thaliana	Light responsive element
AhAPX78	CGTCA-motif	CGTCA	757	5	+	Hordeum vulgare	MeJA responsive element
AhAPX78	ARE	AAACCA	336	6	+	Zea mays	Anaerobic responsive element
AhAPX78	ARE	AAACCA	432	6	-	Zea mays	Anaerobic responsive element
AhAPX78	ARE	AAACCA	1421	6	-	Zea mays	Anaerobic responsive element
AhAPX78	TGACG-motif	TGACG	757	5	-	Hordeum vulgare	MeJA responsive element
AhAPX78	3-AF1 binding site	TAAGAGAGGAA	741	10	-	Solanum tuberosum	Light responsive element
AhAPX78	MBS	CAACTG	451	6	-	Arabidopsis thaliana	Drought responsive element
AhAPX78	MBS	CAACTG	1244	6	-	Arabidopsis thaliana	Drought responsive element
AhAPX78	ABRE	ACGTG	1035	5	+	Arabidopsis thaliana	Abscisic acid responsive element
AhAPX78	LTR	CCGAAA	1396	6	+	Hordeum vulgare	Low temperature responsive element
AhAPX78	LTR	CCGAAA	1404	6	+	Hordeum vulgare	Low temperature responsive element
AhAPX78	CAT-box	GCCACT	1948	6	-	Arabidopsis thaliana	Meristem expression
AhAPX78	AE-box	AGAAACTT	1079	8	-	Arabidopsis thaliana	Light responsive element
AhAPX78	Box 4	ATTAAT	988	6	+	Petroselinum crispum	Light responsive element
AhAPX78	Box 4	ATTAAT	1646	6	-	Petroselinum crispum	Light responsive element
AhAPX78	GT1-motif	GTGTGTGAA	44	9	+	Solanum tuberosum	Light responsive element
AhAPX78	TCT-motif	TCTTAC	974	6	+	Arabidopsis thaliana	Light responsive element
AhAPX78	CAT-box	GCCACT	1708	6	-	Arabidopsis thaliana	Meristem expression
AhAPX78	LAMP-element	CTTTATCA	1667	8	-	Pisum sativum	Light responsive element
AhAPX78	GA-motif	ATAGATAA	1075	8	+	Arabidopsis thaliana	Light responsive element
AhAPX78	MRE	AACCTAA	1163	7	-	Petroselinum crispum	Light responsive element
AhAPX78	GT1-motif	GGTTAAT	128	7	+	Avena sativa	Light responsive element
AhAPX78	Box 4	ATTAAT	603	6	+	Petroselinum crispum	Light responsive element
AhAPX78	Box 4	ATTAAT	684	6	+	Petroselinum crispum	Light responsive element
AhAPX78	Box 4	ATTAAT	1015	6	-	Petroselinum crispum	Light responsive element
AhAPX78	Box 4	ATTAAT	1391	6	-	Petroselinum crispum	Light responsive element
AhAPX78	Box 4	ATTAAT	1688	6	-	Petroselinum crispum	Light responsive element
AhAPX78	Box 4	ATTAAT	1692	6	-	Petroselinum crispum	Light responsive element
AhAPX78	G-box	CACGAC	395	6	+	Zea mays	Light responsive element
AhAPX78	G-box	TACGTG	1247	6	-	Arabidopsis thaliana	Light responsive element
AhAPX78	G-box	TACGTG	1251	6	+	Arabidopsis thaliana	Light responsive element
AhAPX78	G-box	CACGTG	1339	6	-	Arabidopsis thaliana	Light responsive element
AhAPX79	chs-CMA1a	TTACTTAA	694	8	-	Daucus carota	Light responsive element
AhAPX79	ARE	AAACCA	92	6	-	Zea mays	Anaerobic responsive element
AhAPX79	ARE	AAACCA	652	6	+	Zea mays	Anaerobic responsive element
AhAPX79	ARE	AAACCA	666	6	-	Zea mays	Anaerobic responsive element
AhAPX79	G-Box	CACGTG	1339	6	-	Pisum sativum	Light responsive element
AhAPX79	G-Box	TCCACATGGCA	1729	10	-	Triticum aestivum	Light responsive element
AhAPX79	TGA-element	AACGAC	1579	6	+	Brassica oleracea	Auxin responsive element
AhAPX79	ABRE	CGTACGTGCA	1245	9	-	Hordeum vulgare	Abscisic acid responsive element
AhAPX79	ABRE	ACGTG	1247	5	-	Arabidopsis thaliana	Abscisic acid responsive element
AhAPX79	ABRE	GACACGTACGT	1248	10	-	Oryza sativa	Abscisic acid responsive element
AhAPX79	ABRE	ACGTG	1252	5	+	Arabidopsis thaliana	Abscisic acid responsive element
AhAPX79	ABRE	CACGTG	1339	6	-	Arabidopsis thaliana	Abscisic acid responsive element
AhAPX79	ABRE	ACGTG	1340	5	+	Arabidopsis thaliana	Abscisic acid responsive element
AhAPX79	O2-site	GATGATGTGG	30	9	-	Zea mays	Zein metabolism
AhAPX79	O2-site	GATGA(C/T)(A/G)TG(A/G)	871	8	+	Zea mays	Zein metabolism
AhAPX79	O2-site	GATGATGTGG	1870	9	-	Zea mays	Zein metabolism
AhAPX79	LTR	CCGAAA	119	6	-	Hordeum vulgare	Low temperature responsive element
AhAPX79	LTR	CCGAAA	306	6	+	Hordeum vulgare	Low temperature responsive element
AhAPX79	G-box	CACGTG	1467	6	-	Arabidopsis thaliana	Light responsive element
AhAPX79	G-box	GCCACGTGGA	1734	9	+	Arabidopsis thaliana	Light responsive element
AhAPX79	G-box	CACGTG	1736	6	-	Arabidopsis thaliana	Light responsive element
AhAPX79	G-box	TACGTG	1923	6	+	Arabidopsis thaliana	Light responsive element
AhAPX80	CGTCA-motif	CGTCA	524	5	-	Hordeum vulgare	MeJA responsive element
AhAPX80	CGTCA-motif	CGTCA	1421	5	+	Hordeum vulgare	MeJA responsive element
AhAPX80	CGTCA-motif	CGTCA	1490	5	+	Hordeum vulgare	MeJA responsive element
AhAPX80	CGTCA-motif	CGTCA	1526	5	-	Hordeum vulgare	MeJA responsive element
AhAPX80	ARE	AAACCA	21	6	+	Zea mays	Anaerobic responsive element
AhAPX80	ARE	AAACCA	342	6	-	Zea mays	Anaerobic responsive element
AhAPX80	ARE	AAACCA	1836	6	-	Zea mays	Anaerobic responsive element
AhAPX80	G-Box	CACGTG	1467	6	-	Pisum sativum	Light responsive element
AhAPX80	G-Box	CACGTG	1736	6	-	Pisum sativum	Light responsive element
AhAPX80	TGACG-motif	TGACG	524	5	+	Hordeum vulgare	MeJA responsive element
AhAPX80	TGACG-motif	TGACG	1421	5	-	Hordeum vulgare	MeJA responsive element
AhAPX80	TGACG-motif	TGACG	1490	5	-	Hordeum vulgare	MeJA responsive element
AhAPX80	TGACG-motif	TGACG	1526	5	+	Hordeum vulgare	MeJA responsive element
AhAPX80	TGA-element	AACGAC	440	6	-	Brassica oleracea	Auxin responsive element
AhAPX80	MBS	CAACTG	640	6	-	Arabidopsis thaliana	Drought responsive element
AhAPX80	ABRE	CACGTG	1467	6	-	Arabidopsis thaliana	Abscisic acid responsive element
AhAPX80	ABRE	ACGTG	1468	5	+	Arabidopsis thaliana	Abscisic acid responsive element
AhAPX80	ABRE	CACGTG	1736	6	-	Arabidopsis thaliana	Abscisic acid responsive element
AhAPX80	ABRE	ACGTG	1737	5	+	Arabidopsis thaliana	Abscisic acid responsive element
AhAPX80	ABRE	ACGTG	1924	5	+	Arabidopsis thaliana	Abscisic acid responsive element
AhAPX80	TC-rich repeats	ATTCTCTAAC	1540	9	+	Nicotiana tabacum	Defense and stress responsive element
AhAPX80	CAT-box	GCCACT	105	6	-	Arabidopsis thaliana	Meristem expression
AhAPX80	MRE	AACCTAA	816	7	-	Petroselinum crispum	Light responsive element
AhAPX80	Box 4	ATTAAT	248	6	+	Petroselinum crispum	Light responsive element
AhAPX80	Box 4	ATTAAT	416	6	+	Petroselinum crispum	Light responsive element
AhAPX80	Box 4	ATTAAT	1627	6	-	Petroselinum crispum	Light responsive element
AhAPX80	GT1-motif	GGTTAA	1244	6	+	Arabidopsis thaliana	Light responsive element
AhAPX80	GT1-motif	GGTTAA	1246	6	-	Arabidopsis thaliana	Light responsive element
AhAPX80	GT1-motif	GGTTAA	1763	6	+	Arabidopsis thaliana	Light responsive element
AhAPX80	ACE	CTAACGTATT	1899	9	-	Petroselinum crispum	Light responsive element
AhAPX81	CAT-box	GCCACT	233	6	-	Arabidopsis thaliana	Meristem expression
AhAPX81	GATA-motif	AAGATAAGATT	1359	10	+	Arabidopsis thaliana	Light responsive element
AhAPX81	GCN4_motif	TGAGTCA	294	7	-	Oryza sativa	Endosperm expression
AhAPX81	Box 4	ATTAAT	409	6	+	Petroselinum crispum	Light responsive element
AhAPX81	Box 4	ATTAAT	1644	6	-	Petroselinum crispum	Light responsive element
AhAPX81	ARE	AAACCA	289	6	-	Zea mays	Anaerobic responsive element
AhAPX81	ARE	AAACCA	443	6	+	Zea mays	Anaerobic responsive element
AhAPX81	ARE	AAACCA	1031	6	+	Zea mays	Anaerobic responsive element
AhAPX81	ARE	AAACCA	1041	6	+	Zea mays	Anaerobic responsive element
AhAPX81	ARE	AAACCA	1939	6	+	Zea mays	Anaerobic responsive element
AhAPX81	G-box	TACGTG	1901	6	+	Arabidopsis thaliana	Light responsive element
AhAPX81	ABRE	ACGTG	1902	5	+	Arabidopsis thaliana	Abscisic acid responsive element
AhAPX81	O2-site	GATGACATGG	1421	9	+	Zea mays	Zein metabolism
AhAPX81	TC-rich repeats	ATTCTCTAAC	503	9	-	Nicotiana tabacum	Defense and stress responsive element
AhAPX81	LTR	CCGAAA	351	6	+	Hordeum vulgare	Low temperature responsive element
AhAPX81	LTR	CCGAAA	1140	6	-	Hordeum vulgare	Low temperature responsive element
AhAPX81	TCA-element	CCATCTTTTT	1093	9	-	Nicotiana tabacum	Salicylic acid responsive element
AhAPX82	TC-rich repeats	ATTCTCTAAC	1824	9	+	Nicotiana tabacum	Defense and stress responsive element
AhAPX82	TCA-element	CCATCTTTTT	1139	9	-	Nicotiana tabacum	Salicylic acid responsive element
AhAPX82	ARE	AAACCA	1248	6	-	Zea mays	Anaerobic responsive element
AhAPX82	ARE	AAACCA	1714	6	+	Zea mays	Anaerobic responsive element
AhAPX83	TCT-motif	TCTTAC	313	6	+	Arabidopsis thaliana	Light responsive element
AhAPX83	GT1-motif	GGTTAA	138	6	+	Arabidopsis thaliana	Light responsive element
AhAPX83	Box 4	ATTAAT	89	6	+	Petroselinum crispum	Light responsive element
AhAPX83	Box 4	ATTAAT	322	6	+	Petroselinum crispum	Light responsive element
AhAPX83	Box 4	ATTAAT	418	6	+	Petroselinum crispum	Light responsive element
AhAPX83	Box 4	ATTAAT	539	6	+	Petroselinum crispum	Light responsive element
AhAPX83	Box 4	ATTAAT	1561	6	-	Petroselinum crispum	Light responsive element
AhAPX83	Box 4	ATTAAT	1614	6	-	Petroselinum crispum	Light responsive element
AhAPX83	Box 4	ATTAAT	1728	6	-	Petroselinum crispum	Light responsive element
AhAPX83	AAAC-motif	CAATCAAAACCT	781	11	-	Spinacia oleracea	Light responsive element
AhAPX83	MRE	AACCTAA	1420	7	+	Petroselinum crispum	Light responsive element
AhAPX83	AE-box	AGAAACAA	308	8	-	Arabidopsis thaliana	Light responsive element
AhAPX83	AE-box	AGAAACTT	1000	8	+	Arabidopsis thaliana	Light responsive element
AhAPX83	GATA-motif	AAGATAAGATT	737	10	+	Arabidopsis thaliana	Light responsive element
AhAPX83	TGA-box	TGACGTAA	11	8	-	Glycine max	Auxin responsive element
AhAPX83	TCT-motif	TCTTAC	908	6	-	Arabidopsis thaliana	Light responsive element
AhAPX83	Box 4	ATTAAT	20	6	+	Petroselinum crispum	Light responsive element
[truncated: 1,835 more rows]
