# Supplementary material for: Genome-Wide Characterization of Ascorbate Peroxidase Gene Family in Peanut (Arachis hypogea L.) Revealed Their Crucial Role in Growth and Multiple Stress Tolerance
Source: Front Plant Sci. 2022 Sep 9;13:962182. doi: 10.3389/fpls.2022.962182 (PMC9524023; doi:10.3389/fpls.2022.962182)
Supplement: Supplementary file 1 [file Data_Sheet_1.ZIP › Supplementary Table 6.xlsx]

## Sheet: Supplementary Table 6
Supplementary Table 6. The information of miRNAs targeting AhAPX genes.
miRNA_Acc.	Target_Acc./Gene ID	Gene Name	Expectation	UPE$	miRNA_start	miRNA_end	Target_start	Target_end	miRNA_aligned_fragment	alignment	Target_aligned_fragment	Inhibition	Target_Desc.	Multiplicity
ahy-miR159	AH04G10990.1	AhAPX29	4.5	-1	1	21	584	603	UUUGGAUUGAAGGGAGCUCUA	: :::.::. ::::::::::.	UUGAGUUCU-UUCAAUCCAAG	Cleavage	+	1
ahy-miR159	AH14G13430.1	AhAPX115	4.5	-1	1	21	584	603	UUUGGAUUGAAGGGAGCUCUA	: :::.::. ::::::::::.	UUGAGUUCU-UUCAAUCCAAG	Cleavage	+	1
ahy-miR159	AH17G06310.1	AhAPX141	4.5	-1	1	21	492	512	UUUGGAUUGAAGGGAGCUCUA	:. : : .:::::::::.::.	UGCACCCUCCUUCAAUCUAAG	Cleavage	-	1
ahy-miR167-3p	AH17G30310.1	AhAPX137	4.5	-1	1	21	763	783	AGAUCAUGUGGCAGUUUCACC	::::.::...::: ::::	AAGGAAAUUGUUGCAUUAUCU	Cleavage	-	1
ahy-miR167-3p	AH08G05850.1	AhAPX59	4.5	-1	1	21	763	783	AGAUCAUGUGGCAGUUUCACC	::::.::...::: ::::	AAGGAAAUUGUUGCAUUAUCU	Cleavage	+	1
ahy-miR3510	AH13G15620.1	AhAPX100	4.5	-1	1	22	197	218	UUAUACCAUCUUGCGAGACUGA	::.:.:.:::. :::.:.:	AUUGUUUUGUAAGGGGGUGUGA	Cleavage	+	1
ahy-miR3510	AH03G12620.1	AhAPX16	4.5	-1	1	22	197	218	UUAUACCAUCUUGCGAGACUGA	::.:.:.:::. :::.:.:	AUUGUUUUGUAAGGGGGUGUGA	Cleavage	+	1
ahy-miR3513-5p	AH03G05320.1	AhAPX18	4.5	-1	1	21	604	624	UUAAUUUCUGAGUUUGUCAUC	.:: :: :.:::::::: .:	UGUGUCACAUUCAGAAAUAGA	Cleavage	+	1
ahy-miR3513-5p	AH13G09650.1	AhAPX103	4.5	-1	1	21	604	624	UUAAUUUCUGAGUUUGUCAUC	.:: :: :.:::::::: .:	UGUGUCACAUUCAGAAAUAGA	Cleavage	-	1
ahy-miR3514-5p	AH13G08510.1	AhAPX102	4.5	-1	1	22	522	543	AGGAUUCUGUAUUAACGGUGGA	::: : .: ::::.:::::	AGGACCUUGGACACAGGAUCCU	Translation	+	1
ahy-miR3516	AH16G05890.1	AhAPX128	4.5	-1	1	21	497	517	GCUGGGUGAUAUUGACAGAAG	:::. ::::: ::.::::::	CUUUCUUCAAUUUCGCCCAGC	Translation	-	1
ahy-miR156b-5p	AH19G14960.1	AhAPX155	5	-1	1	21	1000	1019	UUGACAGAAGAUAGAGAGCAC	:.::: :.:.::::::...	AAGUUCU-UGUUUUCUGUUGG	Cleavage	-	1
ahy-miR159	AH07G07460.1	AhAPX58	5	-1	1	21	291	311	UUUGGAUUGAAGGGAGCUCUA	:. : : .::::::.::.::.	UGCACCCUCCUUCAGUCUAAG	Cleavage	+	1
ahy-miR159	AH02G25000.1	AhAPX14	5	-1	1	21	162	182	UUUGGAUUGAAGGGAGCUCUA	:. : : .::::::.::.::.	UGCACCCUCCUUCAGUCUAAG	Cleavage	+	1
ahy-miR3508	AH06G12600.1	AhAPX45	5	-1	1	21	958	978	UAGAGGGUCCCCAUGUUCUCA	::: :::: ::::.:::	UUUGAAAAUGGAGACCUUCUC	Translation	-	1
ahy-miR3508	AH17G12030.1	AhAPX139	5	-1	1	21	309	329	UAGAGGGUCCCCAUGUUCUCA	: .:::::: :..:::::	CAAAGACAUGGUGGUCCUCUC	Translation	+	1
ahy-miR3509-3p	AH00G03280.1	AhAPX2	5	-1	1	22	518	539	AUCUAACGACUCUCAGAUAUCA	::.::::.::: ::.::	CUGGAUUUGAGGGUCCUUGGAC	Cleavage	+	1
ahy-miR3509-3p	AH08G13980.1	AhAPX60	5	-1	1	22	518	539	AUCUAACGACUCUCAGAUAUCA	::.::::.::: ::.::	CUGGAUUUGAGGGUCCUUGGAC	Cleavage	-	1
ahy-miR3512	AH04G21680.1	AhAPX21	5	-1	1	20	689	708	CGCAAAUGAUGACAAAUAGA	: :::::::: ::::::	CCAAUUUGUCACCAUUUGAU	Cleavage	+	1
ahy-miR3512	AH14G25420.1	AhAPX106	5	-1	1	20	689	708	CGCAAAUGAUGACAAAUAGA	: :::::::: ::::::	CCAAUUUGUCACCAUUUGAU	Cleavage	-	1
ahy-miR3513-3p	AH11G14080.1	AhAPX92	5	-1	1	21	644	664	UUGAUAAGAUAGAAAUUGUAU	.: .:.:::::: .::.:::.	GUUUAGUUUCUAAUUUGUCAG	Cleavage	-	1
ahy-miR3513-3p	AH08G16780.1	AhAPX62	5	-1	1	21	443	463	UUGAUAAGAUAGAAAUUGUAU	.: .:.:::::: .::.:::.	GUUUAGUUUCUAAUUUGUCAG	Cleavage	+	1
ahy-miR3513-3p	AH18G07180.1	AhAPX147	5	-1	1	21	446	466	UUGAUAAGAUAGAAAUUGUAU	.: .:.:::::: .::.:::.	GUUUAGUUUCUAAUUUGUCAG	Cleavage	+	1
ahy-miR3513-3p	AH04G10990.1	AhAPX29	5	-1	1	21	1014	1034	UUGAUAAGAUAGAAAUUGUAU	::::: : ::.::.::::	GACCAAUUGCAAUUUUGUCAA	Translation	+	1
ahy-miR3513-3p	AH14G13430.1	AhAPX115	5	-1	1	21	1014	1034	UUGAUAAGAUAGAAAUUGUAU	::::: : ::.::.::::	GACCAAUUGCAAUUUUGUCAA	Translation	+	1
ahy-miR3513-5p	AH13G58440.1	AhAPX98	5	-1	1	21	907	927	UUAAUUUCUGAGUUUGUCAUC	::: .: :::..::::: ::	AAUGUUACACUUGGAAAUGAA	Cleavage	+	1
ahy-miR3513-5p	AH10G28830.1	AhAPX74	5	-1	1	21	907	927	UUAAUUUCUGAGUUUGUCAUC	::: .: :::..::::: ::	AAUGUUACACUUGGAAAUGAA	Cleavage	-	1
ahy-miR3514-5p	AH03G06180.1	AhAPX28	5	-1	1	22	522	543	AGGAUUCUGUAUUAACGGUGGA	.:: : .: ::::.:::::	AGGGCCUUGGACACAGGAUCCU	Translation	-	1
ahy-miR3518	AH20G23580.1	AhAPX158	5	-1	1	21	387	407	UGACCUUUGGGGAUAUUCGUG	... :::::::..::::: :	UGUUAAUAUCCUUAAAGGCCC	Cleavage	+	1
ahy-miR3518	AH10G17560.1	AhAPX79	5	-1	1	21	387	407	UGACCUUUGGGGAUAUUCGUG	... :::::::..::::: :	UGUUAAUAUCCUUAAAGGCCC	Cleavage	+	1
ahy-miR3518	AH18G07180.1	AhAPX147	5	-1	1	21	850	870	UGACCUUUGGGGAUAUUCGUG	:: ::: :..:::.:::::	AACCAAUUGCUUCAAGGGUCA	Cleavage	+	1
ahy-miR3518	AH08G16780.1	AhAPX62	5	-1	1	21	847	867	UGACCUUUGGGGAUAUUCGUG	:: ::: :..:::.:::::	AACCAAUUGCUUCAAGGGUCA	Cleavage	+	1
ahy-miR3520-3p	AH08G19120.1	AhAPX63	5	-1	1	21	703	723	AAGGGAGACGUUUGAAUUAUC	:. ::: ::::: :::::: :	GGGAAUGCAAACCUCUCCCCU	Cleavage	+	1
ahy-miR3520-3p	AH18G10570.1	AhAPX144	5	-1	1	21	700	720	AAGGGAGACGUUUGAAUUAUC	:. ::: ::::: :::::: :	GGGAAUGCAAACCUCUCCCCU	Cleavage	+	1
ahy-miR3520-3p	AH10G28830.1	AhAPX74	5	-1	1	21	885	905	AAGGGAGACGUUUGAAUUAUC	::.:: :::.::::.:: :	AAUGAUAAAAAUGUCUUCCAU	Cleavage	-	1
ahy-miR3520-3p	AH13G58440.1	AhAPX98	5	-1	1	21	885	905	AAGGGAGACGUUUGAAUUAUC	::.:: :::.::::.:: :	AAUGAUAAAAAUGUCUUCCAU	Cleavage	+	1
ahy-miR3520-5p	AH14G21760.1	AhAPX118	5	-1	1	22	141	162	AGGUGAUGGUGAAUAUCUUAUC	:.::: ::..::: :::::	UUUGAGACCUUUGCCACCACCU	Cleavage	-	1
ahy-miR3520-5p	AH05G05760.1	AhAPX38	5	-1	1	22	474	495	AGGUGAUGGUGAAUAUCUUAUC	:. :: :::..::::::::	GGCAAACAAUUUGCCAUCACCC	Cleavage	-	1
ahy-miR3520-5p	AH15G01790.1	AhAPX127	5	-1	1	22	474	495	AGGUGAUGGUGAAUAUCUUAUC	:. :: :::..::::::::	GGCAAAUAAUUUGCCAUCACCC	Cleavage	-	1
