# Supplementary material for: Genome-Wide Characterization of Ascorbate Peroxidase Gene Family in Peanut (Arachis hypogea L.) Revealed Their Crucial Role in Growth and Multiple Stress Tolerance
Source: Front Plant Sci. 2022 Sep 9;13:962182. doi: 10.3389/fpls.2022.962182 (PMC9524023; doi:10.3389/fpls.2022.962182)
Supplement: Supplementary file 1 [file Data_Sheet_1.ZIP › Supplementary Table 7.xlsx]

## Sheet: Supplementary Table 7
Supplementary Table 7. Results of putative transcription factors regulating AhAPX genes.
Atabidopsis target TF ID	TF annotation	TF Family	Gene ID	Gene name	start	stop	strand	score	p-value	q-value	matched sequence							TF family	Number of enriched TFs in each family
AT4G38910	BPC5	BBR-BPC	AH07G22100.1	AhAPX56	410	439	-	61.2025	1.55e-19	1.67e-15	AGAGAGAGAGAGAGAGAGAGAGAGAGAGAG							AP2	154
AT4G38910	BPC5	BBR-BPC	AH07G22100.1	AhAPX56	412	441	-	61.2025	1.55e-19	1.67e-15	AGAGAGAGAGAGAGAGAGAGAGAGAGAGAG							ARF	19
AT4G38910	BPC5	BBR-BPC	AH07G22100.1	AhAPX56	414	443	-	61.2025	1.55e-19	1.67e-15	AGAGAGAGAGAGAGAGAGAGAGAGAGAGAG							ARR-B	2
AT4G38910	BPC5	BBR-BPC	AH07G22100.1	AhAPX56	416	445	-	61.2025	1.55e-19	1.67e-15	AGAGAGAGAGAGAGAGAGAGAGAGAGAGAG							B3	157
AT4G38910	BPC5	BBR-BPC	AH07G22100.1	AhAPX56	418	447	-	61.2025	1.55e-19	1.67e-15	AGAGAGAGAGAGAGAGAGAGAGAGAGAGAG							BBR-BPC	344
AT4G38910	BPC5	BBR-BPC	AH07G22100.1	AhAPX56	420	449	-	61.2025	1.55e-19	1.67e-15	AGAGAGAGAGAGAGAGAGAGAGAGAGAGAG							BES1	27
AT4G38910	BPC5	BBR-BPC	AH07G22100.1	AhAPX56	422	451	-	61.2025	1.55e-19	1.67e-15	AGAGAGAGAGAGAGAGAGAGAGAGAGAGAG							bHLH	163
AT4G38910	BPC5	BBR-BPC	AH07G22100.1	AhAPX56	424	453	-	61.2025	1.55e-19	1.67e-15	AGAGAGAGAGAGAGAGAGAGAGAGAGAGAG							bZIP	163
AT4G38910	BPC5	BBR-BPC	AH07G22100.1	AhAPX56	426	455	-	61.2025	1.55e-19	1.67e-15	AGAGAGAGAGAGAGAGAGAGAGAGAGAGAG							C2H2	177
AT4G38910	BPC5	BBR-BPC	AH07G19820.1	AhAPX55	438	467	-	61.2025	1.55e-19	1.67e-15	AGAGAGAGAGAGAGAGAGAGAGAGAGAGAG							C3H	8
AT4G38910	BPC5	BBR-BPC	AH07G19820.1	AhAPX55	440	469	-	61.2025	1.55e-19	1.67e-15	AGAGAGAGAGAGAGAGAGAGAGAGAGAGAG							CAMTA	16
AT4G38910	BPC5	BBR-BPC	AH07G19820.1	AhAPX55	442	471	-	61.2025	1.55e-19	1.67e-15	AGAGAGAGAGAGAGAGAGAGAGAGAGAGAG							CPP	26
AT4G38910	BPC5	BBR-BPC	AH07G19820.1	AhAPX55	444	473	-	61.2025	1.55e-19	1.67e-15	AGAGAGAGAGAGAGAGAGAGAGAGAGAGAG							Dof	742
AT4G38910	BPC5	BBR-BPC	AH07G19820.1	AhAPX55	446	475	-	61.2025	1.55e-19	1.67e-15	AGAGAGAGAGAGAGAGAGAGAGAGAGAGAG							E2F/DP	10
AT4G38910	BPC5	BBR-BPC	AH07G22100.1	AhAPX56	406	435	-	56.5949	6.22e-19	6.24e-15	AGAGAGAGAGAGAGAGAGAGAGAGAGTGAG							ERF	698
AT4G38910	BPC5	BBR-BPC	AH18G22460.1	AhAPX148	416	445	-	55.6203	1.86e-18	1.75e-14	AGAGAGAGAGAGAAAGAGAGAGAGAGAGAG							FAR1	10
AT4G38910	BPC5	BBR-BPC	AH07G22100.1	AhAPX56	404	433	-	54.6329	3.25e-18	2.88e-14	AGAGAGAGAGAGAGAGAGAGAGAGTGAGAG							G2-like	27
AT4G38910	BPC5	BBR-BPC	AH18G22460.1	AhAPX148	418	447	-	54.5949	5.11e-18	4.26e-14	AGAGAGAGAGAGAGAAAGAGAGAGAGAGAG							GATA	223
AT4G38910	BPC5	BBR-BPC	AH18G22460.1	AhAPX148	420	449	-	53.6203	9.38e-18	7.43e-14	AGAGAGAGAGAGAGAGAAAGAGAGAGAGAG							GeBP	4
AT4G38910	BPC5	BBR-BPC	AH07G22100.1	AhAPX56	428	457	-	49.7215	4.27e-17	3.06e-13	TGAGAGAGAGAGAGAGAGAGAGAGAGAGAG							GRAS	66
AT4G38910	BPC5	BBR-BPC	AH07G19820.1	AhAPX55	448	477	-	49.7215	4.27e-17	3.06e-13	CGAGAGAGAGAGAGAGAGAGAGAGAGAGAG							HD-ZIP	78
AT4G38910	BPC5	BBR-BPC	AH07G22100.1	AhAPX56	408	437	-	49.6456	4.75e-17	3.25e-13	AGAGAGAGAGAGAGAGAGAGAGAGAGAGTG							HSF	102
AT4G38910	BPC5	BBR-BPC	AH07G22100.1	AhAPX56	402	431	-	44.0253	7.25e-16	4.74e-12	AGAGAGAGAGAGAGAGAGAGAGTGAGAGTG							LBD	36
AT4G38910	BPC5	BBR-BPC	AH07G19820.1	AhAPX55	436	465	-	43.7595	8.78e-16	5.5e-12	AGAGAGAGAGAGAGAGAGAGAGAGAGAGTT							MIKC_MADS	210
AT2G01930	BPC1	BBR-BPC	AH07G22100.1	AhAPX56	411	434	-	45.3281	8.97e-16	6.75e-12	GAGAGAGAGAGAGAGAGAGAGAGA							MYB	545
AT2G01930	BPC1	BBR-BPC	AH07G22100.1	AhAPX56	413	436	-	45.3281	8.97e-16	6.75e-12	GAGAGAGAGAGAGAGAGAGAGAGA							MYB_related	62
AT2G01930	BPC1	BBR-BPC	AH07G22100.1	AhAPX56	415	438	-	45.3281	8.97e-16	6.75e-12	GAGAGAGAGAGAGAGAGAGAGAGA							NAC	308
AT2G01930	BPC1	BBR-BPC	AH07G22100.1	AhAPX56	417	440	-	45.3281	8.97e-16	6.75e-12	GAGAGAGAGAGAGAGAGAGAGAGA							NF-YB	10
AT2G01930	BPC1	BBR-BPC	AH07G22100.1	AhAPX56	419	442	-	45.3281	8.97e-16	6.75e-12	GAGAGAGAGAGAGAGAGAGAGAGA							Nin-like	13
AT2G01930	BPC1	BBR-BPC	AH07G22100.1	AhAPX56	421	444	-	45.3281	8.97e-16	6.75e-12	GAGAGAGAGAGAGAGAGAGAGAGA							RAV	2
AT2G01930	BPC1	BBR-BPC	AH07G22100.1	AhAPX56	423	446	-	45.3281	8.97e-16	6.75e-12	GAGAGAGAGAGAGAGAGAGAGAGA							S1Fa-like	6
AT2G01930	BPC1	BBR-BPC	AH07G22100.1	AhAPX56	425	448	-	45.3281	8.97e-16	6.75e-12	GAGAGAGAGAGAGAGAGAGAGAGA							SBP	7
AT2G01930	BPC1	BBR-BPC	AH07G22100.1	AhAPX56	427	450	-	45.3281	8.97e-16	6.75e-12	GAGAGAGAGAGAGAGAGAGAGAGA							SRS	2
AT2G01930	BPC1	BBR-BPC	AH07G22100.1	AhAPX56	429	452	-	45.3281	8.97e-16	6.75e-12	GAGAGAGAGAGAGAGAGAGAGAGA							TCP	46
AT2G01930	BPC1	BBR-BPC	AH07G22100.1	AhAPX56	431	454	-	45.3281	8.97e-16	6.75e-12	GAGAGAGAGAGAGAGAGAGAGAGA							Trihelix	20
AT2G01930	BPC1	BBR-BPC	AH07G22100.1	AhAPX56	433	456	-	45.3281	8.97e-16	6.75e-12	GAGAGAGAGAGAGAGAGAGAGAGA							WOX	14
AT2G01930	BPC1	BBR-BPC	AH07G19820.1	AhAPX55	439	462	-	45.3281	8.97e-16	6.75e-12	GAGAGAGAGAGAGAGAGAGAGAGA							WRKY	238
AT2G01930	BPC1	BBR-BPC	AH07G19820.1	AhAPX55	441	464	-	45.3281	8.97e-16	6.75e-12	GAGAGAGAGAGAGAGAGAGAGAGA							ZF-HD	31
AT2G01930	BPC1	BBR-BPC	AH07G19820.1	AhAPX55	443	466	-	45.3281	8.97e-16	6.75e-12	GAGAGAGAGAGAGAGAGAGAGAGA
AT2G01930	BPC1	BBR-BPC	AH07G19820.1	AhAPX55	445	468	-	45.3281	8.97e-16	6.75e-12	GAGAGAGAGAGAGAGAGAGAGAGA
AT2G01930	BPC1	BBR-BPC	AH07G19820.1	AhAPX55	447	470	-	45.3281	8.97e-16	6.75e-12	GAGAGAGAGAGAGAGAGAGAGAGA
AT2G01930	BPC1	BBR-BPC	AH07G19820.1	AhAPX55	449	472	-	45.3281	8.97e-16	6.75e-12	GAGAGAGAGAGAGAGAGAGAGAGA
AT2G01930	BPC1	BBR-BPC	AH07G19820.1	AhAPX55	451	474	-	45.3281	8.97e-16	6.75e-12	GAGAGAGAGAGAGAGAGAGAGAGA
AT2G01930	BPC1	BBR-BPC	AH07G19820.1	AhAPX55	453	476	-	45.3281	8.97e-16	6.75e-12	GAGAGAGAGAGAGAGAGAGAGAGA
AT4G38910	BPC5	BBR-BPC	AH07G19820.1	AhAPX55	450	479	-	43.6076	9.3e-16	5.54e-12	AACGAGAGAGAGAGAGAGAGAGAGAGAGAG
AT4G38910	BPC5	BBR-BPC	AH18G22460.1	AhAPX148	414	443	-	43.481	9.58e-16	5.54e-12	AGAGAGAGAGAAAGAGAGAGAGAGAGAGAA
AT4G38910	BPC5	BBR-BPC	AH18G22460.1	AhAPX148	422	451	-	42.1519	2.04e-15	1.14e-11	TGAGAGAGAGAGAGAGAGAAAGAGAGAGAG
AT4G38910	BPC5	BBR-BPC	AH18G22460.1	AhAPX148	412	441	-	41.1013	3.48e-15	1.87e-11	AGAGAGAGAAAGAGAGAGAGAGAGAGAAAG
AT2G01930	BPC1	BBR-BPC	AH07G22100.1	AhAPX56	409	432	-	41.8125	7.65e-15	5.23e-11	GAGAGAGAGAGAGAGAGAGAGAGT
AT2G01930	BPC1	BBR-BPC	AH07G19820.1	AhAPX55	437	460	-	41.8125	7.65e-15	5.23e-11	GAGAGAGAGAGAGAGAGAGAGAGT
AT4G38910	BPC5	BBR-BPC	AH07G19820.1	AhAPX55	434	463	-	38.1899	1e-14	5.21e-11	AGAGAGAGAGAGAGAGAGAGAGAGAGTTAT
AT2G01930	BPC1	BBR-BPC	AH18G22460.1	AhAPX148	427	450	-	41.6562	1.12e-14	7.33e-11	GAGAGAGAGAGAGAGAGAAAGAGA
AT2G01930	BPC1	BBR-BPC	AH07G22100.1	AhAPX56	407	430	-	41.6406	1.21e-14	7.58e-11	GAGAGAGAGAGAGAGAGAGAGTGA
AT2G01930	BPC1	BBR-BPC	AH18G22460.1	AhAPX148	421	444	-	41.4844	1.61e-14	9.69e-11	GAGAGAGAGAGAAAGAGAGAGAGA
AT2G01930	BPC1	BBR-BPC	AH18G22460.1	AhAPX148	423	446	-	41.2344	1.83e-14	1.06e-10	GAGAGAGAGAGAGAAAGAGAGAGA
AT2G01930	BPC1	BBR-BPC	AH18G22460.1	AhAPX148	415	438	-	40.9219	2.73e-14	1.52e-10	GAGAGAAAGAGAGAGAGAGAGAGA
AT2G01930	BPC1	BBR-BPC	AH18G22460.1	AhAPX148	425	448	-	40.8281	2.93e-14	1.57e-10	GAGAGAGAGAGAGAGAAAGAGAGA
AT2G01930	BPC1	BBR-BPC	AH18G22460.1	AhAPX148	417	440	-	40.7031	3.46e-14	1.8e-10	GAGAGAGAAAGAGAGAGAGAGAGA
AT2G01930	BPC1	BBR-BPC	AH07G22100.1	AhAPX56	405	428	-	40.2344	4.36e-14	2.19e-10	GAGAGAGAGAGAGAGAGAGTGAGA
AT2G01930	BPC1	BBR-BPC	AH18G22460.1	AhAPX148	419	442	-	40.1094	4.61e-14	2.24e-10	GAGAGAGAGAAAGAGAGAGAGAGA
AT5G42520	BPC6	BBR-BPC	AH07G22100.1	AhAPX56	410	430	+	40.5479	4.84e-14	3.04e-10	ctctctctctctctctctctc
AT5G42520	BPC6	BBR-BPC	AH07G22100.1	AhAPX56	412	432	+	40.5479	4.84e-14	3.04e-10	ctctctctctctctctctctc
AT5G42520	BPC6	BBR-BPC	AH07G22100.1	AhAPX56	414	434	+	40.5479	4.84e-14	3.04e-10	ctctctctctctctctctctc
AT5G42520	BPC6	BBR-BPC	AH07G22100.1	AhAPX56	416	436	+	40.5479	4.84e-14	3.04e-10	ctctctctctctctctctctc
AT5G42520	BPC6	BBR-BPC	AH07G22100.1	AhAPX56	418	438	+	40.5479	4.84e-14	3.04e-10	ctctctctctctctctctctc
AT5G42520	BPC6	BBR-BPC	AH07G22100.1	AhAPX56	420	440	+	40.5479	4.84e-14	3.04e-10	ctctctctctctctctctctc
AT5G42520	BPC6	BBR-BPC	AH07G22100.1	AhAPX56	422	442	+	40.5479	4.84e-14	3.04e-10	ctctctctctctctctctctc
AT5G42520	BPC6	BBR-BPC	AH07G22100.1	AhAPX56	424	444	+	40.5479	4.84e-14	3.04e-10	ctctctctctctctctctctc
AT5G42520	BPC6	BBR-BPC	AH07G22100.1	AhAPX56	426	446	+	40.5479	4.84e-14	3.04e-10	ctctctctctctctctctctc
AT5G42520	BPC6	BBR-BPC	AH07G22100.1	AhAPX56	428	448	+	40.5479	4.84e-14	3.04e-10	ctctctctctctctctctctc
AT5G42520	BPC6	BBR-BPC	AH07G22100.1	AhAPX56	430	450	+	40.5479	4.84e-14	3.04e-10	ctctctctctctctctctctc
AT5G42520	BPC6	BBR-BPC	AH07G22100.1	AhAPX56	432	452	+	40.5479	4.84e-14	3.04e-10	ctctctctctctctctctctc
AT5G42520	BPC6	BBR-BPC	AH07G22100.1	AhAPX56	434	454	+	40.5479	4.84e-14	3.04e-10	ctctctctctctctctctctc
AT5G42520	BPC6	BBR-BPC	AH07G22100.1	AhAPX56	436	456	+	40.5479	4.84e-14	3.04e-10	ctctctctctctctctctctc
AT5G42520	BPC6	BBR-BPC	AH07G19820.1	AhAPX55	438	458	+	40.5479	4.84e-14	3.04e-10	ctctctctctctctctctctc
AT5G42520	BPC6	BBR-BPC	AH07G19820.1	AhAPX55	440	460	+	40.5479	4.84e-14	3.04e-10	ctctctctctctctctctctc
AT5G42520	BPC6	BBR-BPC	AH07G19820.1	AhAPX55	442	462	+	40.5479	4.84e-14	3.04e-10	ctctctctctctctctctctc
AT5G42520	BPC6	BBR-BPC	AH07G19820.1	AhAPX55	444	464	+	40.5479	4.84e-14	3.04e-10	ctctctctctctctctctctc
AT5G42520	BPC6	BBR-BPC	AH07G19820.1	AhAPX55	446	466	+	40.5479	4.84e-14	3.04e-10	ctctctctctctctctctctc
AT5G42520	BPC6	BBR-BPC	AH07G19820.1	AhAPX55	448	468	+	40.5479	4.84e-14	3.04e-10	ctctctctctctctctctctc
AT5G42520	BPC6	BBR-BPC	AH07G19820.1	AhAPX55	450	470	+	40.5479	4.84e-14	3.04e-10	ctctctctctctctctctctc
AT5G42520	BPC6	BBR-BPC	AH07G19820.1	AhAPX55	452	472	+	40.5479	4.84e-14	3.04e-10	ctctctctctctctctctctc
AT5G42520	BPC6	BBR-BPC	AH07G19820.1	AhAPX55	454	474	+	40.5479	4.84e-14	3.04e-10	ctctctctctctctctctctc
AT5G42520	BPC6	BBR-BPC	AH07G19820.1	AhAPX55	456	476	+	40.5479	4.84e-14	3.04e-10	ctctctctctctctctctctc
AT4G38910	BPC5	BBR-BPC	AH07G22100.1	AhAPX56	400	429	-	34.4937	5.18e-14	2.6e-10	AGAGAGAGAGAGAGAGAGAGTGAGAGTGCT
AT4G38910	BPC5	BBR-BPC	AH18G22460.1	AhAPX148	408	437	-	30.9241	1.84e-13	8.9e-10	AGAGAAAGAGAGAGAGAGAGAGAAAGTGCT
AT5G42520	BPC6	BBR-BPC	AH07G22100.1	AhAPX56	408	428	+	37.4795	2.17e-13	1.31e-09	cactctctctctctctctctc
AT4G38910	BPC5	BBR-BPC	AH18G22460.1	AhAPX148	410	439	-	29.5316	3.45e-13	1.62e-09	AGAGAGAAAGAGAGAGAGAGAGAGAAAGTG
AT2G01930	BPC1	BBR-BPC	AH18G22460.1	AhAPX148	413	436	-	37.4375	3.88e-13	1.8e-09	GAGAAAGAGAGAGAGAGAGAGAAA
AT2G01930	BPC1	BBR-BPC	AH07G19820.1	AhAPX55	435	458	-	37.4219	3.95e-13	1.8e-09	GAGAGAGAGAGAGAGAGAGAGTTA
AT5G42520	BPC6	BBR-BPC	AH18G22460.1	AhAPX148	428	448	+	37.1781	4.09e-13	2.37e-09	ctctttctctctctctctctc
AT2G01930	BPC1	BBR-BPC	AH07G22100.1	AhAPX56	403	426	-	37.2969	4.47e-13	1.98e-09	GAGAGAGAGAGAGAGAGTGAGAGT
AT5G42520	BPC6	BBR-BPC	AH07G22100.1	AhAPX56	406	426	+	37.1233	4.58e-13	2.55e-09	ctcactctctctctctctctc
AT5G42520	BPC6	BBR-BPC	AH18G22460.1	AhAPX148	426	446	+	36.8904	6.74e-13	3.63e-09	ctctctttctctctctctctc
AT2G01930	BPC1	BBR-BPC	AH07G22100.1	AhAPX56	435	458	-	36.3906	9.15e-13	3.93e-09	CTGAGAGAGAGAGAGAGAGAGAGA
AT5G42520	BPC6	BBR-BPC	AH18G22460.1	AhAPX148	422	442	+	36.4247	9.88e-13	5.13e-09	ctctctctctttctctctctc
AT2G01930	BPC1	BBR-BPC	AH07G19820.1	AhAPX55	455	478	-	36.0469	1.2e-12	5.02e-09	ACGAGAGAGAGAGAGAGAGAGAGA
AT4G38910	BPC5	BBR-BPC	AH07G22100.1	AhAPX56	430	459	-	25.6076	1.3e-12	5.93e-09	TCTGAGAGAGAGAGAGAGAGAGAGAGAGAG
AT5G42520	BPC6	BBR-BPC	AH07G22100.1	AhAPX56	404	424	+	35.6986	1.69e-12	8.47e-09	ctctcactctctctctctctc
AT5G42520	BPC6	BBR-BPC	AH18G22460.1	AhAPX148	424	444	+	35.0959	2.1e-12	1.02e-08	ctctctctttctctctctctc
AT5G42520	BPC6	BBR-BPC	AH18G22460.1	AhAPX148	418	438	+	34.9726	2.54e-12	1.2e-08	ctctctctctctctttctctc
AT5G42520	BPC6	BBR-BPC	AH18G22460.1	AhAPX148	430	450	+	34.2329	4.15e-12	1.89e-08	ctttctctctctctctctctc
AT5G42520	BPC6	BBR-BPC	AH18G22460.1	AhAPX148	410	430	+	34.1096	4.53e-12	2.01e-08	cactttctctctctctctctc
AT5G42520	BPC6	BBR-BPC	AH07G19820.1	AhAPX55	436	456	+	34.0137	4.9e-12	2.11e-08	aactctctctctctctctctc
AT5G42520	BPC6	BBR-BPC	AH18G22460.1	AhAPX148	416	436	+	33.7671	5.74e-12	2.4e-08	ctctctctctctctctttctc
AT4G38910	BPC5	BBR-BPC	AH17G18150.1	AhAPX140	442	471	-	20.7595	6.96e-12	3.08e-08	AGAGAGAGAGGGGGGGACTGAGAGAGAGAG
AT4G38910	BPC5	BBR-BPC	AH07G22100.1	AhAPX56	398	427	-	20.4177	7.64e-12	3.28e-08	AGAGAGAGAGAGAGAGAGTGAGAGTGCTAA
AT4G38910	BPC5	BBR-BPC	AH17G18150.1	AhAPX140	444	473	-	20.1519	8.52e-12	3.56e-08	AGAGAGAGAGAGGGGGGGACTGAGAGAGAG
AT4G38910	BPC5	BBR-BPC	AH17G18150.1	AhAPX140	446	475	-	19.519	1.03e-11	4.17e-08	ACAGAGAGAGAGAGGGGGGGACTGAGAGAG
AT2G01930	BPC1	BBR-BPC	AH18G22460.1	AhAPX148	429	452	-	32.8125	1.13e-11	4.6e-08	CTGAGAGAGAGAGAGAGAGAAAGA
AT4G38910	BPC5	BBR-BPC	AH07G19820.1	AhAPX55	452	481	-	19.0506	1.21e-11	4.79e-08	CTAACGAGAGAGAGAGAGAGAGAGAGAGAG
AT5G42520	BPC6	BBR-BPC	AH18G22460.1	AhAPX148	414	434	+	32.5068	1.66e-11	6.77e-08	ttctctctctctctctctttc
AT4G38910	BPC5	BBR-BPC	AH07G19820.1	AhAPX55	454	483	-	17.9114	1.79e-11	6.9e-08	AACTAACGAGAGAGAGAGAGAGAGAGAGAG
AT2G45660	SOC1	MIKC_MADS	AH18G22460.1	AhAPX148	425	445	+	21.1014	2e-11	1.98e-06	tctctctttctctctctctct
AT4G38910	BPC5	BBR-BPC	AH07G19820.1	AhAPX55	432	461	-	17.1013	2.37e-11	8.9e-08	AGAGAGAGAGAGAGAGAGAGAGAGTTATGT
AT2G01930	BPC1	BBR-BPC	AH18G22460.1	AhAPX148	411	434	-	31.3281	3.05e-11	1.19e-07	GAAAGAGAGAGAGAGAGAGAAAGT
AT2G01930	BPC1	BBR-BPC	AH18G22460.1	AhAPX148	409	432	-	31.3125	3.08e-11	1.19e-07	AAGAGAGAGAGAGAGAGAAAGTGC
AT5G42520	BPC6	BBR-BPC	AH07G22100.1	AhAPX56	402	422	+	31.0137	4.43e-11	1.76e-07	cactctcactctctctctctc
AT5G42520	BPC6	BBR-BPC	AH07G19820.1	AhAPX55	458	478	+	30.9315	4.7e-11	1.82e-07	ctctctctctctctctctcgt
AT5G42520	BPC6	BBR-BPC	AH18G22460.1	AhAPX148	412	432	+	30.1233	7.87e-11	2.97e-07	ctttctctctctctctctctt
AT4G38910	BPC5	BBR-BPC	AH18G22460.1	AhAPX148	424	453	-	13.0506	7.9e-11	2.9e-07	TCTGAGAGAGAGAGAGAGAGAAAGAGAGAG
AT1G18960	AT1G18960	MYB_related	AH19G26520.1	AhAPX150	62	83	+	21.1233	9.27e-11	1.47e-05	caccatcaacaacaacaacacc
AT2G45660	SOC1	MIKC_MADS	AH18G22460.1	AhAPX148	415	435	+	20.7971	9.53e-11	1.98e-06	tctctctctctctctctttct
AT5G42520	BPC6	BBR-BPC	AH07G19820.1	AhAPX55	434	454	+	29.0411	1.57e-10	5.77e-07	ataactctctctctctctctc
AT5G66940	DOF5.8	Dof	AH14G13430.1	AhAPX115	304	332	-	22.0312	1.76e-10	2.61e-05	CCTCTTTTTTTTTTTCCTTTTTTTTTTCT
AT2G01930	BPC1	BBR-BPC	AH07G22100.1	AhAPX56	399	422	-	27.7812	2.7e-10	1.02e-06	GAGAGAGAGAGAGTGAGAGTGCTA
AT2G01930	BPC1	BBR-BPC	AH18G22460.1	AhAPX148	407	430	-	27.5938	3.01e-10	1.11e-06	GAGAGAGAGAGAGAGAAAGTGCTA
AT2G45660	SOC1	MIKC_MADS	AH07G22100.1	AhAPX56	411	431	+	20.5217	3.08e-10	1.98e-06	tctctctctctctctctctct
AT2G45660	SOC1	MIKC_MADS	AH07G22100.1	AhAPX56	413	433	+	20.5217	3.08e-10	1.98e-06	tctctctctctctctctctct
AT2G45660	SOC1	MIKC_MADS	AH07G22100.1	AhAPX56	415	435	+	20.5217	3.08e-10	1.98e-06	tctctctctctctctctctct
AT2G45660	SOC1	MIKC_MADS	AH07G22100.1	AhAPX56	417	437	+	20.5217	3.08e-10	1.98e-06	tctctctctctctctctctct
AT2G45660	SOC1	MIKC_MADS	AH07G22100.1	AhAPX56	419	439	+	20.5217	3.08e-10	1.98e-06	tctctctctctctctctctct
AT2G45660	SOC1	MIKC_MADS	AH07G22100.1	AhAPX56	421	441	+	20.5217	3.08e-10	1.98e-06	tctctctctctctctctctct
AT2G45660	SOC1	MIKC_MADS	AH07G22100.1	AhAPX56	423	443	+	20.5217	3.08e-10	1.98e-06	tctctctctctctctctctct
AT2G45660	SOC1	MIKC_MADS	AH07G22100.1	AhAPX56	425	445	+	20.5217	3.08e-10	1.98e-06	tctctctctctctctctctct
AT2G45660	SOC1	MIKC_MADS	AH07G22100.1	AhAPX56	427	447	+	20.5217	3.08e-10	1.98e-06	tctctctctctctctctctct
AT2G45660	SOC1	MIKC_MADS	AH07G22100.1	AhAPX56	429	449	+	20.5217	3.08e-10	1.98e-06	tctctctctctctctctctct
AT2G45660	SOC1	MIKC_MADS	AH07G22100.1	AhAPX56	431	451	+	20.5217	3.08e-10	1.98e-06	tctctctctctctctctctct
AT2G45660	SOC1	MIKC_MADS	AH07G22100.1	AhAPX56	433	453	+	20.5217	3.08e-10	1.98e-06	tctctctctctctctctctct
AT2G45660	SOC1	MIKC_MADS	AH07G22100.1	AhAPX56	435	455	+	20.5217	3.08e-10	1.98e-06	tctctctctctctctctctct
AT2G45660	SOC1	MIKC_MADS	AH07G19820.1	AhAPX55	439	459	+	20.5217	3.08e-10	1.98e-06	tctctctctctctctctctct
AT2G45660	SOC1	MIKC_MADS	AH07G19820.1	AhAPX55	441	461	+	20.5217	3.08e-10	1.98e-06	tctctctctctctctctctct
AT2G45660	SOC1	MIKC_MADS	AH07G19820.1	AhAPX55	443	463	+	20.5217	3.08e-10	1.98e-06	tctctctctctctctctctct
AT2G45660	SOC1	MIKC_MADS	AH07G19820.1	AhAPX55	445	465	+	20.5217	3.08e-10	1.98e-06	tctctctctctctctctctct
AT2G45660	SOC1	MIKC_MADS	AH07G19820.1	AhAPX55	447	467	+	20.5217	3.08e-10	1.98e-06	tctctctctctctctctctct
AT2G45660	SOC1	MIKC_MADS	AH07G19820.1	AhAPX55	449	469	+	20.5217	3.08e-10	1.98e-06	tctctctctctctctctctct
AT2G45660	SOC1	MIKC_MADS	AH07G19820.1	AhAPX55	451	471	+	20.5217	3.08e-10	1.98e-06	tctctctctctctctctctct
AT2G45660	SOC1	MIKC_MADS	AH07G19820.1	AhAPX55	453	473	+	20.5217	3.08e-10	1.98e-06	tctctctctctctctctctct
AT2G45660	SOC1	MIKC_MADS	AH07G19820.1	AhAPX55	455	475	+	20.5217	3.08e-10	1.98e-06	tctctctctctctctctctct
AT4G38910	BPC5	BBR-BPC	AH07G22100.1	AhAPX56	434	463	-	8.37975	3.2e-10	1.15e-06	TGTTTCTGAGAGAGAGAGAGAGAGAGAGAG
AT1G20640	NLP4	Nin-like	AH13G08510.1	AhAPX102	332	346	+	20.8235	3.43e-10	5.53e-05	gcagcagcagcagca
AT5G42520	BPC6	BBR-BPC	AH07G22100.1	AhAPX56	438	458	+	27.726	3.54e-10	1.27e-06	ctctctctctctctctctcag
AT1G18960	AT1G18960	MYB_related	AH19G26520.1	AhAPX150	97	118	+	20.6027	4.01e-10	3.19e-05	caccatcaacaccaacattacc
AT4G38910	BPC5	BBR-BPC	AH07G22100.1	AhAPX56	432	461	-	7.46835	4.11e-10	1.44e-06	TTTCTGAGAGAGAGAGAGAGAGAGAGAGAG
AT4G38910	BPC5	BBR-BPC	AH17G18150.1	AhAPX140	448	477	-	7.12658	4.47e-10	1.53e-06	CGACAGAGAGAGAGAGGGGGGGACTGAGAG
AT2G45660	SOC1	MIKC_MADS	AH18G22460.1	AhAPX148	427	447	+	20.4058	4.74e-10	2.93e-06	tctctttctctctctctctct
AT2G01930	BPC1	BBR-BPC	AH07G19820.1	AhAPX55	433	456	-	26.7031	5.05e-10	1.81e-06	GAGAGAGAGAGAGAGAGAGTTATG
AT5G42520	BPC6	BBR-BPC	AH18G22460.1	AhAPX148	420	440	+	27.1096	5.08e-10	1.78e-06	ctctctctctctttctctctc
AT2G45660	SOC1	MIKC_MADS	AH18G22460.1	AhAPX148	413	433	+	20.3768	5.43e-10	3.23e-06	tttctctctctctctctcttt
AT4G38910	BPC5	BBR-BPC	AH07G19820.1	AhAPX55	428	457	-	6.36709	5.62e-10	1.87e-06	AGAGAGAGAGAGAGAGAGAGTTATGTGGAG
AT3G20840	PLT1	AP2	AH13G08510.1	AhAPX102	250	268	-	24.6986	5.66e-10	4.53e-05	GGCACGCACCTCGAGGAAG
AT3G20840	PLT1	AP2	AH03G06180.1	AhAPX19	259	277	-	24.6986	5.66e-10	4.53e-05	GGCACGCACCTCGAGGAAG
AT4G38910	BPC5	BBR-BPC	AH18G22460.1	AhAPX148	406	435	-	6.29114	5.72e-10	1.87e-06	AGAAAGAGAGAGAGAGAGAGAAAGTGCTAA
AT4G38910	BPC5	BBR-BPC	AH05G21680.1	AhAPX39	386	415	-	5.77215	6.67e-10	2.13e-06	AAAGAGAGTAAGAAAGAGTAAGAAAGACAC
AT5G02460	DOF5.1	Dof	AH14G13430.1	AhAPX115	310	330	+	20.4844	7.42e-10	0.000111	aaaaaaggaaaaaaaaaaaga
AT2G45660	SOC1	MIKC_MADS	AH18G22460.1	AhAPX148	423	443	+	20.2899	7.52e-10	4.31e-06	tctctctctttctctctctct
AT2G01930	BPC1	BBR-BPC	AH07G22100.1	AhAPX56	437	460	-	25.75	8.62e-10	3.02e-06	TTCTGAGAGAGAGAGAGAGAGAGA
AT4G38910	BPC5	BBR-BPC	AH07G19820.1	AhAPX55	430	459	-	4.83544	8.75e-10	2.74e-06	AGAGAGAGAGAGAGAGAGAGAGTTATGTGG
AT2G45660	SOC1	MIKC_MADS	AH18G22460.1	AhAPX148	421	441	+	20.2174	9.37e-10	5.17e-06	tctctctctctttctctctct
AT3G50410	DOF3.4	Dof	AH14G13430.1	AhAPX115	311	331	-	18.5781	1.17e-09	0.000182	CTCTTTTTTTTTTTCCTTTTT
AT4G38000	DOF4.7	Dof	AH14G13430.1	AhAPX115	310	337	-	21.4219	1.37e-09	0.000202	GTTTTCCTCTTTTTTTTTTTCCTTTTTT
AT2G45660	SOC1	MIKC_MADS	AH07G19820.1	AhAPX55	457	477	+	20.0725	1.52e-09	8.09e-06	tctctctctctctctctctcg
AT2G01930	BPC1	BBR-BPC	AH07G22100.1	AhAPX56	401	424	-	24.5	1.72e-09	5.88e-06	GAGAGAGAGAGAGAGTGAGAGTGC
AT2G45660	SOC1	MIKC_MADS	AH18G22460.1	AhAPX148	417	437	+	20.029	1.76e-09	9.05e-06	tctctctctctctctttctct
AT2G40340	DREB2C	ERF	AH19G26520.1	AhAPX150	116	136	-	25.3824	1.78e-09	0.000284	GATGCTGGTGGTGGTGGTGGT
AT3G55370	OBP3	Dof	AH06G24750.1	AhAPX42	323	343	+	20.2656	1.83e-09	0.000269	ctttctttttccttttttttt
AT5G17430	BBM	AP2	AH18G22460.1	AhAPX148	417	436	-	21.1899	1.99e-09	0.000254	GAGAAAGAGAGAGAGAGAGA
AT2G45660	SOC1	MIKC_MADS	AH18G22460.1	AhAPX148	429	449	+	19.9565	2.14e-09	1.07e-05	tctttctctctctctctctct
AT5G42520	BPC6	BBR-BPC	AH18G22460.1	AhAPX148	432	452	+	24.4932	2.19e-09	7.51e-06	ttctctctctctctctctcag
AT4G38910	BPC5	BBR-BPC	AH07G19820.1	AhAPX55	426	455	-	1.34177	2.22e-09	6.81e-06	AGAGAGAGAGAGAGAGAGTTATGTGGAGTG
AT4G38910	BPC5	BBR-BPC	AH18G22460.1	AhAPX148	428	457	-	0.810127	2.56e-09	7.71e-06	TGTTTCTGAGAGAGAGAGAGAGAGAAAGAG
AT2G01930	BPC1	BBR-BPC	AH13G58440.1	AhAPX98	80	103	+	23.6719	2.7e-09	8.82e-06	aagagagagcgtgtgagagagagg
AT2G01930	BPC1	BBR-BPC	AH10G28830.1	AhAPX74	95	118	+	23.6719	2.7e-09	8.82e-06	aagagagagcgtgtgagagagagg
AT2G01930	BPC1	BBR-BPC	AH17G18150.1	AhAPX140	451	474	-	23.5	2.96e-09	9.47e-06	CAGAGAGAGAGAGGGGGGGACTGA
AT4G38910	BPC5	BBR-BPC	AH18G22460.1	AhAPX148	426	455	-	-0.101266	3.28e-09	9.61e-06	TTTCTGAGAGAGAGAGAGAGAGAAAGAGAG
AT1G51600	GATA28	GATA	AH19G26520.1	AhAPX150	294	312	+	24.9178	3.28e-09	0.000523	catcattatcatcatcaac
AT4G38910	BPC5	BBR-BPC	AH18G22460.1	AhAPX148	404	433	-	-0.151899	3.32e-09	9.61e-06	AAAGAGAGAGAGAGAGAGAAAGTGCTAACT
AT3G06740	GATA15	GATA	AH19G26520.1	AhAPX150	294	312	+	24.7391	3.34e-09	0.000521	catcattatcatcatcaac
AT2G01930	BPC1	BBR-BPC	AH17G18150.1	AhAPX140	443	466	-	23.2031	3.46e-09	1.09e-05	GAGAGGGGGGGACTGAGAGAGAGA
AT2G40340	DREB2C	ERF	AH19G26520.1	AhAPX150	3	23	-	24.4853	3.62e-09	0.000288	GGTGGTGGTAGTAGTGGTGGT
AT2G02820	MYB88	MYB	AH11G14080.1	AhAPX92	97	111	+	21.1875	3.64e-09	0.000588	cacacacgcgccacc
AT2G28810	DOF2.2	Dof	AH14G13430.1	AhAPX115	310	330	-	19.0156	4.46e-09	0.000671	TCTTTTTTTTTTTCCTTTTTT
AT2G45660	SOC1	MIKC_MADS	AH18G22460.1	AhAPX148	419	439	+	19.6957	4.48e-09	2.16e-05	tctctctctctctttctctct
AT2G01930	BPC1	BBR-BPC	AH17G18150.1	AhAPX140	453	476	-	22.5781	4.81e-09	1.48e-05	GACAGAGAGAGAGAGGGGGGGACT
AT1G69570	CDF5	Dof	AH14G13430.1	AhAPX115	309	335	-	21.1406	5.19e-09	0.000469	TTTCCTCTTTTTTTTTTTCCTTTTTTT
AT5G49300	GATA16	GATA	AH19G26520.1	AhAPX150	285	311	+	21.7471	5.5e-09	0.000865	cttcatggtcatcattatcatcatcaa
AT4G38910	BPC5	BBR-BPC	AH17G18150.1	AhAPX140	440	469	-	-2.26582	5.85e-09	1.66e-05	AGAGAGAGGGGGGGACTGAGAGAGAGAGTG
AT1G65620	LBD6	LBD	AH06G12600.1	AhAPX45	244	264	-	23.7656	5.87e-09	0.000935	CCATCGCCGGACTCACCGCCG
AT1G69570	CDF5	Dof	AH04G06960.1	AhAPX31	149	175	-	21	6.29e-09	0.000469	TCTTCACTTTTTCTTTTTGTGTTGGTC
AT1G69010	BIM2	bHLH	AH14G25420.1	AhAPX106	220	234	-	21.9688	6.31e-09	0.000509	CACGTGCCCTACACG
AT1G69010	BIM2	bHLH	AH04G21680.1	AhAPX21	227	241	-	21.9688	6.31e-09	0.000509	CACGTGCCCTACACG
AT3G55370	OBP3	Dof	AH16G30490.1	AhAPX133	324	344	+	19.6562	6.41e-09	0.00047	ctttctttttttttttttttt
AT4G38910	BPC5	BBR-BPC	AH17G18150.1	AhAPX140	450	479	-	-2.94937	6.99e-09	1.95e-05	AACGACAGAGAGAGAGAGGGGGGGACTGAG
AT2G01930	BPC1	BBR-BPC	AH17G18150.1	AhAPX140	449	472	-	21.7344	7.41e-09	2.23e-05	GAGAGAGAGAGGGGGGGACTGAGA
AT2G01930	BPC1	BBR-BPC	AH18G22460.1	AhAPX148	431	454	-	21.5938	7.96e-09	2.35e-05	TTCTGAGAGAGAGAGAGAGAGAAA
AT4G38910	BPC5	BBR-BPC	AH07G22100.1	AhAPX56	436	465	-	-4.83544	1.1e-08	3.02e-05	CTTGTTTCTGAGAGAGAGAGAGAGAGAGAG
AT4G38910	BPC5	BBR-BPC	AH07G22100.1	AhAPX56	396	425	-	-5.05063	1.16e-08	3.11e-05	AGAGAGAGAGAGAGAGTGAGAGTGCTAAGT
AT5G62940	DOF5.6	Dof	AH14G13430.1	AhAPX115	302	322	+	18.0938	1.21e-08	0.00186	aaagaaaaaaaaaaggaaaaa
AT5G42520	BPC6	BBR-BPC	AH07G19820.1	AhAPX55	460	480	+	21.1096	1.24e-08	4.15e-05	ctctctctctctctctcgtta
AT5G42520	BPC6	BBR-BPC	AH07G19820.1	AhAPX55	432	452	+	21.0685	1.27e-08	4.15e-05	acataactctctctctctctc
AT1G67260	TCP1	TCP	AH16G33620.1	AhAPX134	221	250	+	23.0506	1.36e-08	0.00106	aatgggtccccactcccacctccggtgcac
AT1G67260	TCP1	TCP	AH06G26990.1	AhAPX43	225	254	+	23.0506	1.36e-08	0.00106	aatgggtccccactcccacctccggtgcac
AT1G36060	ERF055	ERF	AH11G14080.1	AhAPX92	104	117	-	20.7969	1.49e-08	0.00242	AGGGGCGGTGGCGC
AT5G02460	DOF5.1	Dof	AH11G14080.1	AhAPX92	239	259	-	19.1562	1.51e-08	0.00103	AGAAAAGTAAAGAGAAAAGGA
AT1G12630	ERF027	ERF	AH06G12600.1	AhAPX45	240	260	-	21.0469	1.51e-08	0.00241	CGCCGGACTCACCGCCGACGG
AT5G17430	BBM	AP2	AH16G30490.1	AhAPX133	325	344	-	20.1139	1.54e-08	0.000254	AAAAAAAAAAAAAAAAGAAA
AT2G01930	BPC1	BBR-BPC	AH17G18150.1	AhAPX140	455	478	-	20.2344	1.57e-08	4.55e-05	ACGACAGAGAGAGAGAGGGGGGGA
AT4G38000	DOF4.7	Dof	AH18G22460.1	AhAPX148	244	271	-	19.7188	1.75e-08	0.000959	CCTCTTTTATTTTTTTTCTTTCTTTTTA
AT5G42520	BPC6	BBR-BPC	AH17G18150.1	AhAPX140	458	478	+	20.3288	1.81e-08	5.81e-05	ccccctctctctctctgtcgt
AT2G30340	LBD13	LBD	AH06G12600.1	AhAPX45	244	260	+	22	1.84e-08	0.00295	cggcggtgagtccggcg
AT5G17430	BBM	AP2	AH18G22460.1	AhAPX148	413	432	-	20	1.86e-08	0.000254	AAGAGAGAGAGAGAGAGAAA
AT4G38910	BPC5	BBR-BPC	AH07G22100.1	AhAPX56	281	310	-	-7.01266	1.9e-08	5.01e-05	AGCGAAAGTGAGAGTGAAACTGAGAGAGAA
AT4G38000	DOF4.7	Dof	AH14G13430.1	AhAPX115	299	326	-	19.6406	1.95e-08	0.000959	TTTTTTTTTCCTTTTTTTTTTCTTTTAA
AT5G10510	AIL6	AP2	AH13G08510.1	AhAPX102	253	267	+	20.3125	1.96e-08	0.00158	cctcgaggtgcgtgc
AT5G10510	AIL6	AP2	AH03G06180.1	AhAPX19	262	276	+	20.3125	1.96e-08	0.00158	cctcgaggtgcgtgc
AT2G01930	BPC1	BBR-BPC	AH17G18150.1	AhAPX140	447	470	-	19.7656	1.98e-08	5.62e-05	GAGAGAGAGGGGGGGACTGAGAGA
AT5G02460	DOF5.1	Dof	AH06G24750.1	AhAPX42	320	340	-	18.9688	2.06e-08	0.00103	AAAAAAGGAAAAAGAAAGTAA
AT2G45660	SOC1	MIKC_MADS	AH18G22460.1	AhAPX148	431	451	+	19.0145	2.22e-08	0.000104	tttctctctctctctctctca
AT2G01570	RGA	GRAS	AH18G22460.1	AhAPX148	425	444	-	19.3429	2.26e-08	0.000664	GAGAGAGAGAGAAAGAGAGA
AT5G08130	BIM1	bHLH	AH13G08510.1	AhAPX102	309	322	-	20.1719	2.37e-08	0.00383	CACGTGACCCCCCA
AT5G66940	DOF5.8	Dof	AH06G24750.1	AhAPX42	318	346	+	19.2344	2.61e-08	0.00194	tgttactttctttttccttttttttttta
AT1G51700	DOF1.7	Dof	AH06G24750.1	AhAPX42	325	345	-	17.4062	2.62e-08	0.00401	AAAAAAAAAAAGGAAAAAGAA
AT2G45660	SOC1	MIKC_MADS	AH07G22100.1	AhAPX56	405	425	+	18.9275	2.67e-08	0.000121	tctcactctctctctctctct
AT1G20640	NLP4	Nin-like	AH03G06180.1	AhAPX19	341	355	+	18.7647	2.77e-08	0.00202	gcagcagcaccagca
AT5G17430	BBM	AP2	AH18G22460.1	AhAPX148	423	442	-	19.7342	2.84e-08	0.000254	GAGAGAGAGAAAGAGAGAGA
AT2G01930	BPC1	BBR-BPC	AH07G19820.1	AhAPX55	457	480	-	19.0156	2.85e-08	7.94e-05	TAACGAGAGAGAGAGAGAGAGAGA
AT1G72050	TFIIIA	C2H2	AH05G02820.1	AhAPX34	418	436	+	21.4874	2.88e-08	0.00449	cttcttcttcttcctcatc
AT1G18960	AT1G18960	MYB_related	AH19G26520.1	AhAPX150	59	80	+	18.6575	2.88e-08	0.00152	aaccaccatcaacaacaacaac
AT2G45660	SOC1	MIKC_MADS	AH07G22100.1	AhAPX56	437	457	+	18.8696	2.98e-08	0.000132	tctctctctctctctctctca
AT4G28140	ERF054	ERF	AH06G12600.1	AhAPX45	242	261	+	21.0938	3.14e-08	0.00502	gtcggcggtgagtccggcga
AT2G20180	PIF1	bHLH	AH13G08510.1	AhAPX102	310	323	+	19.6027	3.31e-08	0.00535	ggggggtcacgtga
AT5G25390	SHN3	ERF	AH19G26520.1	AhAPX150	116	136	+	20.6957	3.34e-08	0.00531	accaccaccaccaccagcatc
AT2G01930	BPC1	BBR-BPC	AH17G18150.1	AhAPX140	441	464	-	18.6719	3.36e-08	9.2e-05	GAGGGGGGGACTGAGAGAGAGAGT
AT4G38910	BPC5	BBR-BPC	AH07G22100.1	AhAPX56	279	308	-	-9.37975	3.38e-08	8.76e-05	CGAAAGTGAGAGTGAAACTGAGAGAGAAAA
AT3G55370	OBP3	Dof	AH14G08400.1	AhAPX108	324	344	+	18.6719	3.44e-08	0.00134	tttacttttcttgtttttttt
AT2G18380	GATA20	GATA	AH00G01650.1	AhAPX1	34	46	-	16.8125	3.67e-08	0.00297	CGGATCGGATCAG
AT2G18380	GATA20	GATA	AH11G02950.1	AhAPX91	486	498	+	16.8125	3.67e-08	0.00297	cggatcggatcag
AT1G22810	ERF019	ERF	AH19G26520.1	AhAPX150	116	130	-	21.1719	3.76e-08	0.00606	GGTGGTGGTGGTGGT
AT1G20640	NLP4	Nin-like	AH13G08510.1	AhAPX102	329	343	+	18.5882	3.76e-08	0.00202	acggcagcagcagca
AT1G72740	AT1G72740	MYB_related	AH14G21760.1	AhAPX118	417	431	+	20.8971	3.82e-08	0.00617	cataaaccctaaccc
AT5G65130	AT5G65130	ERF	AH19G26520.1	AhAPX150	117	131	+	21.375	3.93e-08	0.00634	ccaccaccaccacca
AT3G06740	GATA15	GATA	AH19G26520.1	AhAPX150	291	309	+	21.2029	3.95e-08	0.00217	ggtcatcattatcatcatc
AT3G55370	OBP3	Dof	AH10G22530.1	AhAPX72	377	397	+	18.5781	3.95e-08	0.00134	ttttctttttcatttttttta
AT4G38910	BPC5	BBR-BPC	AH15G18730.1	AhAPX119	224	253	-	-10.2278	4.11e-08	0.000105	AGAAAGATTAAGAGAGGGAAAGAGATAACA
AT3G06740	GATA15	GATA	AH19G26520.1	AhAPX150	288	306	+	21.1159	4.18e-08	0.00217	catggtcatcattatcatc
AT5G17430	BBM	AP2	AH18G22460.1	AhAPX148	425	444	-	19.443	4.34e-08	0.000254	GAGAGAGAGAGAAAGAGAGA
AT1G51600	GATA28	GATA	AH19G26520.1	AhAPX150	291	309	+	20.6027	4.4e-08	0.00296	ggtcatcattatcatcatc
AT5G49300	GATA16	GATA	AH19G26520.1	AhAPX150	288	314	+	16.9655	4.49e-08	0.00353	catggtcatcattatcatcatcaacag
AT5G42520	BPC6	BBR-BPC	AH18G22460.1	AhAPX148	406	426	+	18.3699	4.53e-08	0.000142	ttagcactttctctctctctc
AT1G06070	AT1G06070	bZIP	AH03G06180.1	AhAPX19	487	497	-	20.7808	4.55e-08	0.0037	GACAGCTGGCA
AT1G06070	AT1G06070	bZIP	AH13G08510.1	AhAPX102	487	497	-	20.7808	4.55e-08	0.0037	GACAGCTGGCA
AT3G55370	OBP3	Dof	AH20G29320.1	AhAPX165	378	398	+	18.4844	4.57e-08	0.00134	ttttctttttcatttttttat
AT4G38000	DOF4.7	Dof	AH15G33990.1	AhAPX122	195	222	+	18.9688	4.68e-08	0.00173	tatttaatttttttttatttacttttta
AT2G01930	BPC1	BBR-BPC	AH18G22460.1	AhAPX148	405	428	-	17.9688	4.69e-08	0.000126	GAGAGAGAGAGAGAAAGTGCTAAC
AT2G02820	MYB88	MYB	AH16G33620.1	AhAPX134	297	311	-	19.5625	4.81e-08	0.00259	AGTACACGCGCCACC
AT2G02820	MYB88	MYB	AH06G26990.1	AhAPX43	301	315	-	19.5625	4.81e-08	0.00259	AGTACACGCGCCACC
AT5G17430	BBM	AP2	AH07G22100.1	AhAPX56	411	430	-	19.3671	4.85e-08	0.000254	GAGAGAGAGAGAGAGAGAGA
AT5G17430	BBM	AP2	AH07G22100.1	AhAPX56	413	432	-	19.3671	4.85e-08	0.000254	GAGAGAGAGAGAGAGAGAGA
AT5G17430	BBM	AP2	AH07G22100.1	AhAPX56	415	434	-	19.3671	4.85e-08	0.000254	GAGAGAGAGAGAGAGAGAGA
AT5G17430	BBM	AP2	AH07G22100.1	AhAPX56	417	436	-	19.3671	4.85e-08	0.000254	GAGAGAGAGAGAGAGAGAGA
AT5G17430	BBM	AP2	AH07G22100.1	AhAPX56	419	438	-	19.3671	4.85e-08	0.000254	GAGAGAGAGAGAGAGAGAGA
AT5G17430	BBM	AP2	AH07G22100.1	AhAPX56	421	440	-	19.3671	4.85e-08	0.000254	GAGAGAGAGAGAGAGAGAGA
AT5G17430	BBM	AP2	AH07G22100.1	AhAPX56	423	442	-	19.3671	4.85e-08	0.000254	GAGAGAGAGAGAGAGAGAGA
AT5G17430	BBM	AP2	AH07G22100.1	AhAPX56	425	444	-	19.3671	4.85e-08	0.000254	GAGAGAGAGAGAGAGAGAGA
AT5G17430	BBM	AP2	AH07G22100.1	AhAPX56	427	446	-	19.3671	4.85e-08	0.000254	GAGAGAGAGAGAGAGAGAGA
AT5G17430	BBM	AP2	AH07G22100.1	AhAPX56	429	448	-	19.3671	4.85e-08	0.000254	GAGAGAGAGAGAGAGAGAGA
AT5G17430	BBM	AP2	AH07G22100.1	AhAPX56	431	450	-	19.3671	4.85e-08	0.000254	GAGAGAGAGAGAGAGAGAGA
AT5G17430	BBM	AP2	AH07G22100.1	AhAPX56	433	452	-	19.3671	4.85e-08	0.000254	GAGAGAGAGAGAGAGAGAGA
AT5G17430	BBM	AP2	AH07G22100.1	AhAPX56	435	454	-	19.3671	4.85e-08	0.000254	GAGAGAGAGAGAGAGAGAGA
AT5G17430	BBM	AP2	AH07G22100.1	AhAPX56	437	456	-	19.3671	4.85e-08	0.000254	GAGAGAGAGAGAGAGAGAGA
AT5G17430	BBM	AP2	AH07G19820.1	AhAPX55	439	458	-	19.3671	4.85e-08	0.000254	GAGAGAGAGAGAGAGAGAGA
AT5G17430	BBM	AP2	AH07G19820.1	AhAPX55	441	460	-	19.3671	4.85e-08	0.000254	GAGAGAGAGAGAGAGAGAGA
AT5G17430	BBM	AP2	AH07G19820.1	AhAPX55	443	462	-	19.3671	4.85e-08	0.000254	GAGAGAGAGAGAGAGAGAGA
AT5G17430	BBM	AP2	AH07G19820.1	AhAPX55	445	464	-	19.3671	4.85e-08	0.000254	GAGAGAGAGAGAGAGAGAGA
AT5G17430	BBM	AP2	AH07G19820.1	AhAPX55	447	466	-	19.3671	4.85e-08	0.000254	GAGAGAGAGAGAGAGAGAGA
AT5G17430	BBM	AP2	AH07G19820.1	AhAPX55	449	468	-	19.3671	4.85e-08	0.000254	GAGAGAGAGAGAGAGAGAGA
AT5G17430	BBM	AP2	AH07G19820.1	AhAPX55	451	470	-	19.3671	4.85e-08	0.000254	GAGAGAGAGAGAGAGAGAGA
AT5G17430	BBM	AP2	AH07G19820.1	AhAPX55	453	472	-	19.3671	4.85e-08	0.000254	GAGAGAGAGAGAGAGAGAGA
AT5G17430	BBM	AP2	AH07G19820.1	AhAPX55	455	474	-	19.3671	4.85e-08	0.000254	GAGAGAGAGAGAGAGAGAGA
AT5G17430	BBM	AP2	AH07G19820.1	AhAPX55	457	476	-	19.3671	4.85e-08	0.000254	GAGAGAGAGAGAGAGAGAGA
AT1G18960	AT1G18960	MYB_related	AH19G26520.1	AhAPX150	65	86	+	18.3425	5.07e-08	0.00186	catcaacaacaacaacaccata
AT1G64620	DOF1.8	Dof	AH14G13430.1	AhAPX115	304	322	+	16.4844	5.18e-08	0.008	agaaaaaaaaaaggaaaaa
AT2G01930	BPC1	BBR-BPC	AH07G19820.1	AhAPX55	431	454	-	17.7188	5.27e-08	0.000139	GAGAGAGAGAGAGAGAGTTATGTG
AT5G66940	DOF5.8	Dof	AH13G08510.1	AhAPX102	399	427	+	18.7188	5.37e-08	0.00266	cctccttcatcttcttctttttcttcttc
AT2G45660	SOC1	MIKC_MADS	AH05G03640.1	AhAPX36	19	39	+	18.5507	5.42e-08	0.000233	cctttttctttctttcttttt
AT5G17430	BBM	AP2	AH18G22460.1	AhAPX148	431	450	-	19.2785	5.48e-08	0.000278	GAGAGAGAGAGAGAGAGAAA
AT3G55370	OBP3	Dof	AH18G05400.1	AhAPX146	369	389	+	18.3594	5.54e-08	0.00135	tttacttttttttttctttca
AT1G51600	GATA28	GATA	AH19G26520.1	AhAPX150	288	306	+	20.1781	5.56e-08	0.00296	catggtcatcattatcatc
AT5G08130	BIM1	bHLH	AH03G06180.1	AhAPX19	318	331	-	19.6562	5.59e-08	0.00452	CACGTGACACCCCA
AT1G51700	DOF1.7	Dof	AH14G13430.1	AhAPX115	305	325	+	17.0312	5.61e-08	0.0043	gaaaaaaaaaaggaaaaaaaa
AT3G46070	AT3G46070	C2H2	AH11G28810.1	AhAPX82	480	494	-	17.5479	5.63e-08	0.00434	TCACTCTCACTCTCT
AT2G45660	SOC1	MIKC_MADS	AH14G13430.1	AhAPX115	309	329	-	18.5217	5.71e-08	0.000238	CTTTTTTTTTTTCCTTTTTTT
AT4G38910	BPC5	BBR-BPC	AH07G19820.1	AhAPX55	456	485	-	-11.6329	5.71e-08	0.000143	TCAACTAACGAGAGAGAGAGAGAGAGAGAG
AT5G42520	BPC6	BBR-BPC	AH18G22460.1	AhAPX148	408	428	+	17.8493	5.72e-08	0.000176	agcactttctctctctctctc
AT1G18960	AT1G18960	MYB_related	AH19G26520.1	AhAPX150	109	130	+	18.2603	5.85e-08	0.00186	caacattaccaccaccaccacc
AT4G01680	MYB55	MYB	AH19G26520.1	AhAPX150	55	68	+	19.25	5.88e-08	0.00473	ccacaaccaccatc
AT4G01680	MYB55	MYB	AH19G26520.1	AhAPX150	90	103	+	19.25	5.88e-08	0.00473	ccacaaccaccatc
AT3G13810	AtIDD11	C2H2	AH10G22530.1	AhAPX72	113	133	+	18.4531	5.89e-08	0.00461	tttttatttttgtctctttcc
AT3G13810	AtIDD11	C2H2	AH20G29320.1	AhAPX165	114	134	+	18.4531	5.89e-08	0.00461	tttttatttttgtctctttcc
AT2G01570	RGA	GRAS	AH18G22460.1	AhAPX148	417	436	-	18.6571	5.98e-08	0.000664	GAGAAAGAGAGAGAGAGAGA
AT3G21175	GATA24	GATA	AH19G26520.1	AhAPX150	296	310	+	20.875	6.16e-08	0.00952	tcattatcatcatca
AT5G60130	AT5G60130	B3	AH14G13430.1	AhAPX115	303	321	+	19.4219	6.24e-08	0.00913	aagaaaaaaaaaaggaaaa
AT5G42520	BPC6	BBR-BPC	AH17G18150.1	AhAPX140	452	472	+	17.5753	6.47e-08	0.000195	cagtccccccctctctctctc
AT1G69570	CDF5	Dof	AH06G24750.1	AhAPX42	321	347	+	19.125	6.49e-08	0.00275	tactttctttttcctttttttttttaa
AT3G24050	GATA1	GATA	AH19G26520.1	AhAPX150	121	135	-	20	6.5e-08	0.0105	ATGCTGGTGGTGGTG
AT1G44830	ERF014	ERF	AH19G26520.1	AhAPX150	117	131	+	20.8125	6.56e-08	0.0106	ccaccaccaccacca
AT2G01930	BPC1	BBR-BPC	AH15G18730.1	AhAPX119	229	252	-	17.1875	6.74e-08	0.00017	GAAAGATTAAGAGAGGGAAAGAGA
AT2G01930	BPC1	BBR-BPC	AH13G58440.1	AhAPX98	82	105	+	17.1719	6.79e-08	0.00017	gagagagcgtgtgagagagaggtc
AT2G01930	BPC1	BBR-BPC	AH10G28830.1	AhAPX74	97	120	+	17.1719	6.79e-08	0.00017	gagagagcgtgtgagagagaggtc
AT5G17430	BBM	AP2	AH18G22460.1	AhAPX148	419	438	-	19.1139	6.82e-08	0.00032	GAGAGAAAGAGAGAGAGAGA
AT5G17430	BBM	AP2	AH06G24750.1	AhAPX42	324	343	-	19.1013	6.94e-08	0.00032	AAAAAAAAAGGAAAAAGAAA
AT5G17430	BBM	AP2	AH18G22460.1	AhAPX148	415	434	-	19.1013	6.94e-08	0.00032	GAAAGAGAGAGAGAGAGAGA
AT3G57600	DREB2F	ERF	AH11G14080.1	AhAPX92	104	114	+	20.9219	7.27e-08	0.0118	gcgccaccgcc
AT5G42520	BPC6	BBR-BPC	AH07G22100.1	AhAPX56	398	418	+	17.3014	7.3e-08	0.000216	ttagcactctcactctctctc
AT4G38910	BPC5	BBR-BPC	AH17G18150.1	AhAPX140	438	467	-	-12.6835	7.32e-08	0.00018	AGAGAGGGGGGGACTGAGAGAGAGAGTGTT
AT1G71450	ERF021	ERF	AH19G26520.1	AhAPX150	112	131	+	20.1719	7.45e-08	0.00372	cattaccaccaccaccacca
AT2G01930	BPC1	BBR-BPC	AH07G22100.1	AhAPX56	397	420	-	16.8125	8.01e-08	0.000197	GAGAGAGAGAGTGAGAGTGCTAAG
AT1G71450	ERF021	ERF	AH19G26520.1	AhAPX150	115	134	+	20.0625	8.08e-08	0.00372	taccaccaccaccaccagca
AT1G71450	ERF021	ERF	AH06G12600.1	AhAPX45	244	263	-	20.0625	8.08e-08	0.00372	CATCGCCGGACTCACCGCCG
AT1G69570	CDF5	Dof	AH14G08400.1	AhAPX108	322	348	+	18.9219	8.18e-08	0.00275	cttttacttttcttgttttttttgttt
AT2G01570	RGA	GRAS	AH18G22460.1	AhAPX148	427	446	-	18.4143	8.22e-08	0.000664	GAGAGAGAGAGAGAAAGAGA
AT2G45660	SOC1	MIKC_MADS	AH13G08510.1	AhAPX102	412	432	+	18.3043	8.29e-08	0.000337	cttctttttcttcttcttctt
AT3G46070	AT3G46070	C2H2	AH06G12580.1	AhAPX44	370	384	-	17.3425	8.3e-08	0.00434	CCACTCTCACTCTTC
AT3G46070	AT3G46070	C2H2	AH16G01030.1	AhAPX136	370	384	-	17.3425	8.3e-08	0.00434	CCACTCTCACTCTTC
AT1G51600	GATA28	GATA	AH05G02820.1	AhAPX34	409	427	+	19.4247	8.33e-08	0.00332	catcagcatcttcttcttc
AT2G01930	BPC1	BBR-BPC	AH15G18730.1	AhAPX119	231	254	-	16.6875	8.48e-08	0.000206	GAGAAAGATTAAGAGAGGGAAAGA
AT5G62940	DOF5.6	Dof	AH00G03280.1	AhAPX2	197	217	-	17.0938	8.52e-08	0.00557	AGTAAAAACAAAAAGGAAAAG
AT5G18450	DREB2G	ERF	AH19G26520.1	AhAPX150	116	130	-	20.3281	8.53e-08	0.0137	GGTGGTGGTGGTGGT
AT5G39760	ZHD10	ZF-HD	AH08G26960.1	AhAPX64	419	440	-	16.3382	8.64e-08	0.0107	ATTATTAATTAATTAATTAATT
AT5G17430	BBM	AP2	AH05G04730.1	AhAPX37	35	54	+	18.9241	8.69e-08	0.000389	aataaaaaaaagaaaagaag
AT1G75080	BZR1	BES1	AH03G01960.1	AhAPX17	144	163	-	20.3281	8.81e-08	0.00703	CCGCACGTGTATTTCTCACT
AT1G75080	BZR1	BES1	AH13G03790.1	AhAPX101	145	164	-	20.3281	8.81e-08	0.00703	CCGCACGTGTATTTCTCACT
AT1G49720	ABF1	bZIP	AH12G38300.1	AhAPX96	275	293	+	20.314	8.82e-08	0.0141	gaaggcgtggcccgaaagg
AT5G17430	BBM	AP2	AH18G22460.1	AhAPX148	421	440	-	18.8987	8.94e-08	0.000389	GAGAGAGAAAGAGAGAGAGA
AT5G62320	MYB99	MYB	AH03G01960.1	AhAPX17	121	133	+	17.6406	8.97e-08	0.00703	ccacacctacccc
AT5G62320	MYB99	MYB	AH13G03790.1	AhAPX101	122	134	+	17.6406	8.97e-08	0.00703	ccacacctacccc
AT5G13910	LEP	ERF	AH11G14080.1	AhAPX92	103	123	+	20.2031	9.03e-08	0.0144	cgcgccaccgcccctccgccc
AT4G36620	GATA19	GATA	AH00G01650.1	AhAPX1	36	46	-	17.9589	9.1e-08	0.0074	CGGATCGGATC
AT4G36620	GATA19	GATA	AH11G02950.1	AhAPX91	486	496	+	17.9589	9.1e-08	0.0074	cggatcggatc
AT2G01930	BPC1	BBR-BPC	AH07G22100.1	AhAPX56	280	303	-	16.5156	9.16e-08	0.000219	GTGAGAGTGAAACTGAGAGAGAAA
AT2G01570	RGA	GRAS	AH18G22460.1	AhAPX148	419	438	-	18.3286	9.19e-08	0.000664	GAGAGAAAGAGAGAGAGAGA
AT1G69570	CDF5	Dof	AH05G03640.1	AhAPX36	14	40	+	18.8125	9.24e-08	0.00275	ttggtcctttttctttctttctttttg
AT1G49480	REM19	B3	AH19G42570.1	AhAPX153	119	133	+	18.3529	9.26e-08	0.00313	gaaaaaaaaaaaaaa
AT1G49480	REM19	B3	AH20G14810.1	AhAPX166	175	189	-	18.3529	9.26e-08	0.00313	GAAAAAAAAAAAAAA
AT1G72050	TFIIIA	C2H2	AH05G02820.1	AhAPX34	415	433	+	19.8403	9.44e-08	0.00451	catcttcttcttcttcctc
AT2G45660	SOC1	MIKC_MADS	AH14G13430.1	AhAPX115	308	328	-	18.2174	9.57e-08	0.000379	TTTTTTTTTTTCCTTTTTTTT
AT5G66940	DOF5.8	Dof	AH15G33990.1	AhAPX122	200	228	+	18.2812	9.59e-08	0.00356	aatttttttttatttactttttatccttt
AT4G27950	CRF4	ERF	AH11G14080.1	AhAPX92	104	124	+	19.7059	9.85e-08	0.0157	gcgccaccgcccctccgcccc
AT1G29160	DOF1.5	Dof	AH14G13430.1	AhAPX115	302	322	+	17.25	1e-07	0.00903	aaagaaaaaaaaaaggaaaaa
AT1G75490	DREB2D	ERF	AH19G26520.1	AhAPX150	117	131	+	20.0625	1.01e-07	0.0164	ccaccaccaccacca
AT5G52020	ERF025	ERF	AH07G16820.1	AhAPX54	252	266	-	18.4688	1.02e-07	0.0164	AGGTGTCGGCAGAGA
AT1G65620	LBD6	LBD	AH06G12600.1	AhAPX45	240	260	+	19.9062	1.02e-07	0.00718	ccgtcggcggtgagtccggcg
AT3G50410	DOF3.4	Dof	AH11G11700.1	AhAPX87	391	411	-	16.6875	1.03e-07	0.00693	TTCTCCCCTTTTCCCCTTTTT
AT3G55370	OBP3	Dof	AH14G13430.1	AhAPX115	300	320	-	17.9062	1.06e-07	0.00222	TTTCCTTTTTTTTTTCTTTTA
AT2G01930	BPC1	BBR-BPC	AH18G22460.1	AhAPX148	21	44	-	16.1875	1.06e-07	0.00025	GATAGATAGAGATTGAGAGACAAA
AT5G62940	DOF5.6	Dof	AH18G05400.1	AhAPX146	367	387	-	16.9531	1.09e-07	0.00557	AAAGAAAAAAAAAAGTAAAAT
AT1G49480	REM19	B3	AH04G09870.1	AhAPX28	482	496	+	18.3088	1.1e-07	0.00313	accaaaaaaaaaaaa
AT4G01720	WRKY47	WRKY	AH18G15530.1	AhAPX145	265	283	+	17.8281	1.1e-07	0.0176	atccgtcgttgaccattgc
AT3G49690	RAX3	MYB	AH03G01960.1	AhAPX17	123	135	-	20.5316	1.11e-07	0.009	CGGGGGTAGGTGT
AT3G49690	RAX3	MYB	AH13G03790.1	AhAPX101	124	136	-	20.5316	1.11e-07	0.009	CGGGGGTAGGTGT
AT4G15090	FAR1	FAR1	AH11G14080.1	AhAPX92	97	111	+	20.1875	1.11e-07	0.00909	cacacacgcgccacc
AT2G01930	BPC1	BBR-BPC	AH05G21680.1	AhAPX39	391	414	-	16.0781	1.12e-07	0.000258	AAGAGAGTAAGAAAGAGTAAGAAA
AT2G45660	SOC1	MIKC_MADS	AH05G03640.1	AhAPX36	17	37	+	18.1159	1.13e-07	0.000436	gtcctttttctttctttcttt
AT1G51700	DOF1.7	Dof	AH13G08510.1	AhAPX102	406	426	-	16.6406	1.14e-07	0.00583	AAGAAGAAAAAGAAGAAGATG
AT5G42520	BPC6	BBR-BPC	AH17G18150.1	AhAPX140	456	476	+	16.2603	1.15e-07	0.000333	ccccccctctctctctctgtc
AT1G71450	ERF021	ERF	AH19G26520.1	AhAPX150	118	137	+	19.5781	1.15e-07	0.00372	caccaccaccaccagcatca
AT4G38910	BPC5	BBR-BPC	AH07G22100.1	AhAPX56	283	312	-	-14.6582	1.16e-07	0.000282	GAAGCGAAAGTGAGAGTGAAACTGAGAGAG
AT2G46680	ATHB-7	HD-ZIP	AH12G26750.1	AhAPX95	171	183	-	18.2969	1.17e-07	0.0183	TCAATGATTGATT
AT2G01570	RGA	GRAS	AH07G22100.1	AhAPX56	411	430	-	18.1286	1.19e-07	0.000664	GAGAGAGAGAGAGAGAGAGA
AT2G01570	RGA	GRAS	AH07G22100.1	AhAPX56	413	432	-	18.1286	1.19e-07	0.000664	GAGAGAGAGAGAGAGAGAGA
AT2G01570	RGA	GRAS	AH07G22100.1	AhAPX56	415	434	-	18.1286	1.19e-07	0.000664	GAGAGAGAGAGAGAGAGAGA
AT2G01570	RGA	GRAS	AH07G22100.1	AhAPX56	417	436	-	18.1286	1.19e-07	0.000664	GAGAGAGAGAGAGAGAGAGA
AT2G01570	RGA	GRAS	AH07G22100.1	AhAPX56	419	438	-	18.1286	1.19e-07	0.000664	GAGAGAGAGAGAGAGAGAGA
AT2G01570	RGA	GRAS	AH07G22100.1	AhAPX56	421	440	-	18.1286	1.19e-07	0.000664	GAGAGAGAGAGAGAGAGAGA
AT2G01570	RGA	GRAS	AH07G22100.1	AhAPX56	423	442	-	18.1286	1.19e-07	0.000664	GAGAGAGAGAGAGAGAGAGA
AT2G01570	RGA	GRAS	AH07G22100.1	AhAPX56	425	444	-	18.1286	1.19e-07	0.000664	GAGAGAGAGAGAGAGAGAGA
AT2G01570	RGA	GRAS	AH07G22100.1	AhAPX56	427	446	-	18.1286	1.19e-07	0.000664	GAGAGAGAGAGAGAGAGAGA
AT2G01570	RGA	GRAS	AH07G22100.1	AhAPX56	429	448	-	18.1286	1.19e-07	0.000664	GAGAGAGAGAGAGAGAGAGA
AT2G01570	RGA	GRAS	AH07G22100.1	AhAPX56	431	450	-	18.1286	1.19e-07	0.000664	GAGAGAGAGAGAGAGAGAGA
AT2G01570	RGA	GRAS	AH07G22100.1	AhAPX56	433	452	-	18.1286	1.19e-07	0.000664	GAGAGAGAGAGAGAGAGAGA
AT2G01570	RGA	GRAS	AH07G22100.1	AhAPX56	435	454	-	18.1286	1.19e-07	0.000664	GAGAGAGAGAGAGAGAGAGA
AT2G01570	RGA	GRAS	AH07G22100.1	AhAPX56	437	456	-	18.1286	1.19e-07	0.000664	GAGAGAGAGAGAGAGAGAGA
AT2G01570	RGA	GRAS	AH07G19820.1	AhAPX55	439	458	-	18.1286	1.19e-07	0.000664	GAGAGAGAGAGAGAGAGAGA
AT2G01570	RGA	GRAS	AH07G19820.1	AhAPX55	441	460	-	18.1286	1.19e-07	0.000664	GAGAGAGAGAGAGAGAGAGA
AT2G01570	RGA	GRAS	AH07G19820.1	AhAPX55	443	462	-	18.1286	1.19e-07	0.000664	GAGAGAGAGAGAGAGAGAGA
AT2G01570	RGA	GRAS	AH07G19820.1	AhAPX55	445	464	-	18.1286	1.19e-07	0.000664	GAGAGAGAGAGAGAGAGAGA
AT2G01570	RGA	GRAS	AH07G19820.1	AhAPX55	447	466	-	18.1286	1.19e-07	0.000664	GAGAGAGAGAGAGAGAGAGA
AT2G01570	RGA	GRAS	AH07G19820.1	AhAPX55	449	468	-	18.1286	1.19e-07	0.000664	GAGAGAGAGAGAGAGAGAGA
AT2G01570	RGA	GRAS	AH07G19820.1	AhAPX55	451	470	-	18.1286	1.19e-07	0.000664	GAGAGAGAGAGAGAGAGAGA
AT2G01570	RGA	GRAS	AH07G19820.1	AhAPX55	453	472	-	18.1286	1.19e-07	0.000664	GAGAGAGAGAGAGAGAGAGA
AT2G01570	RGA	GRAS	AH07G19820.1	AhAPX55	455	474	-	18.1286	1.19e-07	0.000664	GAGAGAGAGAGAGAGAGAGA
AT2G01570	RGA	GRAS	AH07G19820.1	AhAPX55	457	476	-	18.1286	1.19e-07	0.000664	GAGAGAGAGAGAGAGAGAGA
AT2G01930	BPC1	BBR-BPC	AH05G21680.1	AhAPX39	387	410	-	15.8438	1.24e-07	0.000283	GAGTAAGAAAGAGTAAGAAAGACA
AT4G38910	BPC5	BBR-BPC	AH07G19820.1	AhAPX55	422	451	-	-15.0127	1.25e-07	0.000299	AGAGAGAGAGAGAGTTATGTGGAGTGTGCC
AT2G41690	HSFB3	HSF	AH20G28750.1	AhAPX163	126	140	-	18.6329	1.26e-07	0.0169	CTTCTAGAGTCTTCT
AT2G45660	SOC1	MIKC_MADS	AH14G13430.1	AhAPX115	302	322	-	18.0435	1.26e-07	0.000475	TTTTTCCTTTTTTTTTTCTTT
AT1G71450	ERF021	ERF	AH19G26520.1	AhAPX150	5	24	+	19.4375	1.28e-07	0.00372	caccactactaccaccacca
AT2G45660	SOC1	MIKC_MADS	AH03G06180.1	AhAPX19	412	432	+	18.029	1.29e-07	0.000475	tttcttcttcttcttcttctt
AT2G01570	RGA	GRAS	AH18G22460.1	AhAPX148	429	448	-	18.0571	1.3e-07	0.000699	GAGAGAGAGAGAGAGAAAGA
AT4G38910	BPC5	BBR-BPC	AH07G22100.1	AhAPX56	392	421	-	-15.1392	1.3e-07	0.000305	AGAGAGAGAGAGTGAGAGTGCTAAGTGGAC
AT3G50410	DOF3.4	Dof	AH09G20940.1	AhAPX71	383	403	-	16.5469	1.34e-07	0.00693	TCTCCCCCTTCTCTCCTTTTT
AT5G02460	DOF5.1	Dof	AH05G03640.1	AhAPX36	20	40	-	17.7812	1.35e-07	0.00462	CAAAAAGAAAGAAAGAAAAAG
AT1G65620	LBD6	LBD	AH06G12600.1	AhAPX45	256	276	-	19.4844	1.35e-07	0.00718	ACATCGGCGTTGCCATCGCCG
AT1G27730	ZAT10	C2H2	AH06G12580.1	AhAPX44	373	383	-	14.9385	1.36e-07	0.00544	CACTCTCACTC
AT1G27730	ZAT10	C2H2	AH16G01030.1	AhAPX136	373	383	-	14.9385	1.36e-07	0.00544	CACTCTCACTC
AT1G27730	ZAT10	C2H2	AH07G22100.1	AhAPX56	402	412	+	14.9385	1.36e-07	0.00544	cactctcactc
AT1G27730	ZAT10	C2H2	AH11G28810.1	AhAPX82	483	493	-	14.9385	1.36e-07	0.00544	CACTCTCACTC
AT2G01930	BPC1	BBR-BPC	AH17G18150.1	AhAPX140	437	460	-	15.5938	1.39e-07	0.000312	GGGGGACTGAGAGAGAGAGTGTTA
AT5G08130	BIM1	bHLH	AH14G25420.1	AhAPX106	221	234	-	19	1.39e-07	0.00562	CACGTGCCCTACAC
AT5G08130	BIM1	bHLH	AH04G21680.1	AhAPX21	228	241	-	19	1.39e-07	0.00562	CACGTGCCCTACAC
AT1G71450	ERF021	ERF	AH19G26520.1	AhAPX150	2	21	+	19.3125	1.4e-07	0.00372	caccaccactactaccacca
AT2G28810	DOF2.2	Dof	AH06G24750.1	AhAPX42	320	340	+	17.1406	1.41e-07	0.0106	ttactttctttttcctttttt
AT1G18960	AT1G18960	MYB_related	AH14G16990.1	AhAPX117	251	272	-	17.726	1.42e-07	0.00375	CAAAAACAACAACAACAAAGCC
AT1G79580	SMB	NAC	AH15G33990.1	AhAPX122	136	156	+	19.3281	1.42e-07	0.00747	gattacgtagggttcaagaaa
AT5G62470	MYB96	MYB	AH19G26520.1	AhAPX150	220	237	-	18.6094	1.46e-07	0.0232	TGAGGGGGTTGGGGGTTA
AT1G51600	GATA28	GATA	AH01G05780.1	AhAPX10	99	117	+	18.3288	1.48e-07	0.00471	catcatcatcatattaacc
AT5G39760	ZHD10	ZF-HD	AH08G26960.1	AhAPX64	405	426	+	16.1029	1.49e-07	0.0107	tatattaattaattaattaatt
AT2G01570	RGA	GRAS	AH10G22530.1	AhAPX72	115	134	-	17.9286	1.52e-07	0.000767	AGGAAAGAGACAAAAATAAA
AT2G01570	RGA	GRAS	AH20G29320.1	AhAPX165	116	135	-	17.9286	1.52e-07	0.000767	AGGAAAGAGACAAAAATAAA
AT4G38910	BPC5	BBR-BPC	AH15G18730.1	AhAPX119	230	259	-	-15.962	1.54e-07	0.000357	ACAATGAGAAAGATTAAGAGAGGGAAAGAG
AT5G02460	DOF5.1	Dof	AH14G13430.1	AhAPX115	311	331	+	17.6875	1.55e-07	0.00462	aaaaaggaaaaaaaaaaagag
AT1G69570	CDF5	Dof	AH14G13430.1	AhAPX115	296	322	-	18.3281	1.57e-07	0.00334	TTTTTCCTTTTTTTTTTCTTTTAATGC
AT1G69570	CDF5	Dof	AH10G22530.1	AhAPX72	375	401	+	18.3281	1.57e-07	0.00334	tattttctttttcattttttttattta
AT5G62940	DOF5.6	Dof	AH03G06180.1	AhAPX19	403	423	-	16.7344	1.58e-07	0.00605	AAGAAGAAGAAAAAGGAGAGT
AT5G49300	GATA16	GATA	AH19G26520.1	AhAPX150	97	123	+	13.7931	1.58e-07	0.0083	caccatcaacaccaacattaccaccac
AT2G45660	SOC1	MIKC_MADS	AH14G13430.1	AhAPX115	312	332	-	17.8841	1.61e-07	0.000566	CCTCTTTTTTTTTTTCCTTTT
AT1G29160	DOF1.5	Dof	AH05G03640.1	AhAPX36	14	34	-	16.9375	1.62e-07	0.00903	GAAAGAAAGAAAAAGGACCAA
AT3G50260	ERF011	ERF	AH11G14080.1	AhAPX92	101	115	+	19.2969	1.67e-07	0.0269	cacgcgccaccgccc
AT4G01680	MYB55	MYB	AH19G26520.1	AhAPX150	117	130	+	18.375	1.68e-07	0.00901	ccaccaccaccacc
AT4G21030	DOF4.2	Dof	AH14G13430.1	AhAPX115	306	324	+	17.3594	1.69e-07	0.0189	aaaaaaaaaaggaaaaaaa
AT4G15090	FAR1	FAR1	AH16G33620.1	AhAPX134	297	311	-	19.7969	1.69e-07	0.00909	AGTACACGCGCCACC
AT4G15090	FAR1	FAR1	AH06G26990.1	AhAPX43	301	315	-	19.7969	1.69e-07	0.00909	AGTACACGCGCCACC
AT3G26790	FUS3	B3	AH16G06030.1	AhAPX129	296	310	+	17.8438	1.69e-07	0.00909	caatacatgcatgca
AT3G26790	FUS3	B3	AH16G05890.1	AhAPX128	296	310	+	17.8438	1.69e-07	0.00909	caatacatgcatgca
AT3G26790	FUS3	B3	AH14G24560.1	AhAPX104	296	310	+	17.8438	1.69e-07	0.00909	caatacatgcatgca
AT4G38910	BPC5	BBR-BPC	AH07G19820.1	AhAPX55	424	453	-	-16.4051	1.71e-07	0.00039	AGAGAGAGAGAGAGAGTTATGTGGAGTGTG
AT2G40340	DREB2C	ERF	AH19G26520.1	AhAPX150	51	71	-	18.9412	1.71e-07	0.00909	GTTGATGGTGGTTGTGGTGGT
AT3G23690	BHLH77	bHLH	AH13G08510.1	AhAPX102	310	324	+	18.7722	1.72e-07	0.0277	ggggggtcacgtgat
AT1G29160	DOF1.5	Dof	AH04G06960.1	AhAPX31	155	175	+	16.8906	1.75e-07	0.00903	cacaaaaagaaaaagtgaaga
AT4G10350	BRN2	NAC	AH20G28770.1	AhAPX164	13	33	+	19.125	1.76e-07	0.0068	gattacgtaggattcaagaaa
AT4G10350	BRN2	NAC	AH05G21770.1	AhAPX40	190	210	+	19.125	1.76e-07	0.0068	gattacgtaggattcaagaaa
AT4G10350	BRN2	NAC	AH15G33980.1	AhAPX121	194	214	+	19.125	1.76e-07	0.0068	gattacgtaggattcaagaaa
AT4G10350	BRN2	NAC	AH10G21960.1	AhAPX81	275	295	+	19.125	1.76e-07	0.0068	gattacgtaggattcaagaaa
AT3G12720	ATY53	MYB	AH14G16990.1	AhAPX117	438	458	+	17.9688	1.76e-07	0.0271	tttgtttgtgtgttaggtggg
AT5G38860	BIM3	bHLH	AH13G08510.1	AhAPX102	315	332	-	19.6301	1.77e-07	0.0142	CCGTTAACATCACGTGAC
AT5G38860	BIM3	bHLH	AH03G06180.1	AhAPX19	324	341	-	19.6301	1.77e-07	0.0142	CCGTTAACATCACGTGAC
AT2G45660	SOC1	MIKC_MADS	AH19G26520.1	AhAPX150	417	437	-	17.8116	1.8e-07	0.000566	CTTCTTCTTCTTCTTCTTCTT
AT2G45660	SOC1	MIKC_MADS	AH19G26520.1	AhAPX150	420	440	-	17.8116	1.8e-07	0.000566	CTTCTTCTTCTTCTTCTTCTT
AT2G45660	SOC1	MIKC_MADS	AH19G26520.1	AhAPX150	423	443	-	17.8116	1.8e-07	0.000566	CTTCTTCTTCTTCTTCTTCTT
AT2G45660	SOC1	MIKC_MADS	AH19G26520.1	AhAPX150	426	446	-	17.8116	1.8e-07	0.000566	CTTCTTCTTCTTCTTCTTCTT
AT2G45660	SOC1	MIKC_MADS	AH18G22460.1	AhAPX148	472	492	-	17.8116	1.8e-07	0.000566	CTTCTTCTTCTTCTTCTTCTT
AT2G45660	SOC1	MIKC_MADS	AH18G22460.1	AhAPX148	475	495	-	17.8116	1.8e-07	0.000566	CTTCTTCTTCTTCTTCTTCTT
AT1G46768	RAP2-1	ERF	AH11G14080.1	AhAPX92	104	116	-	18.9531	1.85e-07	0.0299	GGGGCGGTGGCGC
AT5G65130	AT5G65130	ERF	AH11G14080.1	AhAPX92	101	115	+	19.2344	1.87e-07	0.0151	cacgcgccaccgccc
AT3G23250	MYB15	MYB	AH11G14080.1	AhAPX92	4	24	+	17.9844	1.92e-07	0.0302	ccttctccatttcaccaaccc
AT1G10120	BHLH74	bHLH	AH14G25420.1	AhAPX106	220	240	+	19.1096	1.92e-07	0.0153	cgtgtagggcacgtggaacag
AT1G10120	BHLH74	bHLH	AH04G21680.1	AhAPX21	227	247	+	19.1096	1.92e-07	0.0153	cgtgtagggcacgtggaacag
AT3G55370	OBP3	Dof	AH04G06960.1	AhAPX31	153	173	-	17.4531	1.95e-07	0.00358	TTCACTTTTTCTTTTTGTGTT
AT2G45660	SOC1	MIKC_MADS	AH06G24750.1	AhAPX42	324	344	+	17.7536	1.95e-07	0.000604	tttctttttcctttttttttt
AT2G20180	PIF1	bHLH	AH03G06180.1	AhAPX19	319	332	+	18.4247	1.97e-07	0.0159	ggggtgtcacgtga
AT1G49480	REM19	B3	AH19G42570.1	AhAPX153	120	134	+	17.9853	2.02e-07	0.00313	aaaaaaaaaaaaaaa
AT1G49480	REM19	B3	AH11G02890.1	AhAPX88	477	491	+	17.9853	2.02e-07	0.00313	aaaaaaaaaaaaaaa
AT1G49480	REM19	B3	AH04G09870.1	AhAPX28	485	499	+	17.9853	2.02e-07	0.00313	aaaaaaaaaaaaaaa
AT1G49480	REM19	B3	AH11G02890.1	AhAPX88	10	24	-	17.9853	2.02e-07	0.00313	AAAAAAAAAAAAAAA
AT1G49480	REM19	B3	AH04G09790.1	AhAPX24	207	221	-	17.9853	2.02e-07	0.00313	AAAAAAAAAAAAAAA
AT1G49480	REM19	B3	AH16G30490.1	AhAPX133	329	343	-	17.9853	2.02e-07	0.00313	AAAAAAAAAAAAAAA
AT1G49480	REM19	B3	AH16G30490.1	AhAPX133	330	344	-	17.9853	2.02e-07	0.00313	AAAAAAAAAAAAAAA
AT3G24050	GATA1	GATA	AH19G26520.1	AhAPX150	115	129	-	18.8235	2.02e-07	0.0163	GTGGTGGTGGTGGTA
AT2G45660	SOC1	MIKC_MADS	AH16G30490.1	AhAPX133	324	344	+	17.7101	2.08e-07	0.00063	ctttctttttttttttttttt
AT5G17430	BBM	AP2	AH18G22460.1	AhAPX148	427	446	-	18.2025	2.08e-07	0.000881	GAGAGAGAGAGAGAAAGAGA
AT2G41690	HSFB3	HSF	AH20G28750.1	AhAPX163	91	105	+	18.1646	2.09e-07	0.0169	ctcctagaagtttcc
AT4G38910	BPC5	BBR-BPC	AH18G22460.1	AhAPX148	430	459	-	-17.3544	2.1e-07	0.000471	CTTGTTTCTGAGAGAGAGAGAGAGAGAAAG
AT4G38000	DOF4.7	Dof	AH07G22100.1	AhAPX56	245	272	-	17.7031	2.1e-07	0.00621	ACCTCTTTTATTTTTTTCTTTCTTTTTA
AT5G17430	BBM	AP2	AH05G12980.1	AhAPX35	28	47	+	18.1772	2.14e-07	0.000882	taagaaaaagggaagagagg
AT1G21910	ERF012	ERF	AH06G12600.1	AhAPX45	245	264	-	19.2031	2.14e-07	0.0199	CCATCGCCGGACTCACCGCC
AT1G64620	DOF1.8	Dof	AH06G24750.1	AhAPX42	328	346	-	15.875	2.15e-07	0.0118	TAAAAAAAAAAAGGAAAAA
AT3G61120	AGL13	MIKC_MADS	AH08G15100.1	AhAPX61	235	252	+	19.1618	2.19e-07	0.0313	ttactaaaaatagaaaga
AT5G42520	BPC6	BBR-BPC	AH17G18150.1	AhAPX140	454	474	+	14.6849	2.24e-07	0.000628	gtccccccctctctctctctg
AT2G45660	SOC1	MIKC_MADS	AH18G22460.1	AhAPX148	247	267	-	17.6522	2.26e-07	0.000671	TTTTATTTTTTTTCTTTCTTT
AT3G23210	BHLH34	bHLH	AH14G25420.1	AhAPX106	221	243	+	18.6875	2.26e-07	0.0179	gtgtagggcacgtggaacagtcc
AT3G23210	BHLH34	bHLH	AH04G21680.1	AhAPX21	228	250	+	18.6875	2.26e-07	0.0179	gtgtagggcacgtggaacagtcc
AT4G36620	GATA19	GATA	AH11G02950.1	AhAPX91	436	446	-	17.3425	2.27e-07	0.0123	CCGATCCGATC
AT4G38910	BPC5	BBR-BPC	AH05G21680.1	AhAPX39	384	413	-	-17.7468	2.28e-07	0.0005	AGAGAGTAAGAAAGAGTAAGAAAGACACAT
AT5G42520	BPC6	BBR-BPC	AH18G22460.1	AhAPX148	434	454	+	14.6301	2.29e-07	0.000628	ctctctctctctctctcagaa
AT5G42520	BPC6	BBR-BPC	AH07G22100.1	AhAPX56	440	460	+	14.6301	2.29e-07	0.000628	ctctctctctctctctcagaa
AT1G64620	DOF1.8	Dof	AH00G03280.1	AhAPX2	197	215	-	15.8438	2.29e-07	0.0118	TAAAAACAAAAAGGAAAAG
AT4G38910	BPC5	BBR-BPC	AH15G18730.1	AhAPX119	228	257	-	-17.7722	2.3e-07	0.0005	AATGAGAAAGATTAAGAGAGGGAAAGAGAT
AT5G17430	BBM	AP2	AH03G06180.1	AhAPX19	410	429	-	18.1139	2.31e-07	0.000925	AAGAAGAAGAAGAAGAAAAA
AT1G16490	MYB58	MYB	AH03G01960.1	AhAPX17	120	134	-	17.7969	2.32e-07	0.0187	GGGGGTAGGTGTGGC
AT1G16490	MYB58	MYB	AH13G03790.1	AhAPX101	121	135	-	17.7969	2.32e-07	0.0187	GGGGGTAGGTGTGGC
AT3G22780	TSO1	CPP	AH19G29790.1	AhAPX151	193	207	+	17.1644	2.33e-07	0.0172	atttaaaaatttaaa
AT3G22780	TSO1	CPP	AH09G23660.1	AhAPX65	194	208	+	17.1644	2.33e-07	0.0172	atttaaaaatttaaa
AT1G79580	SMB	NAC	AH20G28770.1	AhAPX164	13	33	+	18.7812	2.34e-07	0.00747	gattacgtaggattcaagaaa
AT1G79580	SMB	NAC	AH05G21770.1	AhAPX40	190	210	+	18.7812	2.34e-07	0.00747	gattacgtaggattcaagaaa
AT1G79580	SMB	NAC	AH15G33980.1	AhAPX121	194	214	+	18.7812	2.34e-07	0.00747	gattacgtaggattcaagaaa
AT1G79580	SMB	NAC	AH10G21960.1	AhAPX81	275	295	+	18.7812	2.34e-07	0.00747	gattacgtaggattcaagaaa
AT4G38910	BPC5	BBR-BPC	AH18G22460.1	AhAPX148	12	41	-	-17.962	2.39e-07	0.000512	AGATAGAGATTGAGAGACAAAAATTAAGAG
AT3G45610	DOF3.2	Dof	AH11G11700.1	AhAPX87	390	408	-	16.4062	2.39e-07	0.0195	TCCCCTTTTCCCCTTTTTT
AT5G42520	BPC6	BBR-BPC	AH17G18150.1	AhAPX140	438	458	+	14.5205	2.4e-07	0.000645	aacactctctctctcagtccc
AT2G45660	SOC1	MIKC_MADS	AH16G30490.1	AhAPX133	325	345	+	17.6087	2.4e-07	0.000687	tttctttttttttttttttta
AT2G45660	SOC1	MIKC_MADS	AH14G13430.1	AhAPX115	315	335	-	17.6087	2.4e-07	0.000687	TTTCCTCTTTTTTTTTTTCCT
AT5G17430	BBM	AP2	AH17G18150.1	AhAPX140	257	276	+	18.0759	2.41e-07	0.000931	aataaaaaaaatgagagaag
AT4G28140	ERF054	ERF	AH11G14080.1	AhAPX92	95	114	-	18.8281	2.42e-07	0.0132	GGCGGTGGCGCGTGTGTGAT
AT5G17430	BBM	AP2	AH18G22460.1	AhAPX148	252	271	+	18.0633	2.45e-07	0.000931	aagaaaaaaaataaaagagg
AT5G47230	ERF5	ERF	AH19G26520.1	AhAPX150	117	131	+	18.6719	2.47e-07	0.0399	ccaccaccaccacca
AT3G21175	GATA24	GATA	AH19G26520.1	AhAPX150	293	307	+	17.6719	2.48e-07	0.0145	tcatcattatcatca
AT1G49480	REM19	B3	AH15G33980.1	AhAPX121	82	96	+	17.7941	2.48e-07	0.00351	gacaaaaaaaaaaag
AT4G28140	ERF054	ERF	AH06G12600.1	AhAPX45	245	264	+	18.7969	2.48e-07	0.0132	ggcggtgagtccggcgatgg
AT1G69570	CDF5	Dof	AH16G30490.1	AhAPX133	318	344	+	17.8906	2.49e-07	0.00457	gtattactttctttttttttttttttt
AT2G45660	SOC1	MIKC_MADS	AH13G08510.1	AhAPX102	409	429	+	17.5797	2.5e-07	0.000692	cttcttctttttcttcttctt
AT1G34670	AtMYB93	MYB	AH03G01960.1	AhAPX17	119	139	-	17.2031	2.51e-07	0.0199	GTCGCGGGGGTAGGTGTGGCA
AT1G34670	AtMYB93	MYB	AH13G03790.1	AhAPX101	120	140	-	17.2031	2.51e-07	0.0199	GTCGCGGGGGTAGGTGTGGCA
AT4G21030	DOF4.2	Dof	AH06G24750.1	AhAPX42	326	344	-	17.0938	2.54e-07	0.0189	AAAAAAAAAAGGAAAAAGA
AT2G45660	SOC1	MIKC_MADS	AH14G13430.1	AhAPX115	314	334	-	17.5652	2.55e-07	0.000692	TTCCTCTTTTTTTTTTTCCTT
AT2G45660	SOC1	MIKC_MADS	AH07G22100.1	AhAPX56	472	492	-	17.5652	2.55e-07	0.000692	CTTCTTCTTCTTCTTTTCTCG
AT5G17430	BBM	AP2	AH14G13430.1	AhAPX115	313	332	+	18.0127	2.59e-07	0.000962	aaaggaaaaaaaaaaagagg
AT1G72050	TFIIIA	C2H2	AH19G26520.1	AhAPX150	416	434	-	18.3529	2.6e-07	0.00451	CTTCTTCTTCTTCTTCTTC
AT1G72050	TFIIIA	C2H2	AH19G26520.1	AhAPX150	419	437	-	18.3529	2.6e-07	0.00451	CTTCTTCTTCTTCTTCTTC
AT1G72050	TFIIIA	C2H2	AH19G26520.1	AhAPX150	422	440	-	18.3529	2.6e-07	0.00451	CTTCTTCTTCTTCTTCTTC
AT1G72050	TFIIIA	C2H2	AH19G26520.1	AhAPX150	425	443	-	18.3529	2.6e-07	0.00451	CTTCTTCTTCTTCTTCTTC
AT1G72050	TFIIIA	C2H2	AH19G26520.1	AhAPX150	428	446	-	18.3529	2.6e-07	0.00451	CTTCTTCTTCTTCTTCTTC
AT1G72050	TFIIIA	C2H2	AH18G22460.1	AhAPX148	474	492	-	18.3529	2.6e-07	0.00451	CTTCTTCTTCTTCTTCTTC
AT1G72050	TFIIIA	C2H2	AH18G22460.1	AhAPX148	477	495	-	18.3529	2.6e-07	0.00451	CTTCTTCTTCTTCTTCTTC
AT4G10350	BRN2	NAC	AH15G33990.1	AhAPX122	136	156	+	18.6875	2.61e-07	0.00809	gattacgtagggttcaagaaa
AT1G22810	ERF019	ERF	AH19G26520.1	AhAPX150	119	133	-	18.8125	2.68e-07	0.0216	GCTGGTGGTGGTGGT
AT5G10280	MYB92	MYB	AH14G16990.1	AhAPX117	449	458	+	15.3973	2.71e-07	0.044	gttaggtggg
AT4G05100	AtMYB74	MYB	AH03G01960.1	AhAPX17	121	134	+	16.8767	2.71e-07	0.0217	ccacacctaccccc
AT4G05100	AtMYB74	MYB	AH13G03790.1	AhAPX101	122	135	+	16.8767	2.71e-07	0.0217	ccacacctaccccc
AT4G38910	BPC5	BBR-BPC	AH18G22460.1	AhAPX148	8	37	-	-18.5696	2.73e-07	0.000579	AGAGATTGAGAGACAAAAATTAAGAGACAA
AT1G52150	ATHB-15	HD-ZIP	AH19G26520.1	AhAPX150	292	306	-	17.2462	2.74e-07	0.0412	GATGATAATGATGAC
AT3G12820	AtMYB10	MYB	AH14G16990.1	AhAPX117	443	458	+	17.9375	2.8e-07	0.0448	ttgtgtgttaggtggg
AT5G62940	DOF5.6	Dof	AH11G11700.1	AhAPX87	390	410	+	16.375	2.8e-07	0.00661	aaaaaaggggaaaaggggaga
AT3G50410	DOF3.4	Dof	AH11G14080.1	AhAPX92	238	258	+	16.1094	2.8e-07	0.0109	ttccttttctctttacttttc
AT3G21175	GATA24	GATA	AH10G05810.1	AhAPX77	437	451	+	17.4688	2.82e-07	0.0145	tcatcatcatcatac
AT4G38910	BPC5	BBR-BPC	AH05G21680.1	AhAPX39	388	417	-	-18.7595	2.86e-07	0.000597	AAAAAGAGAGTAAGAAAGAGTAAGAAAGAC
AT2G28810	DOF2.2	Dof	AH15G33990.1	AhAPX122	202	222	+	16.6562	2.88e-07	0.0144	tttttttttatttacttttta
AT1G46264	HSFB4	HSF	AH20G28750.1	AhAPX163	126	140	+	18.863	2.9e-07	0.0468	agaagactctagaag
AT2G01570	RGA	GRAS	AH18G22460.1	AhAPX148	431	450	-	17.3571	2.97e-07	0.00145	GAGAGAGAGAGAGAGAGAAA
AT4G38000	DOF4.7	Dof	AH17G11990.1	AhAPX138	358	385	-	17.3906	2.97e-07	0.00659	TTTATTATTTTTTATTTTTTATTTTTTC
AT1G77080	AGL27	MIKC_MADS	AH08G15100.1	AhAPX61	238	252	-	18.3023	2.98e-07	0.0452	TCTTTCTATTTTTAG
AT2G45660	SOC1	MIKC_MADS	AH03G06180.1	AhAPX19	406	426	+	17.4493	2.99e-07	0.000796	ctcctttttcttcttcttctt
AT5G17430	BBM	AP2	AH14G13430.1	AhAPX115	308	327	+	17.8861	2.99e-07	0.00109	aaaaaaaaggaaaaaaaaaa
AT5G62940	DOF5.6	Dof	AH10G22530.1	AhAPX72	375	395	-	16.3281	3.01e-07	0.00661	AAAAAAATGAAAAAGAAAATA
AT5G62940	DOF5.6	Dof	AH20G29320.1	AhAPX165	376	396	-	16.3281	3.01e-07	0.00661	AAAAAAATGAAAAAGAAAATA
AT5G44210	ERF9	ERF	AH11G14080.1	AhAPX92	104	124	-	18.0469	3.01e-07	0.0281	GGGGCGGAGGGGCGGTGGCGC
AT5G66940	DOF5.8	Dof	AH14G13430.1	AhAPX115	305	333	-	17.3438	3.02e-07	0.00896	TCCTCTTTTTTTTTTTCCTTTTTTTTTTC
AT1G69570	CDF5	Dof	AH13G08510.1	AhAPX102	409	435	+	17.7031	3.02e-07	0.00457	cttcttctttttcttcttcttcttgtt
AT2G01570	RGA	GRAS	AH17G18150.1	AhAPX140	457	476	-	17.3286	3.06e-07	0.00145	GACAGAGAGAGAGAGGGGGG
AT1G69570	CDF5	Dof	AH20G29320.1	AhAPX165	376	402	+	17.6875	3.07e-07	0.00457	tattttctttttcatttttttatttat
AT5G42520	BPC6	BBR-BPC	AH05G21680.1	AhAPX39	392	412	+	13.9041	3.08e-07	0.000805	ttcttactctttcttactctc
AT1G71450	ERF021	ERF	AH19G26520.1	AhAPX150	50	69	+	18.1875	3.09e-07	0.00623	taccaccacaaccaccatca
AT1G21910	ERF012	ERF	AH11G14080.1	AhAPX92	95	114	+	18.75	3.09e-07	0.0199	atcacacacgcgccaccgcc
AT1G71450	ERF021	ERF	AH06G12600.1	AhAPX45	241	260	-	18.1719	3.12e-07	0.00623	CGCCGGACTCACCGCCGACG
AT4G38000	DOF4.7	Dof	AH14G13430.1	AhAPX115	311	338	-	17.3438	3.12e-07	0.00659	TGTTTTCCTCTTTTTTTTTTTCCTTTTT
AT4G24020	NLP7	Nin-like	AH12G38300.1	AhAPX96	285	299	-	15.9844	3.14e-07	0.0506	CTTTGACCTTTCGGG
AT5G25190	ERF003	ERF	AH19G26520.1	AhAPX150	116	134	-	18.3906	3.15e-07	0.0285	TGCTGGTGGTGGTGGTGGT
AT5G42520	BPC6	BBR-BPC	AH18G22460.1	AhAPX148	436	456	+	13.8493	3.15e-07	0.000805	ctctctctctctctcagaaac
AT5G42520	BPC6	BBR-BPC	AH07G22100.1	AhAPX56	442	462	+	13.8493	3.15e-07	0.000805	ctctctctctctctcagaaac
AT1G49480	REM19	B3	AH14G25410.1	AhAPX105	55	69	+	17.6324	3.16e-07	0.00409	cccaaaaaaaaaaaa
AT3G60530	GATA4	GATA	AH17G18150.1	AhAPX140	48	62	+	17.0312	3.2e-07	0.0517	attcggatccgaacc
AT1G18960	AT1G18960	MYB_related	AH19G26520.1	AhAPX150	112	133	+	17.1781	3.26e-07	0.00738	cattaccaccaccaccaccagc
AT1G72050	TFIIIA	C2H2	AH19G26520.1	AhAPX150	431	449	-	18.0084	3.26e-07	0.00468	CCGCTTCTTCTTCTTCTTC
AT1G09540	MYB61	MYB	AH03G01960.1	AhAPX17	122	136	+	17.125	3.27e-07	0.0262	cacacctacccccgc
AT1G09540	MYB61	MYB	AH13G03790.1	AhAPX101	123	137	+	17.125	3.27e-07	0.0262	cacacctacccccgc
AT4G38910	BPC5	BBR-BPC	AH13G08510.1	AhAPX102	391	420	-	-19.3797	3.29e-07	0.000679	AAAAAGAAGAAGATGAAGGAGGAGAGTGAG
AT1G72050	TFIIIA	C2H2	AH09G20940.1	AhAPX71	388	406	-	17.9916	3.3e-07	0.00468	CCTTCTCCCCCTTCTCTCC
AT5G17430	BBM	AP2	AH06G24750.1	AhAPX42	326	345	-	17.7975	3.3e-07	0.00117	AAAAAAAAAAAGGAAAAAGA
AT3G22830	HSFA6B	HSF	AH20G28750.1	AhAPX163	126	140	+	18.3906	3.31e-07	0.0534	agaagactctagaag
AT1G29160	DOF1.5	Dof	AH11G02890.1	AhAPX88	3	23	-	16.4531	3.31e-07	0.0128	AAAAAAAAAAAAAAGTATAAG
AT5G63090	LOB	LBD	AH06G12600.1	AhAPX45	254	274	-	17.7344	3.32e-07	0.0269	ATCGGCGTTGCCATCGCCGGA
AT2G01930	BPC1	BBR-BPC	AH07G19820.1	AhAPX55	459	482	-	13.5781	3.34e-07	0.000739	ACTAACGAGAGAGAGAGAGAGAGA
AT2G45660	SOC1	MIKC_MADS	AH19G26520.1	AhAPX150	414	434	-	17.3623	3.36e-07	0.000879	CTTCTTCTTCTTCTTCTTCTG
AT5G63090	LOB	LBD	AH06G12600.1	AhAPX45	242	262	-	17.7031	3.38e-07	0.0269	ATCGCCGGACTCACCGCCGAC
AT3G50260	ERF011	ERF	AH19G26520.1	AhAPX150	117	131	+	18.5156	3.42e-07	0.0276	ccaccaccaccacca
AT2G21230	AT2G21230	bZIP	AH13G08510.1	AhAPX102	489	498	-	16.4574	3.43e-07	0.0279	CGACAGCTGG
AT2G21230	AT2G21230	bZIP	AH03G06180.1	AhAPX19	489	498	-	16.4574	3.43e-07	0.0279	CGACAGCTGG
AT2G45660	SOC1	MIKC_MADS	AH14G13430.1	AhAPX115	300	320	-	17.3333	3.49e-07	0.000899	TTTCCTTTTTTTTTTCTTTTA
AT1G64620	DOF1.8	Dof	AH18G05400.1	AhAPX146	367	385	-	15.6406	3.49e-07	0.0135	AGAAAAAAAAAAGTAAAAT
AT5G44210	ERF9	ERF	AH06G12600.1	AhAPX45	244	264	+	17.7812	3.53e-07	0.0281	cggcggtgagtccggcgatgg
AT5G52170	HDG7	HD-ZIP	AH01G21450.1	AhAPX11	8	18	+	16.058	3.54e-07	0.0524	gcaattaatgc
AT4G00730	ANL2	HD-ZIP	AH01G21450.1	AhAPX11	8	18	-	16.8615	3.54e-07	0.0519	GCATTAATTGC
AT3G61150	HDG1	HD-ZIP	AH01G21450.1	AhAPX11	8	18	+	16.3538	3.54e-07	0.0503	gcaattaatgc
AT2G22430	ATHB-6	HD-ZIP	AH09G08990.1	AhAPX67	440	450	+	13.2985	3.54e-07	0.0266	caatcattcac
AT2G22430	ATHB-6	HD-ZIP	AH19G11940.1	AhAPX154	440	450	+	13.2985	3.54e-07	0.0266	caatcattcac
AT5G25190	ERF003	ERF	AH11G14080.1	AhAPX92	103	121	-	18.2031	3.56e-07	0.0285	GCGGAGGGGCGGTGGCGCG
AT5G02460	DOF5.1	Dof	AH15G33990.1	AhAPX122	202	222	-	17.0469	3.61e-07	0.00899	TAAAAAGTAAATAAAAAAAAA
AT1G31140	AGL63	MIKC_MADS	AH16G01030.1	AhAPX136	94	108	-	18.2031	3.64e-07	0.0256	GGCCGAAAATGGAAA
AT1G31140	AGL63	MIKC_MADS	AH06G12580.1	AhAPX44	97	111	-	18.2031	3.64e-07	0.0256	GGCCGAAAATGGAAA
AT1G08810	MYB60	MYB	AH19G29790.1	AhAPX151	242	260	+	17.6562	3.66e-07	0.0289	gcacctcaaccaccatttc
AT1G08810	MYB60	MYB	AH09G23660.1	AhAPX65	243	261	+	17.6562	3.66e-07	0.0289	gcacctcaaccaccatttc
AT2G46270	GBF3	bZIP	AH06G20840.1	AhAPX50	313	327	-	18.7969	3.67e-07	0.0593	TGCCACGTAACCAAA
AT1G75490	DREB2D	ERF	AH11G14080.1	AhAPX92	101	115	+	18.3125	3.69e-07	0.0298	cacgcgccaccgccc
AT3G55370	OBP3	Dof	AH11G02890.1	AhAPX88	5	25	+	16.9375	3.73e-07	0.00569	tatacttttttttttttttta
AT1G21910	ERF012	ERF	AH06G12600.1	AhAPX45	242	261	-	18.5156	3.74e-07	0.0199	TCGCCGGACTCACCGCCGAC
AT5G62940	DOF5.6	Dof	AH13G08510.1	AhAPX102	409	429	-	16.1875	3.74e-07	0.00717	AAGAAGAAGAAAAAGAAGAAG
AT4G38910	BPC5	BBR-BPC	AH18G22460.1	AhAPX148	26	55	-	-20	3.77e-07	0.000759	AGTGTCTGGAAGATAGATAGAGATTGAGAG
AT4G38910	BPC5	BBR-BPC	AH18G22460.1	AhAPX148	6	35	-	-20.0127	3.78e-07	0.000759	AGATTGAGAGACAAAAATTAAGAGACAAAG
AT2G45660	SOC1	MIKC_MADS	AH14G13430.1	AhAPX115	307	327	-	17.2609	3.84e-07	0.000972	TTTTTTTTTTCCTTTTTTTTT
AT2G20110	AT2G20110	CPP	AH19G29790.1	AhAPX151	194	208	-	16.8382	3.84e-07	0.0282	ATTTAAATTTTTAAA
AT2G20110	AT2G20110	CPP	AH09G23660.1	AhAPX65	195	209	-	16.8382	3.84e-07	0.0282	ATTTAAATTTTTAAA
AT3G55370	OBP3	Dof	AH04G12400.1	AhAPX30	381	401	+	16.9062	3.87e-07	0.00569	ttttcttttttgttttttcct
AT3G50410	DOF3.4	Dof	AH13G08510.1	AhAPX102	400	420	+	15.9062	3.89e-07	0.0116	ctccttcatcttcttcttttt
AT3G09735	S1FA3	S1Fa-like	AH20G28750.1	AhAPX163	126	140	+	18.7031	3.9e-07	0.063	agaagactctagaag
AT2G45660	SOC1	MIKC_MADS	AH03G06180.1	AhAPX19	409	429	+	17.2464	3.91e-07	0.000974	ctttttcttcttcttcttctt
AT1G79180	ATMYB63	MYB	AH11G14080.1	AhAPX92	7	27	+	18.1719	3.93e-07	0.0326	tctccatttcaccaaccctac
AT5G42520	BPC6	BBR-BPC	AH15G18730.1	AhAPX119	230	250	+	13.3014	3.93e-07	0.000987	ctctttccctctcttaatctt
AT4G38910	BPC5	BBR-BPC	AH17G18150.1	AhAPX140	436	465	-	-20.2658	4e-07	0.000791	AGAGGGGGGGACTGAGAGAGAGAGTGTTAT
AT5G17430	BBM	AP2	AH07G22100.1	AhAPX56	252	271	+	17.6203	4.01e-07	0.00139	aaagaaaaaaataaaagagg
AT5G52020	ERF025	ERF	AH18G23730.1	AhAPX143	279	293	-	17.6406	4.01e-07	0.0323	ACGTGTCGGCAGAGA
AT1G69570	CDF5	Dof	AH11G02890.1	AhAPX88	3	29	+	17.4219	4.01e-07	0.00544	cttatactttttttttttttttaattg
AT1G20640	NLP4	Nin-like	AH13G08510.1	AhAPX102	335	349	+	16.9706	4.05e-07	0.0146	gcagcagcagcacaa
AT2G45660	SOC1	MIKC_MADS	AH05G03640.1	AhAPX36	21	41	+	17.2174	4.06e-07	0.000995	tttttctttctttctttttga
AT2G01930	BPC1	BBR-BPC	AH15G18730.1	AhAPX119	221	244	-	13.1094	4.08e-07	0.000889	AAGAGAGGGAAAGAGATAACAAAA
AT1G49480	REM19	B3	AH04G09870.1	AhAPX28	484	498	+	17.3088	4.09e-07	0.00489	caaaaaaaaaaaaaa
AT2G40620	BZIP18	bZIP	AH03G06180.1	AhAPX19	487	497	-	17.5938	4.1e-07	0.0333	GACAGCTGGCA
AT2G40620	BZIP18	bZIP	AH13G08510.1	AhAPX102	487	497	-	17.5938	4.1e-07	0.0333	GACAGCTGGCA
AT2G45660	SOC1	MIKC_MADS	AH14G13430.1	AhAPX115	316	336	-	17.2029	4.13e-07	0.000998	TTTTCCTCTTTTTTTTTTTCC
AT2G45660	SOC1	MIKC_MADS	AH14G13430.1	AhAPX115	306	326	-	17.1884	4.21e-07	0.001	TTTTTTTTTCCTTTTTTTTTT
AT1G18960	AT1G18960	MYB_related	AH19G26520.1	AhAPX150	115	136	+	16.9863	4.28e-07	0.00756	taccaccaccaccaccagcatc
AT1G18960	AT1G18960	MYB_related	AH14G16990.1	AhAPX117	254	275	-	16.9863	4.28e-07	0.00756	CAACAAAAACAACAACAACAAA
AT5G10140	FLC	MIKC_MADS	AH08G15100.1	AhAPX61	233	253	+	17.4853	4.41e-07	0.0689	ttttactaaaaatagaaagac
AT4G38910	BPC5	BBR-BPC	AH17G18150.1	AhAPX140	454	483	-	-20.7468	4.43e-07	0.000865	AACTAACGACAGAGAGAGAGAGGGGGGGAC
AT3G50410	DOF3.4	Dof	AH06G24750.1	AhAPX42	319	339	+	15.8125	4.51e-07	0.0116	gttactttctttttccttttt
AT1G20640	NLP4	Nin-like	AH03G06180.1	AhAPX19	338	352	+	16.8824	4.53e-07	0.0146	acggcagcagcacca
AT2G01570	RGA	GRAS	AH07G22100.1	AhAPX56	409	428	-	16.9714	4.54e-07	0.00203	GAGAGAGAGAGAGAGAGAGT
AT2G01570	RGA	GRAS	AH07G19820.1	AhAPX55	437	456	-	16.9714	4.54e-07	0.00203	GAGAGAGAGAGAGAGAGAGT
AT5G02460	DOF5.1	Dof	AH19G29790.1	AhAPX151	366	386	-	16.8594	4.56e-07	0.00974	GAAAAAGAAAATGGGAAAAGA
AT1G29160	DOF1.5	Dof	AH18G05400.1	AhAPX146	367	387	-	16.2188	4.59e-07	0.0142	AAAGAAAAAAAAAAGTAAAAT
AT1G49480	REM19	B3	AH11G02890.1	AhAPX88	479	493	+	17.2647	4.6e-07	0.00511	aaaaaaaaaaaaaca
AT2G45660	SOC1	MIKC_MADS	AH17G18150.1	AhAPX140	455	475	+	17.1159	4.62e-07	0.00108	tccccccctctctctctctgt
AT3G11020	DREB2B	ERF	AH11G14080.1	AhAPX92	101	121	-	18.0156	4.63e-07	0.0738	GCGGAGGGGCGGTGGCGCGTG
AT1G51700	DOF1.7	Dof	AH04G06960.1	AhAPX31	158	178	+	15.7969	4.64e-07	0.012	aaaaagaaaaagtgaagaaat
AT5G43840	HSFA6A	HSF	AH20G28750.1	AhAPX163	127	142	+	18.5312	4.64e-07	0.0747	gaagactctagaaggt
AT5G17430	BBM	AP2	AH04G09790.1	AhAPX24	201	220	-	17.481	4.65e-07	0.00157	AAAAAAAAAAAAAATAGAAG
AT5G67190	ERF010	ERF	AH11G14080.1	AhAPX92	101	115	+	18.125	4.66e-07	0.0752	cacgcgccaccgccc
AT3G55370	OBP3	Dof	AH11G11700.1	AhAPX87	388	408	-	16.75	4.67e-07	0.00623	TCCCCTTTTCCCCTTTTTTTC
AT1G74650	ATY13	MYB	AH19G26520.1	AhAPX150	220	234	+	17.3438	4.78e-07	0.0752	taacccccaaccccc
AT3G23250	MYB15	MYB	AH19G26520.1	AhAPX150	17	37	+	17.125	4.82e-07	0.038	caccaccaagaccaccaaaca
AT5G17430	BBM	AP2	AH14G13430.1	AhAPX115	303	322	+	17.443	4.83e-07	0.0016	aagaaaaaaaaaaggaaaaa
AT1G51700	DOF1.7	Dof	AH08G16780.1	AhAPX62	97	117	+	15.7656	4.86e-07	0.012	caaaagaaaaagaagaaatag
AT1G51700	DOF1.7	Dof	AH18G07180.1	AhAPX147	97	117	+	15.7656	4.86e-07	0.012	caaaagaaaaagaagaaatag
AT2G45660	SOC1	MIKC_MADS	AH14G13430.1	AhAPX115	318	338	-	17.0725	4.88e-07	0.00113	TGTTTTCCTCTTTTTTTTTTT
AT2G40340	DREB2C	ERF	AH19G26520.1	AhAPX150	119	139	-	17.2059	4.89e-07	0.0161	CTTGATGCTGGTGGTGGTGGT
AT2G01570	RGA	GRAS	AH07G22100.1	AhAPX56	405	424	-	16.9	4.91e-07	0.00208	GAGAGAGAGAGAGAGTGAGA
AT2G01570	RGA	GRAS	AH18G22460.1	AhAPX148	411	430	-	16.9	4.91e-07	0.00208	GAGAGAGAGAGAGAGAAAGT
AT5G62940	DOF5.6	Dof	AH06G24750.1	AhAPX42	328	348	-	16	4.93e-07	0.00817	ATTAAAAAAAAAAAGGAAAAA
AT5G17430	BBM	AP2	AH14G13430.1	AhAPX115	306	325	+	17.4177	4.96e-07	0.00161	aaaaaaaaaaggaaaaaaaa
AT2G28810	DOF2.2	Dof	AH05G03640.1	AhAPX36	20	40	+	16.2656	4.96e-07	0.0187	ctttttctttctttctttttg
AT3G28910	MYB30	MYB	AH19G26520.1	AhAPX150	54	68	+	17.1562	5e-07	0.0399	accacaaccaccatc
AT3G28910	MYB30	MYB	AH19G26520.1	AhAPX150	89	103	+	17.1562	5e-07	0.0399	accacaaccaccatc
AT1G72050	TFIIIA	C2H2	AH18G22460.1	AhAPX148	370	388	+	17.3361	5.06e-07	0.00608	ccgccacttcttcttcttc
AT1G72050	TFIIIA	C2H2	AH07G22100.1	AhAPX56	372	390	+	17.3361	5.06e-07	0.00608	ccgccacttcttcttcttc
AT5G49300	GATA16	GATA	AH19G26520.1	AhAPX150	88	114	+	10.6207	5.08e-07	0.0155	caccacaaccaccatcaacaccaacat
AT5G22890	STOP2	C2H2	AH11G36340.1	AhAPX85	376	393	-	17.5588	5.1e-07	0.0409	CAGATAAAAACTCCACTT
AT5G22890	STOP2	C2H2	AH01G21450.1	AhAPX11	379	396	-	17.5588	5.1e-07	0.0409	CAGATAAAAACTCCACTT
AT2G20180	PIF1	bHLH	AH14G25420.1	AhAPX106	222	235	+	17.6438	5.13e-07	0.0207	tgtagggcacgtgg
AT2G20180	PIF1	bHLH	AH04G21680.1	AhAPX21	229	242	+	17.6438	5.13e-07	0.0207	tgtagggcacgtgg
AT1G69570	CDF5	Dof	AH00G03280.1	AhAPX2	191	217	+	17.1719	5.14e-07	0.00638	agtatacttttcctttttgtttttact
AT1G34670	AtMYB93	MYB	AH19G24230.1	AhAPX149	196	216	+	16.6094	5.19e-07	0.0275	atgtgtgtggtagttgaaaca
AT3G14180	ASIL2	Trihelix	AH13G48270.1	AhAPX97	248	258	-	18.1875	5.21e-07	0.0848	TCACCGGAGAA
AT4G38000	DOF4.7	Dof	AH13G08510.1	AhAPX102	394	421	+	16.8594	5.22e-07	0.00796	actctcctccttcatcttcttctttttc
AT3G47500	CDF3	Dof	AH04G06960.1	AhAPX31	157	175	+	16.375	5.27e-07	0.052	caaaaagaaaaagtgaaga
AT4G38000	DOF4.7	Dof	AH14G13430.1	AhAPX115	304	331	-	16.8438	5.3e-07	0.00796	CTCTTTTTTTTTTTCCTTTTTTTTTTCT
AT1G49480	REM19	B3	AH18G05400.1	AhAPX146	374	388	-	17.1029	5.36e-07	0.00529	GAAAGAAAAAAAAAA
AT4G38000	DOF4.7	Dof	AH14G13430.1	AhAPX115	305	332	-	16.8281	5.39e-07	0.00796	CCTCTTTTTTTTTTTCCTTTTTTTTTTC
AT1G43700	VIP1	bZIP	AH03G06180.1	AhAPX19	486	497	+	18.1875	5.39e-07	0.0436	ctgccagctgtc
AT1G43700	VIP1	bZIP	AH13G08510.1	AhAPX102	486	497	+	18.1875	5.39e-07	0.0436	ctgccagctgtc
AT5G62940	DOF5.6	Dof	AH04G06960.1	AhAPX31	155	175	+	15.9375	5.4e-07	0.00817	cacaaaaagaaaaagtgaaga
AT1G19040	AT1G19040	NAC	AH19G36370.1	AhAPX152	110	125	+	18.2656	5.42e-07	0.0437	tgacttgaaggccaag
AT1G19040	AT1G19040	NAC	AH09G31660.1	AhAPX66	112	127	+	18.2656	5.42e-07	0.0437	tgacttgaaggccaag
AT1G51700	DOF1.7	Dof	AH03G06180.1	AhAPX19	400	420	-	15.6875	5.46e-07	0.012	AAGAAGAAAAAGGAGAGTGAG
AT5G17430	BBM	AP2	AH18G22460.1	AhAPX148	429	448	-	17.3165	5.5e-07	0.00174	GAGAGAGAGAGAGAGAAAGA
AT1G34370	STOP1	C2H2	AH08G19120.1	AhAPX63	223	237	+	16.7812	5.55e-07	0.0448	tccttccccggatag
AT1G34370	STOP1	C2H2	AH18G10570.1	AhAPX144	229	243	+	16.7812	5.55e-07	0.0448	tccttccccggatag
AT5G60130	AT5G60130	B3	AH18G05400.1	AhAPX146	368	386	-	17.2188	5.58e-07	0.0408	AAGAAAAAAAAAAGTAAAA
AT1G51600	GATA28	GATA	AH19G26520.1	AhAPX150	97	115	+	15.6164	5.63e-07	0.0133	caccatcaacaccaacatt
AT3G24050	GATA1	GATA	AH19G26520.1	AhAPX150	53	67	-	17.6324	5.63e-07	0.0216	ATGGTGGTTGTGGTG
AT3G24050	GATA1	GATA	AH19G26520.1	AhAPX150	88	102	-	17.6324	5.63e-07	0.0216	ATGGTGGTTGTGGTG
AT1G22810	ERF019	ERF	AH06G12600.1	AhAPX45	239	253	+	17.7812	5.66e-07	0.0304	gccgtcggcggtgag
AT4G27950	CRF4	ERF	AH19G26520.1	AhAPX150	117	137	+	16.6471	5.67e-07	0.0336	ccaccaccaccaccagcatca
AT5G49300	GATA16	GATA	AH19G26520.1	AhAPX150	103	129	+	10.3103	5.67e-07	0.0155	caacaccaacattaccaccaccaccac
AT2G45660	SOC1	MIKC_MADS	AH14G13430.1	AhAPX115	303	323	-	16.942	5.73e-07	0.00128	TTTTTTCCTTTTTTTTTTCTT
AT2G45660	SOC1	MIKC_MADS	AH18G22460.1	AhAPX148	469	489	-	16.942	5.73e-07	0.00128	CTTCTTCTTCTTCTTCTTTGC
AT1G77640	ERF013	ERF	AH11G14080.1	AhAPX92	106	126	-	18.0156	5.75e-07	0.091	AGGGGGCGGAGGGGCGGTGGC
AT5G02460	DOF5.1	Dof	AH04G06960.1	AhAPX31	157	177	+	16.6562	5.8e-07	0.0101	caaaaagaaaaagtgaagaaa
AT1G30490	ATHB-9	HD-ZIP	AH19G26520.1	AhAPX150	292	306	+	16.8	5.83e-07	0.0924	gtcatcattatcatc
AT5G49300	GATA16	GATA	AH19G26520.1	AhAPX150	279	305	+	10.1954	5.9e-07	0.0155	ccctctcttcatggtcatcattatcat
AT1G49480	REM19	B3	AH14G25410.1	AhAPX105	56	70	+	17.0294	5.92e-07	0.00529	ccaaaaaaaaaaaaa
AT1G49480	REM19	B3	AH04G09870.1	AhAPX28	483	497	+	17.0294	5.92e-07	0.00529	ccaaaaaaaaaaaaa
AT3G50410	DOF3.4	Dof	AH00G01650.1	AhAPX1	443	463	-	15.625	6e-07	0.0133	TACCCCCCTCATTTCCTTTTT
AT1G75390	BZIP44	bZIP	AH06G20840.1	AhAPX50	313	327	+	17.7188	6.02e-07	0.0971	tttggttacgtggca
AT5G17430	BBM	AP2	AH05G21680.1	AhAPX39	387	406	-	17.2278	6.02e-07	0.00187	AAGAAAGAGTAAGAAAGACA
AT1G71450	ERF021	ERF	AH19G26520.1	AhAPX150	106	125	+	17.2031	6.02e-07	0.0107	caccaacattaccaccacca
AT2G45660	SOC1	MIKC_MADS	AH04G12400.1	AhAPX30	381	401	+	16.8986	6.03e-07	0.00133	ttttcttttttgttttttcct
AT1G72050	TFIIIA	C2H2	AH12G38300.1	AhAPX96	328	346	+	17.0588	6.05e-07	0.00675	tcacttccacttcttcctc
AT5G62940	DOF5.6	Dof	AH15G33980.1	AhAPX121	266	286	-	15.8594	6.05e-07	0.00817	GAAAAGGATAAAAAGTAAATA
AT3G21175	GATA24	GATA	AH03G07350.1	AhAPX20	462	476	+	15.9375	6.05e-07	0.0187	tcattatcatcttca
AT3G21175	GATA24	GATA	AH13G09650.1	AhAPX103	462	476	+	15.9375	6.05e-07	0.0187	tcattatcatcttca
AT2G40340	DREB2C	ERF	AH14G21760.1	AhAPX118	382	402	-	16.8382	6.06e-07	0.0161	GGTGGGAGCAGCGATGGTGGG
AT2G40340	DREB2C	ERF	AH14G21760.1	AhAPX118	397	417	-	16.8382	6.06e-07	0.0161	GGTGGGAGCAGCGATGGTGGG
AT5G66940	DOF5.8	Dof	AH15G33980.1	AhAPX121	256	284	+	16.7188	6.08e-07	0.015	ttattgtttttatttactttttatccttt
AT3G02940	MYB107	MYB	AH07G12590.1	AhAPX53	168	185	+	16.5781	6.11e-07	0.0971	gtagtaggtgaccaacac
AT1G79180	ATMYB63	MYB	AH03G01960.1	AhAPX17	115	135	+	17.625	6.16e-07	0.0326	atgatgccacacctacccccg
AT1G79180	ATMYB63	MYB	AH13G03790.1	AhAPX101	116	136	+	17.625	6.16e-07	0.0326	atgatgccacacctacccccg
AT1G20640	NLP4	Nin-like	AH13G08510.1	AhAPX102	338	352	+	16.6324	6.21e-07	0.0167	gcagcagcacaaggc
AT1G49480	REM19	B3	AH06G20810.1	AhAPX49	34	48	+	16.9853	6.21e-07	0.00529	acaaaaaaaaaaaca
AT4G23750	CRF2	ERF	AH19G26520.1	AhAPX150	484	491	-	18.5426	6.26e-07	0.102	CCGCCGCC
AT2G01930	BPC1	BBR-BPC	AH07G19820.1	AhAPX55	427	450	-	12.0781	6.27e-07	0.00135	GAGAGAGAGAGAGTTATGTGGAGT
AT5G43410	ERF096	ERF	AH19G26520.1	AhAPX150	482	491	-	16.1203	6.27e-07	0.102	CCGCCGCCCT
AT1G24260	44807	MIKC_MADS	AH16G01030.1	AhAPX136	94	106	-	16.0294	6.28e-07	0.0506	CCGAAAATGGAAA
AT1G24260	44807	MIKC_MADS	AH06G12580.1	AhAPX44	97	109	-	16.0294	6.28e-07	0.0506	CCGAAAATGGAAA
AT4G31060	ERF015	ERF	AH06G12600.1	AhAPX45	233	252	-	17.875	6.29e-07	0.065	TCACCGCCGACGGCCGCGTT
AT3G20310	ERF7	ERF	AH19G26520.1	AhAPX150	4	24	+	17.2344	6.32e-07	0.0582	ccaccactactaccaccacca
AT4G36620	GATA19	GATA	AH11G02950.1	AhAPX91	463	473	-	16.6575	6.33e-07	0.0257	CTGATCGGATC
AT4G38000	DOF4.7	Dof	AH04G09850.1	AhAPX27	304	331	-	16.6719	6.33e-07	0.00849	TTTTATTCATTTATCTATTTACTTTTTA
AT4G27950	CRF4	ERF	AH19G26520.1	AhAPX150	474	494	-	16.4412	6.33e-07	0.0336	GTACCGCCGCCCTGCCGTCCT
AT2G18380	GATA20	GATA	AH00G01650.1	AhAPX1	34	46	+	15.6094	6.35e-07	0.0257	ctgatccgatccg
AT2G18380	GATA20	GATA	AH11G02950.1	AhAPX91	486	498	-	15.6094	6.35e-07	0.0257	CTGATCCGATCCG
AT5G04410	NAC078	NAC	AH12G38300.1	AhAPX96	255	266	-	14.7766	6.42e-07	0.0521	TCACACGCCACA
AT2G18160	BZIP2	bZIP	AH06G20840.1	AhAPX50	313	327	+	17.7656	6.46e-07	0.104	tttggttacgtggca
AT1G32510	ANAC011	NAC	AH04G21700.1	AhAPX22	335	355	-	17.6765	6.47e-07	0.102	CTAACTTGTATCGGAAGAAAA
AT1G51600	GATA28	GATA	AH19G26520.1	AhAPX150	118	136	+	15.3151	6.48e-07	0.0133	caccaccaccaccagcatc
AT5G02460	DOF5.1	Dof	AH17G06310.1	AhAPX141	214	234	+	16.5625	6.49e-07	0.0101	aaaaaagaaaatagaagagag
AT5G13910	LEP	ERF	AH06G12600.1	AhAPX45	245	265	-	17.0781	6.5e-07	0.0518	GCCATCGCCGGACTCACCGCC
AT5G18450	DREB2G	ERF	AH19G26520.1	AhAPX150	119	133	-	17.5625	6.5e-07	0.0465	GCTGGTGGTGGTGGT
AT5G25390	SHN3	ERF	AH19G26520.1	AhAPX150	51	71	+	15.1159	6.54e-07	0.0306	accaccacaaccaccatcaac
AT5G17430	BBM	AP2	AH05G03640.1	AhAPX36	21	40	-	17.1392	6.58e-07	0.00199	CAAAAAGAAAGAAAGAAAAA
AT5G44210	ERF9	ERF	AH19G26520.1	AhAPX150	117	137	-	16.7031	6.64e-07	0.0352	TGATGCTGGTGGTGGTGGTGG
AT3G23690	BHLH77	bHLH	AH03G06180.1	AhAPX19	319	333	+	17.5696	6.65e-07	0.0536	ggggtgtcacgtgat
AT5G17430	BBM	AP2	AH07G19820.1	AhAPX55	459	478	-	17.1266	6.66e-07	0.00199	ACGAGAGAGAGAGAGAGAGA
AT3G48160	E2FE	E2F/DP	AH09G02450.1	AhAPX69	350	370	+	15.2059	6.67e-07	0.0531	caacttttcttcccgccattt
AT3G48160	E2FE	E2F/DP	AH19G03800.1	AhAPX156	353	373	+	15.2059	6.67e-07	0.0531	caacttttcttcccgccattt
AT2G01930	BPC1	BBR-BPC	AH18G22460.1	AhAPX148	433	456	-	11.9219	6.68e-07	0.0014	GTTTCTGAGAGAGAGAGAGAGAGA
AT2G01930	BPC1	BBR-BPC	AH07G22100.1	AhAPX56	439	462	-	11.9219	6.68e-07	0.0014	GTTTCTGAGAGAGAGAGAGAGAGA
AT1G29160	DOF1.5	Dof	AH15G33980.1	AhAPX121	266	286	-	15.9375	6.69e-07	0.0173	GAAAAGGATAAAAAGTAAATA
AT2G45660	SOC1	MIKC_MADS	AH13G08510.1	AhAPX102	408	428	+	16.8116	6.7e-07	0.00146	tcttcttctttttcttcttct
AT1G72050	TFIIIA	C2H2	AH18G22460.1	AhAPX148	373	391	+	16.8992	6.7e-07	0.00698	ccacttcttcttcttcttc
AT5G02460	DOF5.1	Dof	AH07G22100.1	AhAPX56	474	494	+	16.5312	6.72e-07	0.0101	agaaaagaagaagaagaagaa
AT1G06180	ATMYB13	MYB	AH11G14080.1	AhAPX92	14	28	-	17.3125	6.75e-07	0.0389	AGTAGGGTTGGTGAA
AT1G45249	ABF2	bZIP	AH06G20840.1	AhAPX50	315	332	-	18.0156	6.78e-07	0.109	GGTGATGCCACGTAACCA
AT2G45660	SOC1	MIKC_MADS	AH11G02890.1	AhAPX88	477	497	-	16.7971	6.81e-07	0.00146	TGTTTGTTTTTTTTTTTTTTT
AT3G06740	GATA15	GATA	AH01G05780.1	AhAPX10	99	117	+	16.3333	6.88e-07	0.0239	catcatcatcatattaacc
AT5G62940	DOF5.6	Dof	AH18G07180.1	AhAPX147	94	114	+	15.7656	6.91e-07	0.00817	aagcaaaagaaaaagaagaaa
AT5G62940	DOF5.6	Dof	AH08G16780.1	AhAPX62	94	114	+	15.7656	6.91e-07	0.00817	aagcaaaagaaaaagaagaaa
AT5G64750	ABR1	ERF	AH11G14080.1	AhAPX92	105	123	-	17.2969	6.96e-07	0.111	GGGCGGAGGGGCGGTGGCG
AT1G51600	GATA28	GATA	AH05G02820.1	AhAPX34	415	433	+	15.1507	7e-07	0.0133	catcttcttcttcttcctc
AT5G63260	AT5G63260	C3H	AH04G06960.1	AhAPX31	163	173	+	13.8281	7.01e-07	0.112	gaaaaagtgaa
AT2G17950	WUS	WOX	AH19G03800.1	AhAPX156	412	422	-	16.8101	7.01e-07	0.0523	TCATTCATTCA
AT2G17950	WUS	WOX	AH09G02450.1	AhAPX69	412	422	-	16.8101	7.01e-07	0.0523	TCATTCATTCA
AT2G01570	RGA	GRAS	AH18G22460.1	AhAPX148	413	432	-	16.5571	7.03e-07	0.0029	AAGAGAGAGAGAGAGAGAAA
AT1G73360	HDG11	HD-ZIP	AH01G21450.1	AhAPX11	8	18	-	16.1094	7.08e-07	0.108	GCATTAATTGC
AT5G17430	BBM	AP2	AH20G14810.1	AhAPX166	173	192	-	17.0633	7.09e-07	0.00206	AATGAAAAAAAAAAAAAAGG
AT3G24050	GATA1	GATA	AH19G26520.1	AhAPX150	100	114	-	17.3382	7.09e-07	0.0216	ATGTTGGTGTTGATG
AT5G15800	44805	MIKC_MADS	AH04G09840.1	AhAPX26	150	167	+	16.3721	7.11e-07	0.0544	cataccatatgtggtaat
AT5G15800	44805	MIKC_MADS	AH14G08440.1	AhAPX111	164	181	+	16.3721	7.11e-07	0.0544	cataccatatgtggtaat
AT2G35530	BZIP16	bZIP	AH06G20840.1	AhAPX50	313	327	+	17.9375	7.12e-07	0.115	tttggttacgtggca
AT2G01930	BPC1	BBR-BPC	AH19G26520.1	AhAPX150	166	189	-	11.75	7.17e-07	0.00148	GTGAGGGGGTGAGGGAGTGGGGTG
AT5G67450	AZF1	C2H2	AH11G28810.1	AhAPX82	484	494	+	14.5312	7.18e-07	0.0584	agtgagagtga
AT5G67450	AZF1	C2H2	AH07G22100.1	AhAPX56	294	304	-	14.5312	7.18e-07	0.0584	AGTGAGAGTGA
AT5G17430	BBM	AP2	AH14G13430.1	AhAPX115	307	326	+	17.0506	7.18e-07	0.00206	aaaaaaaaaggaaaaaaaaa
AT4G18880	HSFA4A	HSF	AH20G28750.1	AhAPX163	123	141	+	17.375	7.18e-07	0.0889	tctagaagactctagaagg
AT4G38910	BPC5	BBR-BPC	AH18G22460.1	AhAPX148	16	45	-	-23.0759	7.2e-07	0.00139	AGATAGATAGAGATTGAGAGACAAAAATTA
AT5G07100	WRKY26	WRKY	AH10G05800.1	AhAPX76	91	103	-	17.2532	7.23e-07	0.0586	AACAGTCAACGGA
AT5G07100	WRKY26	WRKY	AH20G08720.1	AhAPX159	106	118	-	17.2532	7.23e-07	0.0586	AACAGTCAACGGA
AT1G06280	LBD2	LBD	AH19G11940.1	AhAPX154	457	471	-	16.9219	7.24e-07	0.0584	CCGATAATGGCGCAG
AT1G06280	LBD2	LBD	AH09G08990.1	AhAPX67	457	471	-	16.9219	7.24e-07	0.0584	CCGATAATGGCGCAG
AT4G21040	DOF4.3	Dof	AH16G03520.1	AhAPX135	402	415	+	17.9531	7.25e-07	0.0543	taaagcttcttttc
AT4G21040	DOF4.3	Dof	AH06G00870.1	AhAPX48	402	415	+	17.9531	7.25e-07	0.0543	taaagcttcttttc
AT1G06180	ATMYB13	MYB	AH03G01960.1	AhAPX17	122	136	-	17.25	7.26e-07	0.0389	GCGGGGGTAGGTGTG
AT1G06180	ATMYB13	MYB	AH13G03790.1	AhAPX101	123	137	-	17.25	7.26e-07	0.0389	GCGGGGGTAGGTGTG
AT4G38000	DOF4.7	Dof	AH14G08430.1	AhAPX110	296	323	-	16.5312	7.3e-07	0.00898	ACTTATCTATTTTACTATTTACTTTTTA
AT2G01930	BPC1	BBR-BPC	AH13G03790.1	AhAPX101	344	367	-	11.7031	7.31e-07	0.00149	GAGTGAGAGCGAAAAAAGGAGCGG
AT5G17430	BBM	AP2	AH09G23660.1	AhAPX65	261	280	-	17.0253	7.37e-07	0.00208	AGGGAATAAGAAGAGAGAAG
AT1G03800	ERF10	ERF	AH06G12600.1	AhAPX45	239	259	-	17	7.38e-07	0.105	GCCGGACTCACCGCCGACGGC
AT2G45660	SOC1	MIKC_MADS	AH10G22530.1	AhAPX72	113	133	+	16.7246	7.42e-07	0.00155	tttttatttttgtctctttcc
AT2G45660	SOC1	MIKC_MADS	AH20G29320.1	AhAPX165	114	134	+	16.7246	7.42e-07	0.00155	tttttatttttgtctctttcc
AT1G16490	MYB58	MYB	AH11G14080.1	AhAPX92	12	26	-	16.8594	7.47e-07	0.0401	TAGGGTTGGTGAAAT
AT1G49480	REM19	B3	AH11G02890.1	AhAPX88	9	23	-	16.8235	7.48e-07	0.00529	AAAAAAAAAAAAAAG
AT1G49480	REM19	B3	AH20G14810.1	AhAPX166	174	188	-	16.8235	7.48e-07	0.00529	AAAAAAAAAAAAAAG
AT1G49480	REM19	B3	AH16G30490.1	AhAPX133	328	342	-	16.8235	7.48e-07	0.00529	AAAAAAAAAAAAAAG
AT1G49480	REM19	B3	AH04G09870.1	AhAPX28	486	500	+	16.8235	7.48e-07	0.00529	aaaaaaaaaaaaaag
AT1G51600	GATA28	GATA	AH19G26520.1	AhAPX150	62	80	+	15	7.5e-07	0.0133	caccatcaacaacaacaac
AT3G50410	DOF3.4	Dof	AH05G03640.1	AhAPX36	19	39	+	15.4688	7.54e-07	0.0133	cctttttctttctttcttttt
AT1G59640	BPE	bHLH	AH14G25420.1	AhAPX106	221	241	-	17.2812	7.55e-07	0.0601	ACTGTTCCACGTGCCCTACAC
AT1G59640	BPE	bHLH	AH04G21680.1	AhAPX21	228	248	-	17.2812	7.55e-07	0.0601	ACTGTTCCACGTGCCCTACAC
AT3G55370	OBP3	Dof	AH13G08510.1	AhAPX102	411	431	+	16.3281	7.59e-07	0.00839	tcttctttttcttcttcttct
AT3G55370	OBP3	Dof	AH14G13430.1	AhAPX115	307	327	-	16.3281	7.59e-07	0.00839	TTTTTTTTTTCCTTTTTTTTT
AT4G01680	MYB55	MYB	AH19G29790.1	AhAPX151	245	258	+	17.0312	7.61e-07	0.0219	cctcaaccaccatt
AT4G01680	MYB55	MYB	AH09G23660.1	AhAPX65	246	259	+	17.0312	7.61e-07	0.0219	cctcaaccaccatt
AT5G25190	ERF003	ERF	AH06G12600.1	AhAPX45	235	253	+	17	7.61e-07	0.0406	cgcggccgtcggcggtgag
AT5G02460	DOF5.1	Dof	AH07G22100.1	AhAPX56	245	265	+	16.4219	7.63e-07	0.0104	taaaaagaaagaaaaaaataa
AT5G17430	BBM	AP2	AH14G13430.1	AhAPX115	305	324	+	16.9873	7.65e-07	0.00212	gaaaaaaaaaaggaaaaaaa
AT3G06740	GATA15	GATA	AH19G26520.1	AhAPX150	118	136	+	16.1304	7.67e-07	0.0239	caccaccaccaccagcatc
AT5G49300	GATA16	GATA	AH19G26520.1	AhAPX150	286	312	-	9.43678	7.68e-07	0.0173	GTTGATGATGATAATGATGACCATGAA
AT5G66940	DOF5.8	Dof	AH08G16780.1	AhAPX62	90	118	-	16.5	7.69e-07	0.0163	TCTATTTCTTCTTTTTCTTTTGCTTCAAT
AT4G38910	BPC5	BBR-BPC	AH18G22460.1	AhAPX148	18	47	-	-23.4177	7.69e-07	0.00146	GAAGATAGATAGAGATTGAGAGACAAAAAT
AT3G62420	BZIP53	bZIP	AH06G20840.1	AhAPX50	313	327	+	17.2969	7.7e-07	0.124	tttggttacgtggca
AT1G02250	NAC005	NAC	AH16G30440.1	AhAPX132	228	246	-	17.2969	7.7e-07	0.0612	TTTCTTGTTTTGTAAGTTT
AT1G02250	NAC005	NAC	AH06G24710.1	AhAPX41	232	250	-	17.2969	7.7e-07	0.0612	TTTCTTGTTTTGTAAGTTT
AT1G32150	BZIP68	bZIP	AH06G20840.1	AhAPX50	313	327	-	17.75	7.71e-07	0.124	TGCCACGTAACCAAA
AT3G50410	DOF3.4	Dof	AH07G22100.1	AhAPX56	475	495	-	15.4531	7.71e-07	0.0133	ATTCTTCTTCTTCTTCTTTTC
AT5G25390	SHN3	ERF	AH19G29790.1	AhAPX151	238	258	+	14.7826	7.72e-07	0.0306	tccagcacctcaaccaccatt
AT5G25390	SHN3	ERF	AH09G23660.1	AhAPX65	239	259	+	14.7826	7.72e-07	0.0306	tccagcacctcaaccaccatt
AT2G01930	BPC1	BBR-BPC	AH05G21680.1	AhAPX39	393	416	-	11.5469	7.79e-07	0.00156	AAAAGAGAGTAAGAAAGAGTAAGA
AT5G07310	ERF115	ERF	AH19G26520.1	AhAPX150	117	131	+	16.9062	7.79e-07	0.126	ccaccaccaccacca
AT3G30210	ATMYB121	MYB	AH14G24560.1	AhAPX104	247	260	+	15.3906	7.81e-07	0.123	aatggtaggtacgg
AT5G17430	BBM	AP2	AH15G09760.1	AhAPX126	27	46	+	16.962	7.83e-07	0.00213	taaaacaaagggaagagagg
AT2G28810	DOF2.2	Dof	AH04G06960.1	AhAPX31	157	177	-	15.9219	7.84e-07	0.0236	TTTCTTCACTTTTTCTTTTTG
AT1G34670	AtMYB93	MYB	AH14G16990.1	AhAPX117	441	461	+	16.25	7.88e-07	0.0313	gtttgtgtgttaggtgggcac
AT1G08810	MYB60	MYB	AH13G08510.1	AhAPX102	226	244	-	16.9375	7.95e-07	0.0314	CTCACTCAACCACCTAAAC
AT1G08810	MYB60	MYB	AH03G06180.1	AhAPX19	235	253	-	16.9375	7.95e-07	0.0314	CTCACTCAACCACCTAAAC
AT2G01930	BPC1	BBR-BPC	AH16G33620.1	AhAPX134	402	425	-	11.4844	7.99e-07	0.00156	AAGAGGATGAGATAGATAGAGTGT
AT2G01930	BPC1	BBR-BPC	AH06G26990.1	AhAPX43	404	427	-	11.4844	7.99e-07	0.00156	AAGAGGATGAGATAGATAGAGTGT
AT3G55370	OBP3	Dof	AH14G13430.1	AhAPX115	313	333	-	16.2812	8e-07	0.00839	TCCTCTTTTTTTTTTTCCTTT
AT3G24050	GATA1	GATA	AH19G26520.1	AhAPX150	106	120	-	17.1765	8.02e-07	0.0216	GTGGTAATGTTGGTG
AT2G45660	SOC1	MIKC_MADS	AH04G09790.1	AhAPX24	201	221	+	16.6522	8.07e-07	0.00166	cttctattttttttttttttt
AT4G31060	ERF015	ERF	AH06G12600.1	AhAPX45	230	249	-	17.5469	8.13e-07	0.065	CCGCCGACGGCCGCGTTCTC
AT4G01680	MYB55	MYB	AH19G26520.1	AhAPX150	52	65	+	16.9531	8.17e-07	0.0219	ccaccacaaccacc
AT2G40340	DREB2C	ERF	AH19G26520.1	AhAPX150	92	112	-	16.3088	8.2e-07	0.0186	GTTGGTGTTGATGGTGGTTGT
AT2G45660	SOC1	MIKC_MADS	AH07G22100.1	AhAPX56	248	268	-	16.6377	8.2e-07	0.00167	CTTTTATTTTTTTCTTTCTTT
AT5G15830	AtbZIP3	bZIP	AH06G20840.1	AhAPX50	313	327	+	17.4531	8.21e-07	0.132	tttggttacgtggca
AT1G71450	ERF021	ERF	AH14G21760.1	AhAPX118	387	406	+	16.7344	8.21e-07	0.0131	catcgctgctcccaccatcg
AT5G04410	NAC078	NAC	AH18G05400.1	AhAPX146	18	29	+	14.6596	8.26e-07	0.0521	cgacaagccacc
AT5G61600	ERF104	ERF	AH06G12600.1	AhAPX45	242	260	-	16.6406	8.3e-07	0.0997	CGCCGGACTCACCGCCGAC
AT1G69570	CDF5	Dof	AH03G06180.1	AhAPX19	403	429	+	16.6719	8.3e-07	0.00951	actctcctttttcttcttcttcttctt
AT5G47220	ERF2	ERF	AH06G12600.1	AhAPX45	241	261	-	16.6719	8.32e-07	0.102	TCGCCGGACTCACCGCCGACG
AT1G68320	MYB62	MYB	AH05G21680.1	AhAPX39	82	96	-	15.625	8.34e-07	0.134	TCGAAAGTTAGGTAG
AT1G49480	REM19	B3	AH14G13430.1	AhAPX115	301	315	+	16.7353	8.35e-07	0.00564	aaaagaaaaaaaaaa
AT5G62470	MYB96	MYB	AH19G26520.1	AhAPX150	120	137	-	16.8281	8.35e-07	0.0665	TGATGCTGGTGGTGGTGG
AT5G62320	MYB99	MYB	AH14G16990.1	AhAPX117	447	459	-	16.1719	8.36e-07	0.0437	GCCCACCTAACAC
AT4G38910	BPC5	BBR-BPC	AH18G22460.1	AhAPX148	10	39	-	-23.8481	8.4e-07	0.00158	ATAGAGATTGAGAGACAAAAATTAAGAGAC
AT5G17430	BBM	AP2	AH16G30490.1	AhAPX133	321	340	-	16.8861	8.43e-07	0.00225	AAAAAAAAAAAAGAAAGTAA
AT3G47600	MYB94	MYB	AH19G29790.1	AhAPX151	242	260	-	16.9219	8.51e-07	0.0422	GAAATGGTGGTTGAGGTGC
AT3G47600	MYB94	MYB	AH09G23660.1	AhAPX65	243	261	-	16.9219	8.51e-07	0.0422	GAAATGGTGGTTGAGGTGC
AT1G72050	TFIIIA	C2H2	AH14G16990.1	AhAPX117	78	96	-	16.5042	8.58e-07	0.00838	CATCTTCCATCTCATCCAC
AT5G18450	DREB2G	ERF	AH19G26520.1	AhAPX150	439	453	+	17.1406	8.65e-07	0.0465	agaagaagcggtggt
AT4G38910	BPC5	BBR-BPC	AH07G22100.1	AhAPX56	438	467	-	-23.9873	8.68e-07	0.00161	TCCTTGTTTCTGAGAGAGAGAGAGAGAGAG
AT4G30080	ARF16	ARF	AH02G25000.1	AhAPX14	423	443	+	11.3875	8.68e-07	0.108	ttaatgtttttgacataaaaa
AT2G22540	SVP	MIKC_MADS	AH16G01030.1	AhAPX136	92	106	+	17.3125	8.72e-07	0.0678	tatttccattttcgg
AT2G22540	SVP	MIKC_MADS	AH06G12580.1	AhAPX44	95	109	+	17.3125	8.72e-07	0.0678	tatttccattttcgg
AT1G49720	ABF1	bZIP	AH06G20840.1	AhAPX50	316	334	+	15.4651	8.77e-07	0.0701	ggttacgtggcatcaccaa
AT1G69120	AP1	MIKC_MADS	AH06G26990.1	AhAPX43	111	122	-	16.0508	8.81e-07	0.0927	CTAAAAATGGAA
AT3G52440	AT3G52440	Dof	AH05G12980.1	AhAPX35	31	41	+	13.6875	8.86e-07	0.0675	gaaaaagggaa
AT3G52440	AT3G52440	Dof	AH01G05770.1	AhAPX9	221	231	+	13.6875	8.86e-07	0.0675	gaaaaagggaa
AT5G17430	BBM	AP2	AH05G04730.1	AhAPX37	30	49	+	16.8354	8.87e-07	0.00229	aaggcaataaaaaaaagaaa
AT5G17430	BBM	AP2	AH14G13430.1	AhAPX115	311	330	+	16.8354	8.87e-07	0.00229	aaaaaggaaaaaaaaaaaga
AT3G12720	ATY53	MYB	AH03G01960.1	AhAPX17	122	142	-	16.7031	8.93e-07	0.0459	TGGGTCGCGGGGGTAGGTGTG
AT3G12720	ATY53	MYB	AH13G03790.1	AhAPX101	123	143	-	16.7031	8.93e-07	0.0459	TGGGTCGCGGGGGTAGGTGTG
AT5G62940	DOF5.6	Dof	AH06G24750.1	AhAPX42	321	341	-	15.5781	8.96e-07	0.00983	AAAAAAAGGAAAAAGAAAGTA
AT1G29160	DOF1.5	Dof	AH00G03280.1	AhAPX2	197	217	-	15.7031	9.05e-07	0.02	AGTAAAAACAAAAAGGAAAAG
AT2G01930	BPC1	BBR-BPC	AH13G58440.1	AhAPX98	78	101	+	11.1719	9.07e-07	0.00173	caaagagagagcgtgtgagagaga
AT2G01930	BPC1	BBR-BPC	AH10G28830.1	AhAPX74	93	116	+	11.1719	9.07e-07	0.00173	caaagagagagcgtgtgagagaga
AT4G38910	BPC5	BBR-BPC	AH07G22100.1	AhAPX56	394	423	-	-24.2405	9.12e-07	0.00167	AGAGAGAGAGAGAGTGAGAGTGCTAAGTGG
AT4G26640	WRKY20	WRKY	AH18G15530.1	AhAPX145	269	281	+	16.4375	9.15e-07	0.124	gtcgttgaccatt
AT1G12610	DREB1F	ERF	AH07G16820.1	AhAPX54	252	266	-	17.4853	9.16e-07	0.148	AGGTGTCGGCAGAGA
AT3G10800	BZIP28	bZIP	AH06G20840.1	AhAPX50	313	327	+	17.4062	9.17e-07	0.148	tttggttacgtggca
AT3G45610	DOF3.2	Dof	AH15G33980.1	AhAPX121	268	286	+	15.5156	9.18e-07	0.0195	tttactttttatccttttc
AT3G45610	DOF3.2	Dof	AH06G24750.1	AhAPX42	323	341	+	15.5156	9.18e-07	0.0195	ctttctttttccttttttt
AT2G45660	SOC1	MIKC_MADS	AH14G13430.1	AhAPX115	301	321	-	16.5362	9.2e-07	0.00182	TTTTCCTTTTTTTTTTCTTTT
AT2G45660	SOC1	MIKC_MADS	AH17G18150.1	AhAPX140	457	477	+	16.5362	9.2e-07	0.00182	cccccctctctctctctgtcg
AT2G18060	NAC037	NAC	AH14G25420.1	AhAPX106	220	232	+	14.9688	9.27e-07	0.0751	cgtgtagggcacg
AT2G18060	NAC037	NAC	AH04G21680.1	AhAPX21	227	239	+	14.9688	9.27e-07	0.0751	cgtgtagggcacg
AT3G46070	AT3G46070	C2H2	AH07G22100.1	AhAPX56	401	415	+	15.8493	9.3e-07	0.032	gcactctcactctct
AT3G20310	ERF7	ERF	AH06G12600.1	AhAPX45	241	261	-	16.625	9.32e-07	0.0582	TCGCCGGACTCACCGCCGACG
AT5G62380	NAC101	NAC	AH15G33990.1	AhAPX122	136	156	-	17.1562	9.38e-07	0.0302	TTTCTTGAACCCTACGTAATC
AT4G30980	LRL2	bHLH	AH03G01960.1	AhAPX17	155	169	-	17.093	9.45e-07	0.0762	TGGGTTCCGCACGTG
AT4G30980	LRL2	bHLH	AH13G03790.1	AhAPX101	156	170	-	17.093	9.45e-07	0.0762	TGGGTTCCGCACGTG
AT5G67580	TRB2	MYB_related	AH14G21760.1	AhAPX118	414	432	+	16.6562	9.5e-07	0.15	caccataaaccctaaccct
AT5G42520	BPC6	BBR-BPC	AH05G21680.1	AhAPX39	396	416	+	11.0274	9.52e-07	0.00235	tactctttcttactctctttt
AT4G34590	BZIP11	bZIP	AH06G20840.1	AhAPX50	313	327	-	16.9375	9.58e-07	0.155	TGCCACGTAACCAAA
AT5G61270	BHLH72	bHLH	AH14G25420.1	AhAPX106	221	235	+	17.3151	9.61e-07	0.0775	gtgtagggcacgtgg
AT5G61270	BHLH72	bHLH	AH04G21680.1	AhAPX21	228	242	+	17.3151	9.61e-07	0.0775	gtgtagggcacgtgg
AT5G04410	NAC078	NAC	AH08G13980.1	AhAPX60	441	452	-	14.5957	9.64e-07	0.0521	CCACACGCCAGT
AT5G18090	AT5G18090	B3	AH13G08510.1	AhAPX102	398	412	-	15.1096	9.69e-07	0.156	GAAGATGAAGGAGGA
AT2G18380	GATA20	GATA	AH11G02950.1	AhAPX91	461	473	+	15.375	9.71e-07	0.0315	ttgatccgatcag
AT3G30530	ATBZIP42	bZIP	AH06G20840.1	AhAPX50	315	326	+	15.2658	9.75e-07	0.112	tggttacgtggc
AT3G01530	MYB57	MYB	AH05G21680.1	AhAPX39	81	94	+	17.25	9.82e-07	0.157	gctacctaactttc
AT5G62380	NAC101	NAC	AH20G28770.1	AhAPX164	13	33	-	17.0938	9.84e-07	0.0302	TTTCTTGAATCCTACGTAATC
AT5G62380	NAC101	NAC	AH05G21770.1	AhAPX40	190	210	-	17.0938	9.84e-07	0.0302	TTTCTTGAATCCTACGTAATC
AT5G62380	NAC101	NAC	AH15G33980.1	AhAPX121	194	214	-	17.0938	9.84e-07	0.0302	TTTCTTGAATCCTACGTAATC
AT5G62380	NAC101	NAC	AH10G21960.1	AhAPX81	275	295	-	17.0938	9.84e-07	0.0302	TTTCTTGAATCCTACGTAATC
AT1G06070	AT1G06070	bZIP	AH13G08510.1	AhAPX102	488	498	+	17.9041	9.84e-07	0.04	gccagctgtcg
AT1G06070	AT1G06070	bZIP	AH03G06180.1	AhAPX19	488	498	+	17.9041	9.84e-07	0.04	gccagctgtcg
AT4G16750	ERF039	ERF	AH06G12600.1	AhAPX45	240	254	-	17.0625	9.88e-07	0.159	ACTCACCGCCGACGG
AT5G17430	BBM	AP2	AH18G15530.1	AhAPX145	474	493	+	16.7215	9.88e-07	0.00251	ggagaagagaggagaagaga
AT5G02460	DOF5.1	Dof	AH13G08510.1	AhAPX102	401	421	-	16.1875	9.95e-07	0.0116	GAAAAAGAAGAAGATGAAGGA
AT5G44210	ERF9	ERF	AH19G26520.1	AhAPX150	1	21	-	15.9844	9.98e-07	0.0397	TGGTGGTAGTAGTGGTGGTGG
AT1G19210	ERF017	ERF	AH11G14080.1	AhAPX92	104	117	-	17.0625	1e-06	0.162	AGGGGCGGTGGCGC
AT5G02460	DOF5.1	Dof	AH09G23660.1	AhAPX65	367	387	-	16.1719	1.01e-06	0.0116	GAAAAAGAAAATGGGGAAAGA
AT3G57600	DREB2F	ERF	AH19G26520.1	AhAPX150	117	127	+	16.8906	1.01e-06	0.0549	ccaccaccacc
AT3G57600	DREB2F	ERF	AH19G26520.1	AhAPX150	120	130	+	16.8906	1.01e-06	0.0549	ccaccaccacc
AT4G05100	AtMYB74	MYB	AH14G16990.1	AhAPX117	446	459	-	16.1918	1.02e-06	0.0542	GCCCACCTAACACA
AT1G71450	ERF021	ERF	AH19G26520.1	AhAPX150	109	128	+	16.4062	1.02e-06	0.0148	caacattaccaccaccacca
AT3G46070	AT3G46070	C2H2	AH19G26520.1	AhAPX150	200	214	+	15.7808	1.02e-06	0.032	cacccctcactccct
AT1G49480	REM19	B3	AH14G08430.1	AhAPX110	33	47	+	16.5882	1.02e-06	0.0066	caaaaaaaaaaaaca
AT2G21230	AT2G21230	bZIP	AH03G06180.1	AhAPX19	487	496	+	16.0213	1.02e-06	0.0417	tgccagctgt
AT2G21230	AT2G21230	bZIP	AH13G08510.1	AhAPX102	487	496	+	16.0213	1.02e-06	0.0417	tgccagctgt
AT1G14580	AT1G14580	C2H2	AH10G22530.1	AhAPX72	115	134	+	17.0147	1.02e-06	0.046	tttatttttgtctctttcct
AT1G14580	AT1G14580	C2H2	AH20G29320.1	AhAPX165	116	135	+	17.0147	1.02e-06	0.046	tttatttttgtctctttcct
AT1G54330	ANAC020	NAC	AH15G33990.1	AhAPX122	136	156	-	17.0625	1.03e-06	0.0481	TTTCTTGAACCCTACGTAATC
AT1G51700	DOF1.7	Dof	AH13G08510.1	AhAPX102	93	113	+	15.25	1.03e-06	0.0198	aatagcaaaaagaaaaaagaa
AT5G39760	ZHD10	ZF-HD	AH12G26730.1	AhAPX93	52	73	-	15.1029	1.03e-06	0.0224	AGACATAATTAATTAAAAAATT
AT3G47600	MYB94	MYB	AH19G26520.1	AhAPX150	52	70	-	16.7188	1.04e-06	0.0422	TTGATGGTGGTTGTGGTGG
AT2G45650	AGL6	MIKC_MADS	AH08G15100.1	AhAPX61	235	253	+	17.0156	1.04e-06	0.0894	ttactaaaaatagaaagac
AT5G49300	GATA16	GATA	AH19G26520.1	AhAPX150	282	308	+	8.52874	1.05e-06	0.0206	tctcttcatggtcatcattatcatcat
AT1G69570	CDF5	Dof	AH06G24750.1	AhAPX42	317	343	+	16.4219	1.05e-06	0.0111	atgttactttctttttccttttttttt
AT2G30340	LBD13	LBD	AH06G12600.1	AhAPX45	256	272	+	16.7656	1.05e-06	0.0842	cggcgatggcaacgccg
AT2G01570	RGA	GRAS	AH09G20940.1	AhAPX71	381	400	+	16.1571	1.05e-06	0.00423	gaaaaaaggagagaaggggg
AT4G38910	BPC5	BBR-BPC	AH17G18150.1	AhAPX140	452	481	-	-24.9747	1.07e-06	0.00193	CTAACGACAGAGAGAGAGAGGGGGGGACTG
AT2G01930	BPC1	BBR-BPC	AH18G22460.1	AhAPX148	25	48	-	10.75	1.08e-06	0.00202	GGAAGATAGATAGAGATTGAGAGA
AT2G40340	DREB2C	ERF	AH19G26520.1	AhAPX150	86	106	-	15.8235	1.08e-06	0.0192	GTTGATGGTGGTTGTGGTGAT
AT2G40340	DREB2C	ERF	AH19G26520.1	AhAPX150	107	127	-	15.8088	1.09e-06	0.0192	GGTGGTGGTGGTAATGTTGGT
AT5G39760	ZHD10	ZF-HD	AH08G26960.1	AhAPX64	409	430	+	15.0735	1.09e-06	0.0224	ttaattaattaattaattaatt
AT5G39760	ZHD10	ZF-HD	AH08G26960.1	AhAPX64	413	434	+	15.0735	1.09e-06	0.0224	ttaattaattaattaattaatt
AT5G39760	ZHD10	ZF-HD	AH08G26960.1	AhAPX64	411	432	-	15.0735	1.09e-06	0.0224	TTAATTAATTAATTAATTAATT
AT5G39760	ZHD10	ZF-HD	AH08G26960.1	AhAPX64	415	436	-	15.0735	1.09e-06	0.0224	TTAATTAATTAATTAATTAATT
AT3G45610	DOF3.2	Dof	AH18G05400.1	AhAPX146	369	387	+	15.3906	1.09e-06	0.0195	tttacttttttttttcttt
AT3G12730	PHL12	G2-like	AH02G25000.1	AhAPX14	402	415	+	17.1507	1.09e-06	0.171	gaaaagaatattct
AT2G28810	DOF2.2	Dof	AH11G11700.1	AhAPX87	390	410	-	15.6562	1.1e-06	0.0248	TCTCCCCTTTTCCCCTTTTTT
AT4G38910	BPC5	BBR-BPC	AH18G22460.1	AhAPX148	402	431	-	-25.1646	1.11e-06	0.00198	AGAGAGAGAGAGAGAGAAAGTGCTAACTGC
AT3G55370	OBP3	Dof	AH03G06180.1	AhAPX19	405	425	+	15.9844	1.11e-06	0.00976	tctcctttttcttcttcttct
AT5G17430	BBM	AP2	AH03G06180.1	AhAPX19	408	427	-	16.5949	1.11e-06	0.00277	GAAGAAGAAGAAGAAAAAGG
AT5G10140	FLC	MIKC_MADS	AH15G18730.1	AhAPX119	211	231	-	16.5	1.12e-06	0.0765	AGATAACAAAAAAAGAAAGTG
AT4G11660	HSFB2B	HSF	AH20G28750.1	AhAPX163	126	139	-	17.1094	1.12e-06	0.118	TTCTAGAGTCTTCT
AT5G20240	PI	MIKC_MADS	AH15G18730.1	AhAPX119	213	226	-	16.4219	1.13e-06	0.114	ACAAAAAAAGAAAG
AT3G55370	OBP3	Dof	AH00G03280.1	AhAPX2	193	213	+	15.9688	1.13e-06	0.00976	tatacttttcctttttgtttt
AT2G01570	RGA	GRAS	AH17G18150.1	AhAPX140	455	474	-	16.0857	1.13e-06	0.00442	CAGAGAGAGAGAGGGGGGGA
AT4G36900	RAP2-10	ERF	AH19G26520.1	AhAPX150	483	492	-	16.7094	1.13e-06	0.184	ACCGCCGCCC
AT4G18960	AG	MIKC_MADS	AH08G15100.1	AhAPX61	235	253	-	16.0147	1.14e-06	0.07	GTCTTTCTATTTTTAGTAA
AT5G17430	BBM	AP2	AH07G19820.1	AhAPX55	463	482	-	16.5696	1.14e-06	0.00279	ACTAACGAGAGAGAGAGAGA
AT1G77640	ERF013	ERF	AH06G12600.1	AhAPX45	233	253	+	17.0469	1.14e-06	0.091	aacgcggccgtcggcggtgag
AT4G18880	HSFA4A	HSF	AH20G28750.1	AhAPX163	120	138	-	16.7344	1.15e-06	0.0889	TCTAGAGTCTTCTAGAACT
AT3G50410	DOF3.4	Dof	AH15G33990.1	AhAPX122	201	221	+	15.1719	1.15e-06	0.0169	atttttttttatttacttttt
AT3G23210	BHLH34	bHLH	AH03G01960.1	AhAPX17	147	169	+	16.8281	1.15e-06	0.0456	gagaaatacacgtgcggaaccca
AT3G23210	BHLH34	bHLH	AH13G03790.1	AhAPX101	148	170	+	16.8281	1.15e-06	0.0456	gagaaatacacgtgcggaaccca
AT2G40220	ABI4	ERF	AH18G22460.1	AhAPX148	348	357	+	16.4186	1.15e-06	0.0666	cagtgccccc
AT2G40220	ABI4	ERF	AH07G22100.1	AhAPX56	350	359	+	16.4186	1.15e-06	0.0666	cagtgccccc
AT2G45660	SOC1	MIKC_MADS	AH07G22100.1	AhAPX56	407	427	+	16.3333	1.15e-06	0.00225	tcactctctctctctctctct
AT5G17430	BBM	AP2	AH03G06180.1	AhAPX19	401	420	-	16.557	1.15e-06	0.00279	AAGAAGAAAAAGGAGAGTGA
AT4G04450	WRKY42	WRKY	AH18G15530.1	AhAPX145	261	281	+	16.6618	1.16e-06	0.185	tagaatccgtcgttgaccatt
AT3G55370	OBP3	Dof	AH07G22100.1	AhAPX56	246	266	-	15.9375	1.16e-06	0.00976	TTTATTTTTTTCTTTCTTTTT
AT3G12130	AT3G12130	C3H	AH00G03280.1	AhAPX2	199	212	-	13.875	1.17e-06	0.183	AAACAAAAAGGAAA
AT1G51700	DOF1.7	Dof	AH00G03280.1	AhAPX2	194	214	-	15.1562	1.18e-06	0.02	AAAAACAAAAAGGAAAAGTAT
AT5G17430	BBM	AP2	AH05G03640.1	AhAPX36	19	38	-	16.5316	1.18e-06	0.00281	AAAAGAAAGAAAGAAAAAGG
AT3G22170	FHY3	FAR1	AH11G14080.1	AhAPX92	99	110	+	17.1765	1.18e-06	0.166	cacacgcgccac
AT2G20110	AT2G20110	CPP	AH18G22460.1	AhAPX148	128	142	-	15.9265	1.2e-06	0.0512	TTTTAAATTTTTAAT
AT1G14580	AT1G14580	C2H2	AH01G05780.1	AhAPX10	140	159	-	16.7794	1.2e-06	0.046	ATTAGTTTTGTCATTTTCTT
AT1G14580	AT1G14580	C2H2	AH11G02910.1	AhAPX89	181	200	-	16.7794	1.2e-06	0.046	ATTAGTTTTGTCATTTTCTT
AT4G27950	CRF4	ERF	AH19G26520.1	AhAPX150	114	134	+	15.2206	1.2e-06	0.0397	ttaccaccaccaccaccagca
AT3G50410	DOF3.4	Dof	AH05G12980.1	AhAPX35	32	52	-	15.1406	1.2e-06	0.0169	GGCCTCCTCTCTTCCCTTTTT
AT1G72050	TFIIIA	C2H2	AH19G26520.1	AhAPX150	169	187	+	15.958	1.2e-06	0.0111	cccactccctcaccccctc
AT2G45660	SOC1	MIKC_MADS	AH09G20940.1	AhAPX71	380	400	-	16.2899	1.21e-06	0.00233	CCCCCTTCTCTCCTTTTTTCG
AT2G01930	BPC1	BBR-BPC	AH19G26520.1	AhAPX150	194	217	-	10.4531	1.21e-06	0.00225	GTGAGGGAGTGAGGGGTGGGGGGG
AT2G01570	RGA	GRAS	AH07G22100.1	AhAPX56	407	426	-	16.0143	1.21e-06	0.00462	GAGAGAGAGAGAGAGAGTGA
AT2G41690	HSFB3	HSF	AH20G28750.1	AhAPX163	196	210	-	16.3544	1.22e-06	0.0533	CTTCTAGATTATTCC
AT1G77080	AGL27	MIKC_MADS	AH15G18730.1	AhAPX119	212	226	+	16.7326	1.22e-06	0.0811	actttctttttttgt
AT3G45610	DOF3.2	Dof	AH03G06180.1	AhAPX19	405	423	+	15.3125	1.22e-06	0.0195	tctcctttttcttcttctt
AT3G61250	AtMYB17	MYB	AH03G01960.1	AhAPX17	122	136	-	16.4688	1.22e-06	0.0971	GCGGGGGTAGGTGTG
AT3G61250	AtMYB17	MYB	AH13G03790.1	AhAPX101	123	137	-	16.4688	1.22e-06	0.0971	GCGGGGGTAGGTGTG
AT2G45660	SOC1	MIKC_MADS	AH06G24750.1	AhAPX42	323	343	+	16.2754	1.23e-06	0.00234	ctttctttttccttttttttt
AT1G32240	KAN2	G2-like	AH02G25000.1	AhAPX14	404	418	-	15.4706	1.23e-06	0.178	AATAGAATATTCTTT
AT2G01930	BPC1	BBR-BPC	AH14G16990.1	AhAPX117	97	120	+	10.4062	1.23e-06	0.00226	gacaaagggcgaaaggcagaggaa
AT5G17430	BBM	AP2	AH11G02890.1	AhAPX88	476	495	+	16.481	1.24e-06	0.0029	taaaaaaaaaaaaaaacaaa
AT4G28110	AtMYB41	MYB	AH07G12590.1	AhAPX53	169	183	-	16.0411	1.24e-06	0.198	GTTGGTCACCTACTA
AT5G29000	PHL1	G2-like	AH02G25000.1	AhAPX14	404	418	+	16.5469	1.24e-06	0.2	aaagaatattctatt
AT3G45150	TCP16	TCP	AH16G25800.1	AhAPX131	376	386	-	17.2278	1.24e-06	0.202	TTTGGGTCCAC
AT3G55370	OBP3	Dof	AH05G04730.1	AhAPX37	35	55	-	15.875	1.24e-06	0.00976	TCTTCTTTTCTTTTTTTTATT
AT3G16770	RAP2-3	ERF	AH19G26520.1	AhAPX150	484	491	-	16.6346	1.25e-06	0.205	CCGCCGCC
AT2G28810	DOF2.2	Dof	AH13G08510.1	AhAPX102	401	421	+	15.5469	1.25e-06	0.0248	tccttcatcttcttctttttc
AT2G45650	AGL6	MIKC_MADS	AH17G06310.1	AhAPX141	208	226	+	16.75	1.26e-06	0.0894	tttcttaaaaaagaaaata
AT5G49300	GATA16	GATA	AH05G02820.1	AhAPX34	415	441	+	7.97701	1.26e-06	0.022	catcttcttcttcttcctcatcacttt
AT3G55370	OBP3	Dof	AH14G13430.1	AhAPX115	308	328	-	15.8594	1.27e-06	0.00976	TTTTTTTTTTTCCTTTTTTTT
AT4G38000	DOF4.7	Dof	AH14G13430.1	AhAPX115	309	336	-	15.9688	1.27e-06	0.0124	TTTTCCTCTTTTTTTTTTTCCTTTTTTT
AT5G39610	NAC92	NAC	AH14G25420.1	AhAPX106	218	232	-	16.7188	1.28e-06	0.0991	CGTGCCCTACACGAA
AT5G39610	NAC92	NAC	AH04G21680.1	AhAPX21	225	239	-	16.7188	1.28e-06	0.0991	CGTGCCCTACACGAA
AT3G26790	FUS3	B3	AH14G24560.1	AhAPX104	300	314	+	16.4219	1.28e-06	0.0343	acatgcatgcaacga
AT3G26790	FUS3	B3	AH16G06030.1	AhAPX129	300	314	+	16.4219	1.28e-06	0.0343	acatgcatgcaacga
AT3G26790	FUS3	B3	AH16G05890.1	AhAPX128	300	314	+	16.4219	1.28e-06	0.0343	acatgcatgcaacga
AT1G43700	VIP1	bZIP	AH13G08510.1	AhAPX102	488	499	-	17.2812	1.28e-06	0.0516	TCGACAGCTGGC
AT1G43700	VIP1	bZIP	AH03G06180.1	AhAPX19	488	499	-	17.2812	1.28e-06	0.0516	TCGACAGCTGGC
AT1G69570	CDF5	Dof	AH16G30490.1	AhAPX133	322	348	+	16.2031	1.28e-06	0.0127	tactttcttttttttttttttttaata
AT5G66940	DOF5.8	Dof	AH11G14080.1	AhAPX92	237	265	+	16	1.29e-06	0.0239	gttccttttctctttacttttctatgttg
AT1G71450	ERF021	ERF	AH06G12600.1	AhAPX45	256	275	-	16.0312	1.29e-06	0.0172	CATCGGCGTTGCCATCGCCG
AT5G25390	SHN3	ERF	AH06G12600.1	AhAPX45	242	262	-	13.7101	1.3e-06	0.0378	ATCGCCGGACTCACCGCCGAC
AT2G45660	SOC1	MIKC_MADS	AH03G06180.1	AhAPX19	405	425	+	16.2174	1.31e-06	0.00246	tctcctttttcttcttcttct
AT1G03800	ERF10	ERF	AH06G12600.1	AhAPX45	242	262	-	15.9844	1.31e-06	0.105	ATCGCCGGACTCACCGCCGAC
AT4G17490	ERF6	ERF	AH11G36340.1	AhAPX85	335	355	+	14.8125	1.32e-06	0.125	tctgtgacgccgccagcattg
AT4G24470	ZIM	GATA	AH01G21450.1	AhAPX11	27	41	-	16.6719	1.33e-06	0.107	TATAAGCCGTTGGAT
AT4G24470	ZIM	GATA	AH11G36340.1	AhAPX85	225	239	-	16.6719	1.33e-06	0.107	TATAAGCCGTTGGAT
AT5G05550	AT5G05550	Trihelix	AH06G12600.1	AhAPX45	240	254	-	16.7969	1.33e-06	0.214	ACTCACCGCCGACGG
AT3G55370	OBP3	Dof	AH14G13430.1	AhAPX115	137	157	-	15.8125	1.33e-06	0.00976	TTTTCTTTTCATTTTTTCATT
AT2G30250	WRKY25	WRKY	AH10G05800.1	AhAPX76	93	103	-	16.2656	1.33e-06	0.0814	AACAGTCAACG
AT2G30250	WRKY25	WRKY	AH20G08720.1	AhAPX159	108	118	-	16.2656	1.33e-06	0.0814	AACAGTCAACG
AT3G12820	AtMYB10	MYB	AH03G01960.1	AhAPX17	122	137	-	16.5312	1.34e-06	0.0716	CGCGGGGGTAGGTGTG
AT3G12820	AtMYB10	MYB	AH13G03790.1	AhAPX101	123	138	-	16.5312	1.34e-06	0.0716	CGCGGGGGTAGGTGTG
AT2G02080	IDD4	C2H2	AH01G05780.1	AhAPX10	140	156	+	16.7656	1.34e-06	0.0651	aagaaaatgacaaaact
AT2G02080	IDD4	C2H2	AH11G02910.1	AhAPX89	181	197	+	16.7656	1.34e-06	0.0651	aagaaaatgacaaaact
AT5G17430	BBM	AP2	AH09G02450.1	AhAPX69	275	294	+	16.3924	1.34e-06	0.00305	aataaataaaaagaaagagg
AT5G17430	BBM	AP2	AH19G03800.1	AhAPX156	278	297	+	16.3924	1.34e-06	0.00305	aataaataaaaagaaagagg
AT3G24050	GATA1	GATA	AH19G26520.1	AhAPX150	112	126	-	16.4853	1.35e-06	0.031	GTGGTGGTGGTAATG
AT4G38000	DOF4.7	Dof	AH01G01000.1	AhAPX6	143	170	-	15.9062	1.35e-06	0.0124	TTATTAAACTTTTATATTTTACTTTTTT
AT4G38000	DOF4.7	Dof	AH09G02450.1	AhAPX69	266	293	-	15.9062	1.35e-06	0.0124	CTCTTTCTTTTTATTTATTTATTTTTTA
AT4G38000	DOF4.7	Dof	AH19G03800.1	AhAPX156	269	296	-	15.9062	1.35e-06	0.0124	CTCTTTCTTTTTATTTATTTATTTTTTA
AT5G47230	ERF5	ERF	AH11G14080.1	AhAPX92	101	115	+	15.875	1.35e-06	0.109	cacgcgccaccgccc
AT5G02460	DOF5.1	Dof	AH01G01000.1	AhAPX6	143	163	+	15.9062	1.35e-06	0.0144	aaaaaagtaaaatataaaagt
AT1G62300	WRKY6	WRKY	AH18G15530.1	AhAPX145	271	289	+	16.6471	1.36e-06	0.217	cgttgaccattgcaacact
AT4G18960	AG	MIKC_MADS	AH16G01030.1	AhAPX136	91	109	+	15.8382	1.36e-06	0.07	ttatttccattttcggccg
AT4G18960	AG	MIKC_MADS	AH06G12580.1	AhAPX44	94	112	+	15.8382	1.36e-06	0.07	ttatttccattttcggccg
AT2G28810	DOF2.2	Dof	AH11G14080.1	AhAPX92	239	259	+	15.4688	1.38e-06	0.0248	tccttttctctttacttttct
AT2G31220	BHLH10	bHLH	AH06G12600.1	AhAPX45	236	249	+	16.9219	1.38e-06	0.223	gcggccgtcggcgg
AT3G45610	DOF3.2	Dof	AH03G07350.1	AhAPX20	195	213	-	15.2188	1.38e-06	0.0195	GCCACTTTATGCCTTCATT
AT3G45610	DOF3.2	Dof	AH03G05320.1	AhAPX18	198	216	-	15.2188	1.38e-06	0.0195	GCCACTTTATGCCTTCATT
AT3G10030	AT3G10030	Trihelix	AH19G24230.1	AhAPX149	341	354	-	16.6719	1.38e-06	0.166	GGGTAACGGCGATA
AT4G31800	WRKY18	WRKY	AH20G26300.1	AhAPX162	227	237	-	15.4062	1.39e-06	0.112	CAAGGTCAAGG
AT4G31800	WRKY18	WRKY	AH10G20050.1	AhAPX80	228	238	-	15.4062	1.39e-06	0.112	CAAGGTCAAGG
AT5G40330	MYB23	MYB	AH17G18150.1	AhAPX140	204	214	+	14.2059	1.39e-06	0.108	gtggtagttgg
AT5G40330	MYB23	MYB	AH07G19820.1	AhAPX55	205	215	+	14.2059	1.39e-06	0.108	gtggtagttgg
AT3G03660	WOX11	WOX	AH12G26740.1	AhAPX94	366	376	-	14.1644	1.39e-06	0.193	AGTTAATTAGT
AT2G46130	WRKY43	WRKY	AH10G05800.1	AhAPX76	91	104	+	16.5312	1.39e-06	0.113	tccgttgactgttg
AT2G46130	WRKY43	WRKY	AH20G08720.1	AhAPX159	106	119	+	16.5312	1.39e-06	0.113	tccgttgactgttg
AT3G55370	OBP3	Dof	AH15G33980.1	AhAPX121	268	288	+	15.7656	1.4e-06	0.00977	tttactttttatccttttcaa
AT3G61120	AGL13	MIKC_MADS	AH01G21450.1	AhAPX11	215	232	-	16.7206	1.4e-06	0.0764	ATACTAAATAAGGTAAGT
AT5G05790	AT5G05790	MYB	AH20G28770.1	AhAPX164	94	108	+	15.3594	1.4e-06	0.0579	aatcttatcttaatc
AT5G05790	AT5G05790	MYB	AH10G21960.1	AhAPX81	356	370	+	15.3594	1.4e-06	0.0579	aatcttatcttaatc
AT2G17950	WUS	WOX	AH09G08990.1	AhAPX67	439	449	+	16.5696	1.4e-06	0.0523	tcaatcattca
AT2G17950	WUS	WOX	AH19G11940.1	AhAPX154	439	449	+	16.5696	1.4e-06	0.0523	tcaatcattca
AT2G45660	SOC1	MIKC_MADS	AH11G11700.1	AhAPX87	389	409	-	16.1449	1.41e-06	0.00259	CTCCCCTTTTCCCCTTTTTTT
AT2G45660	SOC1	MIKC_MADS	AH13G08510.1	AhAPX102	424	444	+	16.1449	1.41e-06	0.00259	cttcttcttgttcttcttccc
AT3G57600	DREB2F	ERF	AH19G26520.1	AhAPX150	445	455	-	16.4219	1.41e-06	0.0573	GCACCACCGCT
AT1G51600	GATA28	GATA	AH19G26520.1	AhAPX150	297	315	+	13.6027	1.41e-06	0.0225	cattatcatcatcaacaga
AT2G40620	BZIP18	bZIP	AH13G08510.1	AhAPX102	488	498	+	16.4531	1.43e-06	0.0582	gccagctgtcg
AT2G40620	BZIP18	bZIP	AH03G06180.1	AhAPX19	488	498	+	16.4531	1.43e-06	0.0582	gccagctgtcg
AT4G27950	CRF4	ERF	AH11G14080.1	AhAPX92	101	121	+	14.8676	1.43e-06	0.0397	cacgcgccaccgcccctccgc
AT1G69010	BIM2	bHLH	AH13G08510.1	AhAPX102	308	322	-	16.8125	1.43e-06	0.046	CACGTGACCCCCCAC
AT5G03150	JKD	C2H2	AH01G05780.1	AhAPX10	140	159	-	16.6094	1.43e-06	0.0554	ATTAGTTTTGTCATTTTCTT
AT5G03150	JKD	C2H2	AH11G02910.1	AhAPX89	181	200	-	16.6094	1.43e-06	0.0554	ATTAGTTTTGTCATTTTCTT
AT3G47500	CDF3	Dof	AH14G13430.1	AhAPX115	304	322	+	15.5469	1.43e-06	0.052	agaaaaaaaaaaggaaaaa
AT5G67450	AZF1	C2H2	AH11G28810.1	AhAPX82	478	488	+	14.1875	1.44e-06	0.0625	ggagagagtga
AT1G49480	REM19	B3	AH16G30490.1	AhAPX133	327	341	-	16.2353	1.44e-06	0.00852	AAAAAAAAAAAAAGA
AT5G62940	DOF5.6	Dof	AH06G00870.1	AhAPX48	472	492	+	15.2188	1.45e-06	0.0148	agaagatagaaaaagaagaaa
AT5G42520	BPC6	BBR-BPC	AH17G18150.1	AhAPX140	450	470	+	9.90411	1.45e-06	0.0035	ctcagtccccccctctctctc
AT5G03150	JKD	C2H2	AH10G22530.1	AhAPX72	115	134	+	16.5938	1.45e-06	0.0554	tttatttttgtctctttcct
AT5G03150	JKD	C2H2	AH20G29320.1	AhAPX165	116	135	+	16.5938	1.45e-06	0.0554	tttatttttgtctctttcct
AT1G69570	CDF5	Dof	AH11G14080.1	AhAPX92	235	261	+	16.0625	1.45e-06	0.0135	cagttccttttctctttacttttctat
AT3G20310	ERF7	ERF	AH06G12600.1	AhAPX45	244	264	-	15.9062	1.46e-06	0.0582	CCATCGCCGGACTCACCGCCG
AT5G42520	BPC6	BBR-BPC	AH15G18730.1	AhAPX119	228	248	+	9.87671	1.46e-06	0.0035	atctctttccctctcttaatc
AT1G49480	REM19	B3	AH15G01790.1	AhAPX127	479	493	-	16.1912	1.47e-06	0.00852	GCAAAAAAAAAAACG
AT4G38910	BPC5	BBR-BPC	AH15G18730.1	AhAPX119	222	251	-	-26.5443	1.47e-06	0.0026	AAAGATTAAGAGAGGGAAAGAGATAACAAA
AT3G45610	DOF3.2	Dof	AH14G13430.1	AhAPX115	302	320	-	15.1719	1.47e-06	0.0195	TTTCCTTTTTTTTTTCTTT
AT1G14580	AT1G14580	C2H2	AH14G25410.1	AhAPX105	73	92	-	16.4559	1.48e-06	0.046	TTTTTATTTGTCTTTATGTT
AT2G28810	DOF2.2	Dof	AH19G29790.1	AhAPX151	366	386	+	15.4062	1.48e-06	0.0248	tcttttcccattttctttttc
AT5G39760	ZHD10	ZF-HD	AH01G05760.1	AhAPX8	357	378	+	14.8824	1.49e-06	0.0246	taccataattaattattaatta
AT2G04038	AtbZIP48	bZIP	AH06G20840.1	AhAPX50	313	326	-	15.8125	1.49e-06	0.201	GCCACGTAACCAAA
AT1G49480	REM19	B3	AH01G21450.1	AhAPX11	164	178	-	16.1765	1.49e-06	0.00852	AACAAAAAAAAATCA
AT1G29160	DOF1.5	Dof	AH06G24750.1	AhAPX42	328	348	-	15.2969	1.49e-06	0.029	ATTAAAAAAAAAAAGGAAAAA
AT4G27950	CRF4	ERF	AH11G14080.1	AhAPX92	112	132	+	14.7794	1.5e-06	0.0397	gcccctccgccccctgtttca
AT3G45610	DOF3.2	Dof	AH04G06960.1	AhAPX31	155	173	-	15.1562	1.5e-06	0.0195	TTCACTTTTTCTTTTTGTG
AT3G45610	DOF3.2	Dof	AH00G03280.1	AhAPX2	199	217	+	15.1562	1.5e-06	0.0195	tttcctttttgtttttact
AT2G30250	WRKY25	WRKY	AH18G15530.1	AhAPX145	271	281	-	16.25	1.51e-06	0.0814	AATGGTCAACG
AT1G51700	DOF1.7	Dof	AH15G33990.1	AhAPX122	207	227	-	14.9688	1.52e-06	0.0211	AAGGATAAAAAGTAAATAAAA
AT1G51700	DOF1.7	Dof	AH15G33980.1	AhAPX121	263	283	-	14.9688	1.52e-06	0.0211	AAGGATAAAAAGTAAATAAAA
AT4G38000	DOF4.7	Dof	AH06G20810.1	AhAPX49	266	293	-	15.7812	1.52e-06	0.0132	CTTCTTATTTTATTAATTTTACTTTTAT
AT1G67260	TCP1	TCP	AH05G12980.1	AhAPX35	27	56	-	14.8608	1.52e-06	0.0603	GGTGGGCCTCCTCTCTTCCCTTTTTCTTAT
AT2G01060	PHL7	G2-like	AH02G25000.1	AhAPX14	403	415	+	16.0625	1.52e-06	0.247	aaaagaatattct
AT1G72050	TFIIIA	C2H2	AH19G26520.1	AhAPX150	434	452	-	15.5714	1.53e-06	0.0133	CCACCGCTTCTTCTTCTTC
AT3G45610	DOF3.2	Dof	AH17G18150.1	AhAPX140	121	139	-	15.1406	1.53e-06	0.0195	ACCACTTTTTCACTTCTTC
AT3G45610	DOF3.2	Dof	AH07G19820.1	AhAPX55	122	140	-	15.1406	1.53e-06	0.0195	ACCACTTTTTCACTTCTTC
AT1G49480	REM19	B3	AH14G08430.1	AhAPX110	32	46	+	16.1471	1.53e-06	0.00852	gcaaaaaaaaaaaac
AT4G38910	BPC5	BBR-BPC	AH13G58440.1	AhAPX98	79	108	+	-26.7595	1.54e-06	0.00266	aaagagagagcgtgtgagagagaggtcttg
AT4G38910	BPC5	BBR-BPC	AH10G28830.1	AhAPX74	94	123	+	-26.7595	1.54e-06	0.00266	aaagagagagcgtgtgagagagaggtcttg
AT3G20310	ERF7	ERF	AH19G26520.1	AhAPX150	108	128	+	15.8125	1.54e-06	0.0582	ccaacattaccaccaccacca
AT1G67260	TCP1	TCP	AH15G09760.1	AhAPX126	26	55	-	14.8228	1.54e-06	0.0603	GGTGGGCCTCCTCTCTTCCCTTTGTTTTAT
AT3G46070	AT3G46070	C2H2	AH01G28620.1	AhAPX4	486	500	-	15.4658	1.54e-06	0.0404	TACTCTTCACTCTCC
AT1G68550	ERF118	ERF	AH11G14080.1	AhAPX92	101	115	+	15.8438	1.56e-06	0.153	cacgcgccaccgccc
AT4G17490	ERF6	ERF	AH11G14080.1	AhAPX92	98	118	+	14.3906	1.57e-06	0.125	acacacgcgccaccgcccctc
AT2G20110	AT2G20110	CPP	AH02G25000.1	AhAPX14	124	138	+	15.7794	1.57e-06	0.0512	ttttaaattttttta
AT2G01570	RGA	GRAS	AH18G22460.1	AhAPX148	415	434	-	15.7429	1.58e-06	0.00587	GAAAGAGAGAGAGAGAGAGA
AT5G42520	BPC6	BBR-BPC	AH05G03640.1	AhAPX36	18	38	+	9.67123	1.58e-06	0.00372	tcctttttctttctttctttt
AT5G17430	BBM	AP2	AH07G22100.1	AhAPX56	407	426	-	16.2152	1.58e-06	0.00354	GAGAGAGAGAGAGAGAGTGA
AT2G46680	ATHB-7	HD-ZIP	AH20G22440.1	AhAPX157	404	416	-	16.1562	1.58e-06	0.0831	GCAATGATTGATG
AT2G46680	ATHB-7	HD-ZIP	AH00G04650.1	AhAPX3	407	419	-	16.1562	1.58e-06	0.0831	GCAATGATTGATG
AT5G13180	NAC083	NAC	AH15G33990.1	AhAPX122	138	156	-	16.5312	1.58e-06	0.084	TTTCTTGAACCCTACGTAA
AT3G12720	ATY53	MYB	AH07G16820.1	AhAPX54	473	493	-	16.1875	1.58e-06	0.061	GGTGAAATAATGTTTGGTGCA
AT2G45420	LBD18	LBD	AH06G12600.1	AhAPX45	246	264	-	16.0156	1.58e-06	0.253	CCATCGCCGGACTCACCGC
AT1G72360	HRE1	ERF	AH11G36340.1	AhAPX85	335	355	+	15.3281	1.59e-06	0.196	tctgtgacgccgccagcattg
AT2G22430	ATHB-6	HD-ZIP	AH14G13430.1	AhAPX115	207	217	+	12.9403	1.6e-06	0.0587	caatcatgcag
AT2G22430	ATHB-6	HD-ZIP	AH04G10990.1	AhAPX29	227	237	+	12.9403	1.6e-06	0.0587	caatcatgcag
AT5G25390	SHN3	ERF	AH19G26520.1	AhAPX150	113	133	+	13.2754	1.6e-06	0.0378	attaccaccaccaccaccagc
AT5G18450	DREB2G	ERF	AH11G14080.1	AhAPX92	106	120	-	16.1719	1.6e-06	0.0644	CGGAGGGGCGGTGGC
AT5G16600	MYB43	MYB	AH11G14080.1	AhAPX92	13	25	-	16.0886	1.6e-06	0.163	AGGGTTGGTGAAA
AT5G28300	AT5G28300	Trihelix	AH20G28750.1	AhAPX163	21	30	+	15.188	1.6e-06	0.261	cacggtaaat
AT3G24520	HSFC1	HSF	AH07G07460.1	AhAPX58	397	407	-	16.7812	1.6e-06	0.261	CCAGAAGGTTC
AT3G61120	AGL13	MIKC_MADS	AH17G06310.1	AhAPX141	208	225	+	16.5147	1.61e-06	0.0764	tttcttaaaaaagaaaat
AT5G09410	EICBP.B	CAMTA	AH08G19120.1	AhAPX63	255	266	+	16.2656	1.61e-06	0.131	aaagcgcgtttg
AT5G09410	EICBP.B	CAMTA	AH18G10570.1	AhAPX144	261	272	+	16.2656	1.61e-06	0.131	aaagcgcgtttg
AT5G17430	BBM	AP2	AH17G06310.1	AhAPX141	214	233	+	16.1899	1.62e-06	0.00357	aaaaaagaaaatagaagaga
AT3G55370	OBP3	Dof	AH06G00870.1	AhAPX48	470	490	-	15.625	1.62e-06	0.0108	TCTTCTTTTTCTATCTTCTTT
AT1G10120	BHLH74	bHLH	AH13G08510.1	AhAPX102	311	331	-	16.5342	1.62e-06	0.0761	CGTTAACATCACGTGACCCCC
AT4G25490	DREB1B	ERF	AH07G16820.1	AhAPX54	254	265	+	16.2344	1.62e-06	0.152	tctgccgacacc
AT3G47500	CDF3	Dof	AH05G03640.1	AhAPX36	14	32	-	15.4375	1.63e-06	0.052	AAGAAAGAAAAAGGACCAA
AT2G20400	AT2G20400	G2-like	AH02G25000.1	AhAPX14	404	418	+	16.5625	1.64e-06	0.264	aaagaatattctatt
AT2G41690	HSFB3	HSF	AH14G24560.1	AhAPX104	84	98	+	16.0127	1.65e-06	0.0533	tttctagacgctttt
AT2G41690	HSFB3	HSF	AH16G06030.1	AhAPX129	91	105	+	16.0127	1.65e-06	0.0533	tttctagacgctttt
AT2G36270	ABI5	bZIP	AH06G20840.1	AhAPX50	312	329	+	16.4688	1.66e-06	0.266	atttggttacgtggcatc
AT4G18880	HSFA4A	HSF	AH20G28750.1	AhAPX163	113	131	+	16.2031	1.67e-06	0.0889	cttaaaaagttctagaaga
AT1G20640	NLP4	Nin-like	AH07G07460.1	AhAPX58	322	336	-	15.7794	1.67e-06	0.0384	GCTGCAGCAACAAGA
AT1G65910	anac028	NAC	AH19G36370.1	AhAPX152	110	125	-	16.4688	1.67e-06	0.121	CTTGGCCTTCAAGTCA
AT1G65910	anac028	NAC	AH09G31660.1	AhAPX66	112	127	-	16.4688	1.67e-06	0.121	CTTGGCCTTCAAGTCA
AT3G56850	DPBF3	bZIP	AH06G20840.1	AhAPX50	313	327	+	16.5781	1.67e-06	0.242	tttggttacgtggca
AT5G13910	LEP	ERF	AH06G12600.1	AhAPX45	233	253	-	15.3906	1.68e-06	0.0891	CTCACCGCCGACGGCCGCGTT
AT1G21910	ERF012	ERF	AH19G26520.1	AhAPX150	4	23	+	16.3281	1.68e-06	0.067	ccaccactactaccaccacc
AT5G66940	DOF5.8	Dof	AH10G22530.1	AhAPX72	365	393	+	15.7344	1.68e-06	0.0248	tgtttgttgttattttctttttcattttt
AT5G66940	DOF5.8	Dof	AH20G29320.1	AhAPX165	366	394	+	15.7344	1.68e-06	0.0248	tgtttgttgttattttctttttcattttt
AT5G05790	AT5G05790	MYB	AH19G26520.1	AhAPX150	295	309	+	15.2031	1.68e-06	0.0579	atcattatcatcatc
AT2G33550	ASR3	Trihelix	AH14G25430.1	AhAPX107	403	420	-	14.6765	1.68e-06	0.265	TAAGAAATTTGCCCTTAT
AT1G72050	TFIIIA	C2H2	AH12G38300.1	AhAPX96	331	349	+	15.4118	1.68e-06	0.0138	cttccacttcttcctcata
AT3G47500	CDF3	Dof	AH15G33990.1	AhAPX122	210	228	-	15.4062	1.68e-06	0.052	AAAGGATAAAAAGTAAATA
AT3G47500	CDF3	Dof	AH15G33980.1	AhAPX121	266	284	-	15.4062	1.68e-06	0.052	AAAGGATAAAAAGTAAATA
AT1G02250	NAC005	NAC	AH04G21700.1	AhAPX22	336	354	+	16.5	1.69e-06	0.0893	tttcttccgatacaagtta
AT2G03340	WRKY3	WRKY	AH10G05800.1	AhAPX76	93	103	-	16	1.69e-06	0.136	AACAGTCAACG
AT2G03340	WRKY3	WRKY	AH20G08720.1	AhAPX159	108	118	-	16	1.69e-06	0.136	AACAGTCAACG
AT3G24050	GATA1	GATA	AH19G26520.1	AhAPX150	294	308	-	16.1765	1.69e-06	0.0341	ATGATGATAATGATG
AT1G69010	BIM2	bHLH	AH03G01960.1	AhAPX17	155	169	+	16.5938	1.69e-06	0.046	cacgtgcggaaccca
AT1G69010	BIM2	bHLH	AH13G03790.1	AhAPX101	156	170	+	16.5938	1.69e-06	0.046	cacgtgcggaaccca
AT1G18960	AT1G18960	MYB_related	AH19G26520.1	AhAPX150	8	29	+	15.9178	1.71e-06	0.0271	cactactaccaccaccaagacc
AT4G11660	HSFB2B	HSF	AH17G30310.1	AhAPX137	44	57	+	16.4688	1.71e-06	0.118	ttccagaaaattcc
AT5G42520	BPC6	BBR-BPC	AH07G22100.1	AhAPX56	285	305	+	9.45205	1.71e-06	0.00396	ctctcagtttcactctcactt
AT5G39760	ZHD10	ZF-HD	AH08G26960.1	AhAPX64	417	438	+	14.7941	1.71e-06	0.0246	ttaattaattaattaattaata
AT5G39760	ZHD10	ZF-HD	AH08G26960.1	AhAPX64	407	428	-	14.7941	1.71e-06	0.0246	TTAATTAATTAATTAATTAATA
AT1G69010	BIM2	bHLH	AH03G06180.1	AhAPX19	317	331	-	16.5781	1.71e-06	0.046	CACGTGACACCCCAC
AT3G12910	AT3G12910	NAC	AH13G08510.1	AhAPX102	318	334	-	16.6962	1.71e-06	0.138	TGCCGTTAACATCACGT
AT3G12910	AT3G12910	NAC	AH03G06180.1	AhAPX19	327	343	-	16.6962	1.71e-06	0.138	TGCCGTTAACATCACGT
AT2G40220	ABI4	ERF	AH14G21760.1	AhAPX118	390	399	+	16.0233	1.72e-06	0.0666	cgctgctccc
AT2G40220	ABI4	ERF	AH14G21760.1	AhAPX118	405	414	+	16.0233	1.72e-06	0.0666	cgctgctccc
AT3G21175	GATA24	GATA	AH19G26520.1	AhAPX150	299	313	+	13.4062	1.73e-06	0.0447	ttatcatcatcaaca
AT2G20110	AT2G20110	CPP	AH17G30310.1	AhAPX137	168	182	-	15.7206	1.74e-06	0.0512	ATTTAAATATTTTAA
AT5G61600	ERF104	ERF	AH11G14080.1	AhAPX92	96	114	+	15.2656	1.74e-06	0.0997	tcacacacgcgccaccgcc
AT4G01680	MYB55	MYB	AH19G26520.1	AhAPX150	120	133	+	16.1719	1.74e-06	0.04	ccaccaccaccagc
AT4G22070	WRKY31	WRKY	AH18G15530.1	AhAPX145	271	289	-	16.4559	1.75e-06	0.28	AGTGTTGCAATGGTCAACG
AT5G25810	TINY	ERF	AH07G16820.1	AhAPX54	253	267	+	16.5625	1.75e-06	0.15	ctctgccgacaccta
AT4G38910	BPC5	BBR-BPC	AH05G21680.1	AhAPX39	390	419	-	-27.4177	1.75e-06	0.00299	CTAAAAAGAGAGTAAGAAAGAGTAAGAAAG
AT4G38000	DOF4.7	Dof	AH05G21770.1	AhAPX40	259	286	+	15.625	1.76e-06	0.0144	ttttatttactttatttttatccttttc
AT4G36620	GATA19	GATA	AH00G01650.1	AhAPX1	34	44	+	15.9589	1.76e-06	0.0477	ctgatccgatc
AT4G36620	GATA19	GATA	AH11G02950.1	AhAPX91	488	498	-	15.9589	1.76e-06	0.0477	CTGATCCGATC
AT5G45580	PHL11	G2-like	AH08G13980.1	AhAPX60	344	357	-	15.3125	1.76e-06	0.169	AGAAGAATCTTCTG
AT3G47600	MYB94	MYB	AH19G26520.1	AhAPX150	87	105	-	16.1562	1.76e-06	0.0422	TTGATGGTGGTTGTGGTGA
AT1G03840	MGP	C2H2	AH10G22530.1	AhAPX72	115	134	-	16.4531	1.77e-06	0.138	AGGAAAGAGACAAAAATAAA
AT1G03840	MGP	C2H2	AH20G29320.1	AhAPX165	116	135	-	16.4531	1.77e-06	0.138	AGGAAAGAGACAAAAATAAA
AT3G23220	ERF095	ERF	AH19G26520.1	AhAPX150	117	131	-	15.4219	1.77e-06	0.193	TGGTGGTGGTGGTGG
AT3G48160	E2FE	E2F/DP	AH18G22460.1	AhAPX148	358	378	+	12.3971	1.77e-06	0.0704	aaccgtttcttcccgccactt
AT3G48160	E2FE	E2F/DP	AH07G22100.1	AhAPX56	360	380	+	12.3971	1.77e-06	0.0704	aaccgtttcttcccgccactt
AT2G21900	WRKY59	WRKY	AH10G05800.1	AhAPX76	93	104	-	14.8904	1.77e-06	0.134	CAACAGTCAACG
AT2G21900	WRKY59	WRKY	AH20G08720.1	AhAPX159	108	119	-	14.8904	1.77e-06	0.134	CAACAGTCAACG
AT1G25340	MYB116	MYB	AH16G01030.1	AhAPX136	2	16	-	15.6618	1.77e-06	0.095	CTCTAAAGTTAGGCA
AT1G25340	MYB116	MYB	AH06G12640.1	AhAPX46	2	16	-	15.6618	1.77e-06	0.095	CTCTAAAGTTAGGCA
AT1G25340	MYB116	MYB	AH06G12580.1	AhAPX44	5	19	-	15.6618	1.77e-06	0.095	CTCTAAAGTTAGGCA
AT1G49480	REM19	B3	AH19G42570.1	AhAPX153	121	135	+	16.0588	1.77e-06	0.00917	aaaaaaaaaaaaaac
AT1G49480	REM19	B3	AH11G02890.1	AhAPX88	478	492	+	16.0588	1.77e-06	0.00917	aaaaaaaaaaaaaac
AT1G02230	NAC004	NAC	AH16G30440.1	AhAPX132	230	243	-	16.7188	1.77e-06	0.143	CTTGTTTTGTAAGT
AT1G02230	NAC004	NAC	AH06G24710.1	AhAPX41	234	247	-	16.7188	1.77e-06	0.143	CTTGTTTTGTAAGT
AT5G54230	MYB49	MYB	AH07G12590.1	AhAPX53	168	182	-	15.5625	1.78e-06	0.282	TTGGTCACCTACTAC
AT4G38910	BPC5	BBR-BPC	AH05G21680.1	AhAPX39	382	411	-	-27.519	1.78e-06	0.00302	AGAGTAAGAAAGAGTAAGAAAGACACATGC
AT2G40340	DREB2C	ERF	AH06G12600.1	AhAPX45	233	253	+	14.8971	1.79e-06	0.0284	aacgcggccgtcggcggtgag
AT1G75240	ZHD5	ZF-HD	AH16G33620.1	AhAPX134	276	286	+	13.5672	1.79e-06	0.288	ccgtgattagt
AT2G45660	SOC1	MIKC_MADS	AH19G29790.1	AhAPX151	405	425	-	15.913	1.79e-06	0.00322	GGTTCTCCTCTCTCTTTTTTG
AT2G45660	SOC1	MIKC_MADS	AH09G23660.1	AhAPX65	405	425	-	15.913	1.79e-06	0.00322	GGTTCTCCTCTCTCTTTTTTG
AT1G69120	AP1	MIKC_MADS	AH16G01030.1	AhAPX136	95	106	-	15.322	1.79e-06	0.0927	CCGAAAATGGAA
AT1G69120	AP1	MIKC_MADS	AH06G12580.1	AhAPX44	98	109	-	15.322	1.79e-06	0.0927	CCGAAAATGGAA
AT3G23240	ERF1B	ERF	AH11G36340.1	AhAPX85	335	362	+	15.2031	1.81e-06	0.19	tctgtgacgccgccagcattgctagata
AT1G09540	MYB61	MYB	AH14G16990.1	AhAPX117	444	458	-	15.7031	1.81e-06	0.0969	CCCACCTAACACACA
AT2G45660	SOC1	MIKC_MADS	AH04G12400.1	AhAPX30	382	402	+	15.8986	1.82e-06	0.00323	tttcttttttgttttttcctt
AT3G20310	ERF7	ERF	AH19G26520.1	AhAPX150	111	131	+	15.5312	1.83e-06	0.0582	acattaccaccaccaccacca
AT4G21030	DOF4.2	Dof	AH00G03280.1	AhAPX2	195	213	-	15.5938	1.83e-06	0.0704	AAAACAAAAAGGAAAAGTA
AT1G71450	ERF021	ERF	AH19G26520.1	AhAPX150	85	104	+	15.4844	1.83e-06	0.0225	tatcaccacaaccaccatca
AT3G47600	MYB94	MYB	AH13G08510.1	AhAPX102	226	244	+	16.1094	1.84e-06	0.0422	gtttaggtggttgagtgag
AT3G47600	MYB94	MYB	AH03G06180.1	AhAPX19	235	253	+	16.1094	1.84e-06	0.0422	gtttaggtggttgagtgag
AT4G38910	BPC5	BBR-BPC	AH06G26990.1	AhAPX43	399	428	-	-27.6582	1.85e-06	0.00308	GAAGAGGATGAGATAGATAGAGTGTGTTAG
AT5G65130	AT5G65130	ERF	AH19G26520.1	AhAPX150	120	134	+	15.5469	1.85e-06	0.0729	ccaccaccaccagca
AT5G03150	JKD	C2H2	AH14G25410.1	AhAPX105	73	92	-	16.2656	1.85e-06	0.0565	TTTTTATTTGTCTTTATGTT
AT5G05790	AT5G05790	MYB	AH05G21770.1	AhAPX40	287	301	+	15.1406	1.86e-06	0.0579	aatctcatcttgatc
AT5G05790	AT5G05790	MYB	AH15G33980.1	AhAPX121	287	301	+	15.1406	1.86e-06	0.0579	aatctcatcttgatc
AT5G25810	TINY	ERF	AH06G12600.1	AhAPX45	237	251	-	16.4844	1.86e-06	0.15	CACCGCCGACGGCCG
AT4G00270	GEBP	GeBP	AH06G12600.1	AhAPX45	236	243	-	16.3404	1.87e-06	0.305	ACGGCCGC
AT1G28360	ERF12	ERF	AH11G36340.1	AhAPX85	342	349	+	17.8942	1.87e-06	0.136	cgccgcca
AT4G25490	DREB1B	ERF	AH10G06100.1	AhAPX78	439	450	-	16.125	1.87e-06	0.152	GTCACCGACGTG
AT2G45660	SOC1	MIKC_MADS	AH07G22100.1	AhAPX56	250	270	-	15.8696	1.87e-06	0.00329	CTCTTTTATTTTTTTCTTTCT
AT1G22810	ERF019	ERF	AH19G26520.1	AhAPX150	95	109	-	15.9844	1.87e-06	0.0754	GGTGTTGATGGTGGT
AT4G38910	BPC5	BBR-BPC	AH07G19820.1	AhAPX55	420	449	-	-27.7468	1.88e-06	0.0031	AGAGAGAGAGAGTTATGTGGAGTGTGCCAA
AT4G01500	NGA4	B3	AH05G03640.1	AhAPX36	339	354	-	15.3438	1.88e-06	0.303	TTTTTTCAGGTGCTTT
AT1G12630	ERF027	ERF	AH06G12600.1	AhAPX45	243	263	-	16.3281	1.89e-06	0.087	CATCGCCGGACTCACCGCCGA
AT1G68550	ERF118	ERF	AH19G26520.1	AhAPX150	117	131	+	15.5	1.89e-06	0.153	ccaccaccaccacca
AT2G30340	LBD13	LBD	AH06G12600.1	AhAPX45	244	260	-	15.8281	1.9e-06	0.102	CGCCGGACTCACCGCCG
AT4G21030	DOF4.2	Dof	AH04G10990.1	AhAPX29	323	341	+	15.5625	1.9e-06	0.0704	aaaaaaaaaaggaaaacaa
AT1G51700	DOF1.7	Dof	AH14G13430.1	AhAPX115	318	338	+	14.7969	1.9e-06	0.0217	aaaaaaaaaaagaggaaaaca
AT1G10120	BHLH74	bHLH	AH03G06180.1	AhAPX19	320	340	-	16.3014	1.91e-06	0.0761	CGTTAACATCACGTGACACCC
AT5G62940	DOF5.6	Dof	AH04G12400.1	AhAPX30	379	399	-	15	1.91e-06	0.0184	GAAAAAACAAAAAAGAAAAAT
AT1G34180	anac016	NAC	AH19G36370.1	AhAPX152	113	127	+	16.6406	1.93e-06	0.155	cttgaaggccaagta
AT1G34180	anac016	NAC	AH09G31660.1	AhAPX66	115	129	+	16.6406	1.93e-06	0.155	cttgaaggccaagta
AT5G42520	BPC6	BBR-BPC	AH13G58440.1	AhAPX98	82	102	-	9.12329	1.93e-06	0.00427	CTCTCTCTCACACGCTCTCTC
AT5G42520	BPC6	BBR-BPC	AH10G28830.1	AhAPX74	97	117	-	9.12329	1.93e-06	0.00427	CTCTCTCTCACACGCTCTCTC
AT5G42520	BPC6	BBR-BPC	AH18G22460.1	AhAPX148	28	48	+	9.12329	1.93e-06	0.00427	ctcaatctctatctatcttcc
AT2G18300	AT2G18300	bHLH	AH14G25420.1	AhAPX106	225	236	+	16.3	1.93e-06	0.157	agggcacgtgga
AT2G18300	AT2G18300	bHLH	AH04G21680.1	AhAPX21	232	243	+	16.3	1.93e-06	0.157	agggcacgtgga
AT5G65310	ATHB-5	HD-ZIP	AH12G26750.1	AhAPX95	173	183	+	13.9403	1.93e-06	0.185	tcaatcattga
AT1G53910	RAP2-12	ERF	AH11G14080.1	AhAPX92	104	124	-	15.375	1.95e-06	0.31	GGGGCGGAGGGGCGGTGGCGC
AT5G25390	SHN3	ERF	AH19G29790.1	AhAPX151	235	255	+	12.8551	1.95e-06	0.0378	tgttccagcacctcaaccacc
AT5G25390	SHN3	ERF	AH09G23660.1	AhAPX65	236	256	+	12.8551	1.95e-06	0.0378	tgttccagcacctcaaccacc
AT2G22430	ATHB-6	HD-ZIP	AH12G26750.1	AhAPX95	174	184	+	12.8358	1.95e-06	0.0587	caatcattgac
AT2G02080	IDD4	C2H2	AH14G25410.1	AhAPX105	73	89	+	16.1719	1.95e-06	0.0651	aacataaagacaaataa
AT5G66940	DOF5.8	Dof	AH18G07180.1	AhAPX147	90	118	-	15.5781	1.95e-06	0.0248	TCTATTTCTTCTTTTTCTTTTGCTTAAAT
AT5G65130	AT5G65130	ERF	AH19G26520.1	AhAPX150	114	128	+	15.4531	1.96e-06	0.0729	ttaccaccaccacca
AT4G38000	DOF4.7	Dof	AH14G13430.1	AhAPX115	308	335	-	15.5	1.97e-06	0.0153	TTTCCTCTTTTTTTTTTTCCTTTTTTTT
AT1G29160	DOF1.5	Dof	AH11G11700.1	AhAPX87	390	410	+	15.0625	1.97e-06	0.0317	aaaaaaggggaaaaggggaga
AT5G42520	BPC6	BBR-BPC	AH07G22100.1	AhAPX56	400	420	+	9.05479	1.98e-06	0.00431	agcactctcactctctctctc
AT1G51700	DOF1.7	Dof	AH10G22530.1	AhAPX72	372	392	-	14.7656	1.98e-06	0.0217	AAAATGAAAAAGAAAATAACA
AT1G51700	DOF1.7	Dof	AH20G29320.1	AhAPX165	373	393	-	14.7656	1.98e-06	0.0217	AAAATGAAAAAGAAAATAACA
AT1G49480	REM19	B3	AH14G16980.1	AhAPX116	386	400	-	15.9853	1.98e-06	0.00995	AAAAAACAAAAAAAA
AT3G23250	MYB15	MYB	AH10G20050.1	AhAPX80	293	313	+	15.6406	1.98e-06	0.104	cttctactgactcaccaaact
AT1G78700	BEH4	BES1	AH03G01960.1	AhAPX17	153	163	+	16.7812	1.99e-06	0.131	tacacgtgcgg
AT1G78700	BEH4	BES1	AH13G03790.1	AhAPX101	154	164	+	16.7812	1.99e-06	0.131	tacacgtgcgg
AT1G44830	ERF014	ERF	AH19G26520.1	AhAPX150	120	134	+	15.7188	1.99e-06	0.0827	ccaccaccaccagca
AT3G08500	MYB83	MYB	AH19G26520.1	AhAPX150	117	127	-	15.5156	2e-06	0.152	GGTGGTGGTGG
AT3G08500	MYB83	MYB	AH19G26520.1	AhAPX150	120	130	-	15.5156	2e-06	0.152	GGTGGTGGTGG
AT5G17430	BBM	AP2	AH07G22100.1	AhAPX56	249	268	+	15.9494	2e-06	0.00426	aagaaagaaaaaaataaaag
AT5G03790	ATHB-51	HD-ZIP	AH08G15100.1	AhAPX61	146	158	-	15.8923	2e-06	0.163	ATCAATTATTGAT
AT5G42520	BPC6	BBR-BPC	AH18G22460.1	AhAPX148	24	44	+	9.0137	2e-06	0.00432	gtctctcaatctctatctatc
AT5G61600	ERF104	ERF	AH19G26520.1	AhAPX150	115	133	+	14.9844	2.01e-06	0.0997	taccaccaccaccaccagc
AT4G38910	BPC5	BBR-BPC	AH05G21680.1	AhAPX39	392	421	-	-28.1266	2.01e-06	0.00329	AACTAAAAAGAGAGTAAGAAAGAGTAAGAA
AT1G79180	ATMYB63	MYB	AH19G26520.1	AhAPX150	215	235	+	16.0469	2.02e-06	0.0801	caccgtaacccccaaccccct
AT5G17430	BBM	AP2	AH08G16780.1	AhAPX62	99	118	+	15.9367	2.02e-06	0.00426	aaagaaaaagaagaaataga
AT5G17430	BBM	AP2	AH18G07180.1	AhAPX147	99	118	+	15.9367	2.02e-06	0.00426	aaagaaaaagaagaaataga
AT5G49300	GATA16	GATA	AH19G26520.1	AhAPX150	100	126	+	6.52874	2.03e-06	0.0319	catcaacaccaacattaccaccaccac
AT1G54330	ANAC020	NAC	AH20G28770.1	AhAPX164	13	33	-	15.9219	2.03e-06	0.0481	TTTCTTGAATCCTACGTAATC
AT1G54330	ANAC020	NAC	AH05G21770.1	AhAPX40	190	210	-	15.9219	2.03e-06	0.0481	TTTCTTGAATCCTACGTAATC
AT1G54330	ANAC020	NAC	AH15G33980.1	AhAPX121	194	214	-	15.9219	2.03e-06	0.0481	TTTCTTGAATCCTACGTAATC
AT1G54330	ANAC020	NAC	AH10G21960.1	AhAPX81	275	295	-	15.9219	2.03e-06	0.0481	TTTCTTGAATCCTACGTAATC
AT5G47220	ERF2	ERF	AH19G26520.1	AhAPX150	114	134	+	15.0312	2.03e-06	0.102	ttaccaccaccaccaccagca
AT4G36780	BEH2	BES1	AH03G01960.1	AhAPX17	153	163	-	16.6719	2.03e-06	0.132	CCGCACGTGTA
AT4G36780	BEH2	BES1	AH13G03790.1	AhAPX101	154	164	-	16.6719	2.03e-06	0.132	CCGCACGTGTA
AT1G34670	AtMYB93	MYB	AH15G34130.1	AhAPX123	146	166	-	15.375	2.03e-06	0.0646	TGATTGGTGTTAGGTGTACAA
AT3G28910	MYB30	MYB	AH17G18150.1	AhAPX140	203	217	-	15.6406	2.04e-06	0.0602	CAACCAACTACCACT
AT3G28910	MYB30	MYB	AH07G19820.1	AhAPX55	204	218	-	15.6406	2.04e-06	0.0602	CAACCAACTACCACT
AT5G17430	BBM	AP2	AH05G21680.1	AhAPX39	399	418	-	15.9241	2.04e-06	0.00426	TAAAAAGAGAGTAAGAAAGA
AT5G66940	DOF5.8	Dof	AH08G05850.1	AhAPX59	112	140	-	15.5312	2.04e-06	0.0248	TTTTTATTTCTATCTACTTTTATTTTTTA
AT1G29160	DOF1.5	Dof	AH14G08400.1	AhAPX108	322	342	-	15.0312	2.05e-06	0.0317	AAAAAACAAGAAAAGTAAAAG
AT4G27950	CRF4	ERF	AH11G36340.1	AhAPX85	338	358	+	14.1471	2.05e-06	0.046	gtgacgccgccagcattgcta
AT5G60130	AT5G60130	B3	AH14G25410.1	AhAPX105	277	295	+	15.6875	2.05e-06	0.1	atgcaaaaattatgcaaat
AT5G13790	AGL15	MIKC_MADS	AH08G15100.1	AhAPX61	233	251	-	16.0156	2.06e-06	0.322	CTTTCTATTTTTAGTAAAA
AT5G62470	MYB96	MYB	AH19G26520.1	AhAPX150	93	110	-	15.7656	2.06e-06	0.0985	TGGTGTTGATGGTGGTTG
AT3G09735	S1FA3	S1Fa-like	AH20G28750.1	AhAPX163	196	210	+	16.0469	2.06e-06	0.118	ggaataatctagaag
AT5G07310	ERF115	ERF	AH16G25800.1	AhAPX131	388	402	+	15.3125	2.07e-06	0.167	acgccgtccccaccg
AT1G46264	HSFB4	HSF	AH20G28750.1	AhAPX163	196	210	+	15.5205	2.07e-06	0.0897	ggaataatctagaag
AT3G61250	AtMYB17	MYB	AH14G16990.1	AhAPX117	444	458	+	15.9062	2.08e-06	0.11	tgtgtgttaggtggg
AT2G02080	IDD4	C2H2	AH10G22530.1	AhAPX72	118	134	-	16.0781	2.08e-06	0.0651	AGGAAAGAGACAAAAAT
AT2G02080	IDD4	C2H2	AH20G29320.1	AhAPX165	119	135	-	16.0781	2.08e-06	0.0651	AGGAAAGAGACAAAAAT
AT5G43410	ERF096	ERF	AH11G36340.1	AhAPX85	341	350	+	15.2632	2.09e-06	0.17	acgccgccag
AT3G01220	ATHB-20	HD-ZIP	AH04G06960.1	AhAPX31	76	86	-	15.137	2.09e-06	0.157	TCAATAATTGA
AT3G01220	ATHB-20	HD-ZIP	AH08G15100.1	AhAPX61	147	157	+	15.137	2.09e-06	0.157	tcaataattga
AT1G69780	ATHB-13	HD-ZIP	AH04G06960.1	AhAPX31	76	86	-	13.7059	2.09e-06	0.12	TCAATAATTGA
AT1G69780	ATHB-13	HD-ZIP	AH08G15100.1	AhAPX61	147	157	+	13.7059	2.09e-06	0.12	tcaataattga
AT2G44940	ERF034	ERF	AH06G12600.1	AhAPX45	238	252	+	16.3906	2.09e-06	0.251	ggccgtcggcggtga
AT5G42520	BPC6	BBR-BPC	AH06G26990.1	AhAPX43	399	419	+	8.89041	2.1e-06	0.00445	ctaacacactctatctatctc
AT1G72050	TFIIIA	C2H2	AH03G06180.1	AhAPX19	412	430	+	15.042	2.1e-06	0.016	tttcttcttcttcttcttc
AT2G46590	DOF2.5	Dof	AH05G12980.1	AhAPX35	31	41	+	13.8281	2.11e-06	0.108	gaaaaagggaa
AT2G46590	DOF2.5	Dof	AH04G06960.1	AhAPX31	163	173	+	13.8281	2.11e-06	0.108	gaaaaagtgaa
AT2G46590	DOF2.5	Dof	AH01G05770.1	AhAPX9	221	231	+	13.8281	2.11e-06	0.108	gaaaaagggaa
AT5G42520	BPC6	BBR-BPC	AH15G18730.1	AhAPX119	234	254	+	8.84932	2.13e-06	0.00445	ttccctctcttaatctttctc
AT5G44210	ERF9	ERF	AH06G12600.1	AhAPX45	232	252	+	14.5938	2.13e-06	0.0678	gaacgcggccgtcggcggtga
AT3G10480	ANAC050	NAC	AH19G36370.1	AhAPX152	110	125	-	16.5312	2.13e-06	0.168	CTTGGCCTTCAAGTCA
AT3G10480	ANAC050	NAC	AH09G31660.1	AhAPX66	112	127	-	16.5312	2.13e-06	0.168	CTTGGCCTTCAAGTCA
AT1G69570	CDF5	Dof	AH11G02890.1	AhAPX88	66	92	+	15.625	2.14e-06	0.0187	tctacactttttttttttatttaggcc
AT1G77080	AGL27	MIKC_MADS	AH16G01030.1	AhAPX136	92	106	+	16.093	2.14e-06	0.0811	tatttccattttcgg
AT1G77080	AGL27	MIKC_MADS	AH06G12580.1	AhAPX44	95	109	+	16.093	2.14e-06	0.0811	tatttccattttcgg
AT3G47600	MYB94	MYB	AH17G18150.1	AhAPX140	201	219	+	15.9375	2.14e-06	0.0422	aaagtggtagttggttggg
AT3G47600	MYB94	MYB	AH07G19820.1	AhAPX55	202	220	+	15.9375	2.14e-06	0.0422	aaagtggtagttggttggg
AT5G25390	SHN3	ERF	AH19G26520.1	AhAPX150	89	109	+	12.6522	2.14e-06	0.0378	accacaaccaccatcaacacc
AT1G51700	DOF1.7	Dof	AH04G10990.1	AhAPX29	322	342	+	14.7031	2.15e-06	0.022	aaaaaaaaaaaggaaaacaat
AT2G45660	SOC1	MIKC_MADS	AH13G08510.1	AhAPX102	403	423	+	15.7246	2.16e-06	0.00375	cttcatcttcttctttttctt
AT4G38910	BPC5	BBR-BPC	AH07G22100.1	AhAPX56	277	306	-	-28.5063	2.16e-06	0.0035	AAAGTGAGAGTGAAACTGAGAGAGAAAATA
AT2G45680	TCP9	TCP	AH03G01960.1	AhAPX17	159	179	-	13.6912	2.17e-06	0.172	ACGGTTGCAATGGGTTCCGCA
AT2G45680	TCP9	TCP	AH13G03790.1	AhAPX101	160	180	-	13.6912	2.17e-06	0.172	ACGGTTGCAATGGGTTCCGCA
AT5G66940	DOF5.8	Dof	AH10G05810.1	AhAPX77	217	245	-	15.4688	2.17e-06	0.0248	CCTTTTTGTATTTTTGCTTTTGTATATTG
AT1G12630	ERF027	ERF	AH07G16820.1	AhAPX54	244	264	+	16.1406	2.18e-06	0.087	aactcaaatctctgccgacac
AT1G12630	ERF027	ERF	AH18G23730.1	AhAPX143	271	291	+	16.1406	2.18e-06	0.087	aactcaaatctctgccgacac
AT1G27730	ZAT10	C2H2	AH13G48270.1	AhAPX97	233	243	-	13.8308	2.18e-06	0.0702	CACTCCCACTT
AT4G30980	LRL2	bHLH	AH03G06180.1	AhAPX19	317	331	+	15.5116	2.19e-06	0.118	gtggggtgtcacgtg
AT3G04030	MYR2	G2-like	AH08G13980.1	AhAPX60	344	357	-	14.5156	2.2e-06	0.333	AGAAGAATCTTCTG
AT4G11660	HSFB2B	HSF	AH20G28750.1	AhAPX163	122	135	+	16	2.2e-06	0.118	ttctagaagactct
AT1G08810	MYB60	MYB	AH19G26520.1	AhAPX150	52	70	+	15.875	2.2e-06	0.0694	ccaccacaaccaccatcaa
AT3G09735	S1FA3	S1Fa-like	AH17G30310.1	AhAPX137	43	57	-	15.9375	2.2e-06	0.118	GGAATTTTCTGGAAA
AT5G03790	ATHB-51	HD-ZIP	AH04G06960.1	AhAPX31	75	87	+	15.8308	2.2e-06	0.163	ttcaattattgac
AT1G72050	TFIIIA	C2H2	AH03G06180.1	AhAPX19	409	427	+	14.9664	2.2e-06	0.016	ctttttcttcttcttcttc
AT2G46130	WRKY43	WRKY	AH18G15530.1	AhAPX145	269	282	+	15.9844	2.21e-06	0.119	gtcgttgaccattg
AT1G66370	MYB113	MYB	AH11G02950.1	AhAPX91	257	267	+	14.1094	2.21e-06	0.346	tagtccgttat
AT4G38000	DOF4.7	Dof	AH05G04730.1	AhAPX37	27	54	-	15.375	2.21e-06	0.0157	CTTCTTTTCTTTTTTTTATTGCCTTATG
AT1G12610	DREB1F	ERF	AH18G23730.1	AhAPX143	279	293	-	16.3235	2.22e-06	0.179	ACGTGTCGGCAGAGA
AT1G06180	ATMYB13	MYB	AH14G16990.1	AhAPX117	444	458	+	16.0469	2.22e-06	0.0891	tgtgtgttaggtggg
AT2G01570	RGA	GRAS	AH14G16980.1	AhAPX116	385	404	-	15.3714	2.23e-06	0.0081	AAGGAAAAAACAAAAAAAAA
AT5G39760	ZHD10	ZF-HD	AH01G28620.1	AhAPX4	20	41	+	14.6176	2.24e-06	0.0269	aataataattaagaaaaaattt
AT5G39760	ZHD10	ZF-HD	AH01G05760.1	AhAPX8	362	383	-	14.6176	2.24e-06	0.0269	TAGGTTAATTAATAATTAATTA
AT3G27010	TCP20	TCP	AH16G33620.1	AhAPX134	222	242	-	15.3125	2.25e-06	0.179	GAGGTGGGAGTGGGGACCCAT
AT3G27010	TCP20	TCP	AH06G26990.1	AhAPX43	226	246	-	15.3125	2.25e-06	0.179	GAGGTGGGAGTGGGGACCCAT
AT2G28810	DOF2.2	Dof	AH17G06310.1	AhAPX141	214	234	-	15.0469	2.25e-06	0.0339	CTCTCTTCTATTTTCTTTTTT
AT5G52020	ERF025	ERF	AH06G12600.1	AhAPX45	238	252	+	16.1875	2.27e-06	0.122	ggccgtcggcggtga
AT3G28910	MYB30	MYB	AH17G18150.1	AhAPX140	207	221	-	15.5156	2.27e-06	0.0602	GACCCAACCAACTAC
AT3G28910	MYB30	MYB	AH07G19820.1	AhAPX55	208	222	-	15.5156	2.27e-06	0.0602	GACCCAACCAACTAC
AT1G54330	ANAC020	NAC	AH04G21700.1	AhAPX22	336	356	+	15.7188	2.27e-06	0.0481	tttcttccgatacaagttagt
AT3G45170	GATA14	GATA	AH08G13980.1	AhAPX60	401	415	-	14.9375	2.28e-06	0.182	CGTAGATCTGAATTC
AT3G45170	GATA14	GATA	AH00G03280.1	AhAPX2	403	417	-	14.9375	2.28e-06	0.182	CGTAGATCTGAATTC
AT2G40340	DREB2C	ERF	AH11G14080.1	AhAPX92	106	126	-	14.4412	2.28e-06	0.0329	AGGGGGCGGAGGGGCGGTGGC
AT5G62940	DOF5.6	Dof	AH14G13430.1	AhAPX115	315	335	+	14.8594	2.28e-06	0.0194	aggaaaaaaaaaaagaggaaa
AT5G62940	DOF5.6	Dof	AH14G08400.1	AhAPX108	322	342	-	14.8594	2.28e-06	0.0194	AAAAAACAAGAAAAGTAAAAG
AT2G01570	RGA	GRAS	AH14G16990.1	AhAPX117	97	116	+	15.3429	2.28e-06	0.00812	gacaaagggcgaaaggcaga
AT2G01930	BPC1	BBR-BPC	AH07G22100.1	AhAPX56	286	309	-	8.82812	2.29e-06	0.00414	GCGAAAGTGAGAGTGAAACTGAGA
AT4G38910	BPC5	BBR-BPC	AH18G22460.1	AhAPX148	283	312	-	-28.7722	2.29e-06	0.00366	ACGAAGTGAAAGTGAAAGTCACTGAGACAG
AT1G65910	anac028	NAC	AH04G21700.1	AhAPX22	339	354	+	16.1406	2.29e-06	0.121	cttccgatacaagtta
AT4G26640	WRKY20	WRKY	AH10G05800.1	AhAPX76	91	103	+	15.8125	2.3e-06	0.124	tccgttgactgtt
AT4G26640	WRKY20	WRKY	AH20G08720.1	AhAPX159	106	118	+	15.8125	2.3e-06	0.124	tccgttgactgtt
AT4G38000	DOF4.7	Dof	AH05G03640.1	AhAPX36	13	40	+	15.3281	2.31e-06	0.0157	tttggtcctttttctttctttctttttg
AT2G45660	SOC1	MIKC_MADS	AH06G24750.1	AhAPX42	318	338	+	15.6522	2.32e-06	0.00394	tgttactttctttttcctttt
AT2G45660	SOC1	MIKC_MADS	AH13G08510.1	AhAPX102	411	431	+	15.6522	2.32e-06	0.00394	tcttctttttcttcttcttct
AT3G12820	AtMYB10	MYB	AH11G14080.1	AhAPX92	14	29	-	15.9531	2.32e-06	0.0928	AAGTAGGGTTGGTGAA
AT2G35700	ERF038	ERF	AH06G12600.1	AhAPX45	241	255	+	16.1406	2.32e-06	0.375	cgtcggcggtgagtc
AT5G10140	FLC	MIKC_MADS	AH16G01030.1	AhAPX136	91	111	-	15.6471	2.33e-06	0.0765	CTCGGCCGAAAATGGAAATAA
AT5G10140	FLC	MIKC_MADS	AH06G12580.1	AhAPX44	94	114	-	15.6471	2.33e-06	0.0765	CTCGGCCGAAAATGGAAATAA
AT3G02990	HSFA1E	HSF	AH20G28750.1	AhAPX163	126	138	+	16.2188	2.33e-06	0.299	agaagactctaga
AT2G01940	SGR5	C2H2	AH10G22530.1	AhAPX72	119	133	-	16.0469	2.34e-06	0.114	GGAAAGAGACAAAAA
AT2G01940	SGR5	C2H2	AH20G29320.1	AhAPX165	120	134	-	16.0469	2.34e-06	0.114	GGAAAGAGACAAAAA
AT4G38000	DOF4.7	Dof	AH15G33980.1	AhAPX121	251	278	+	15.3125	2.34e-06	0.0157	gatatttattgtttttatttacttttta
AT3G10490	ANAC052	NAC	AH04G21700.1	AhAPX22	335	354	+	15.8356	2.34e-06	0.374	ttttcttccgatacaagtta
AT1G55110	IDD7	C2H2	AH01G05780.1	AhAPX10	140	157	+	15.9688	2.35e-06	0.0912	aagaaaatgacaaaacta
AT1G55110	IDD7	C2H2	AH11G02910.1	AhAPX89	181	198	+	15.9688	2.35e-06	0.0912	aagaaaatgacaaaacta
AT5G51190	ERF105	ERF	AH11G14080.1	AhAPX92	102	116	-	14.8281	2.36e-06	0.222	GGGGCGGTGGCGCGT
AT1G72050	TFIIIA	C2H2	AH13G08510.1	AhAPX102	397	415	+	14.8487	2.36e-06	0.016	ctcctccttcatcttcttc
AT1G72050	TFIIIA	C2H2	AH13G08510.1	AhAPX102	412	430	+	14.8487	2.36e-06	0.016	cttctttttcttcttcttc
AT3G47500	CDF3	Dof	AH13G08510.1	AhAPX102	141	159	-	15.1094	2.36e-06	0.0607	TAAAAACAAAAAGGGCCAG
AT1G19790	SRS7	SRS	AH06G12600.1	AhAPX45	112	134	+	5.83158	2.37e-06	0.35	aaatcctaaaccttgatacctga
AT1G18570	MYB51	MYB	AH11G14080.1	AhAPX92	4	24	+	15.5469	2.37e-06	0.222	ccttctccatttcaccaaccc
AT5G18270	ANAC087	NAC	AH04G21700.1	AhAPX22	336	354	-	16	2.37e-06	0.174	TAACTTGTATCGGAAGAAA
AT2G01570	RGA	GRAS	AH03G06180.1	AhAPX19	404	423	-	15.3	2.37e-06	0.00825	AAGAAGAAGAAAAAGGAGAG
AT1G51700	DOF1.7	Dof	AH01G11780.1	AhAPX7	315	335	+	14.625	2.38e-06	0.0228	gtaaaaaaaaagttgaaaaag
AT1G49480	REM19	B3	AH15G01790.1	AhAPX127	104	118	+	15.75	2.38e-06	0.0116	gtaaaaaaaaaaaaa
AT1G71450	ERF021	ERF	AH19G26520.1	AhAPX150	91	110	+	15.0625	2.38e-06	0.0272	cacaaccaccatcaacacca
AT2G45660	SOC1	MIKC_MADS	AH03G06180.1	AhAPX19	408	428	+	15.6232	2.38e-06	0.00401	cctttttcttcttcttcttct
AT3G13810	AtIDD11	C2H2	AH14G25410.1	AhAPX105	74	94	-	15.5625	2.39e-06	0.0672	TATTTTTATTTGTCTTTATGT
AT5G38800	BZIP43	bZIP	AH19G36370.1	AhAPX152	62	73	-	13.6977	2.4e-06	0.195	TCCATGTCATCA
AT5G38800	BZIP43	bZIP	AH09G31660.1	AhAPX66	63	74	-	13.6977	2.4e-06	0.195	TCCATGTCATCA
AT4G38910	BPC5	BBR-BPC	AH07G19820.1	AhAPX55	462	491	-	-29.038	2.41e-06	0.00381	TAAGTTTCAACTAACGAGAGAGAGAGAGAG
AT1G03800	ERF10	ERF	AH11G14080.1	AhAPX92	94	114	+	14.8594	2.41e-06	0.128	catcacacacgcgccaccgcc
AT3G47620	TCP14	TCP	AH14G13430.1	AhAPX115	378	397	-	7.0814	2.41e-06	0.193	TAGACAAACGTGGGGCGCAC
AT3G47620	TCP14	TCP	AH04G10990.1	AhAPX29	380	399	-	7.0814	2.41e-06	0.193	TAGACAAACGTGGGGCGCAC
AT5G02460	DOF5.1	Dof	AH11G11700.1	AhAPX87	390	410	+	15.3438	2.42e-06	0.0229	aaaaaaggggaaaaggggaga
AT5G25390	SHN3	ERF	AH19G26520.1	AhAPX150	3	23	+	12.3913	2.42e-06	0.0385	accaccactactaccaccacc
AT4G25480	DREB1A	ERF	AH07G16820.1	AhAPX54	253	266	+	15.75	2.43e-06	0.192	ctctgccgacacct
AT4G30080	ARF16	ARF	AH17G30310.1	AhAPX137	409	429	+	8.5	2.43e-06	0.108	atcgcgcttttggcagagaac
AT4G30080	ARF16	ARF	AH08G05850.1	AhAPX59	409	429	+	8.5	2.43e-06	0.108	atcgcgcttttggcagagaac
AT3G55370	OBP3	Dof	AH14G13430.1	AhAPX115	306	326	-	15.2188	2.44e-06	0.0149	TTTTTTTTTCCTTTTTTTTTT
AT3G55370	OBP3	Dof	AH17G11990.1	AhAPX138	321	341	-	15.2188	2.44e-06	0.0149	TTTTCTTTTTTAATTTATTTT
AT2G01570	RGA	GRAS	AH18G22460.1	AhAPX148	409	428	-	15.2714	2.44e-06	0.00829	GAGAGAGAGAGAGAAAGTGC
AT5G22570	WRKY38	WRKY	AH18G15530.1	AhAPX145	270	279	+	15.3333	2.44e-06	0.147	tcgttgacca
AT2G01930	BPC1	BBR-BPC	AH18G22460.1	AhAPX148	17	40	-	8.65625	2.44e-06	0.00437	GATAGAGATTGAGAGACAAAAATT
AT4G38910	BPC5	BBR-BPC	AH18G22460.1	AhAPX148	432	461	-	-29.1392	2.45e-06	0.00383	TCCTTGTTTCTGAGAGAGAGAGAGAGAGAA
AT5G10140	FLC	MIKC_MADS	AH19G24230.1	AhAPX149	57	77	-	15.5882	2.45e-06	0.0765	AATAGCGAAAAATAGAAAGTT
AT1G22810	ERF019	ERF	AH11G14080.1	AhAPX92	106	120	-	15.5312	2.45e-06	0.0791	CGGAGGGGCGGTGGC
AT2G40220	ABI4	ERF	AH16G33620.1	AhAPX134	243	252	+	15.5581	2.45e-06	0.0666	cggtgcaccc
AT2G40220	ABI4	ERF	AH06G26990.1	AhAPX43	247	256	+	15.5581	2.45e-06	0.0666	cggtgcaccc
AT5G02460	DOF5.1	Dof	AH09G20940.1	AhAPX71	382	402	+	15.3281	2.45e-06	0.0229	aaaaaaggagagaagggggag
AT4G00050	UNE10	bHLH	AH14G25420.1	AhAPX106	228	235	-	16.6596	2.46e-06	0.201	CCACGTGC
AT4G00050	UNE10	bHLH	AH04G21680.1	AhAPX21	235	242	-	16.6596	2.46e-06	0.201	CCACGTGC
AT5G62940	DOF5.6	Dof	AH13G08510.1	AhAPX102	90	110	+	14.7969	2.46e-06	0.0199	acaaatagcaaaaagaaaaaa
AT1G54330	ANAC020	NAC	AH16G30440.1	AhAPX132	226	246	-	15.5625	2.48e-06	0.0481	TTTCTTGTTTTGTAAGTTTTC
AT1G54330	ANAC020	NAC	AH06G24710.1	AhAPX41	230	250	-	15.5625	2.48e-06	0.0481	TTTCTTGTTTTGTAAGTTTTC
AT2G22300	CMTA3	CAMTA	AH13G48270.1	AhAPX97	51	59	-	13.883	2.49e-06	0.203	CCGCGTCAG
AT2G22300	CMTA3	CAMTA	AH03G45630.1	AhAPX15	258	266	-	13.883	2.49e-06	0.203	CCGCGTCAG
AT5G41570	WRKY24	WRKY	AH18G15530.1	AhAPX145	270	283	+	16.0625	2.49e-06	0.201	tcgttgaccattgc
AT1G28360	ERF12	ERF	AH14G08450.1	AhAPX112	124	131	+	17.8846	2.49e-06	0.136	cggcgccg
AT1G28360	ERF12	ERF	AH14G08450.1	AhAPX112	124	131	-	17.8846	2.49e-06	0.136	CGGCGCCG
AT5G61600	ERF104	ERF	AH19G26520.1	AhAPX150	112	130	+	14.5625	2.49e-06	0.0997	cattaccaccaccaccacc
AT5G13080	WRKY75	WRKY	AH10G05800.1	AhAPX76	91	103	-	15.8125	2.51e-06	0.198	AACAGTCAACGGA
AT5G13080	WRKY75	WRKY	AH20G08720.1	AhAPX159	106	118	-	15.8125	2.51e-06	0.198	AACAGTCAACGGA
AT2G37590	DOF2.4	Dof	AH14G13430.1	AhAPX115	310	324	-	14.5469	2.51e-06	0.153	TTTTTTTCCTTTTTT
AT5G42520	BPC6	BBR-BPC	AH02G25000.1	AhAPX14	54	74	+	8.38356	2.51e-06	0.00519	ataattttctttctctgactc
AT3G50410	DOF3.4	Dof	AH08G26960.1	AhAPX64	444	464	-	14.5781	2.52e-06	0.0304	TTACCCCCTCATTTCCTTTTT
AT2G45660	SOC1	MIKC_MADS	AH05G04730.1	AhAPX37	37	57	-	15.5652	2.52e-06	0.00419	GGTCTTCTTTTCTTTTTTTTA
AT3G12130	AT3G12130	C3H	AH03G06180.1	AhAPX19	405	418	-	13.5312	2.52e-06	0.197	GAAGAAAAAGGAGA
AT2G31230	ERF15	ERF	AH11G14080.1	AhAPX92	99	113	+	15.0469	2.54e-06	0.41	cacacgcgccaccgc
AT4G38000	DOF4.7	Dof	AH05G21680.1	AhAPX39	391	418	+	15.2188	2.55e-06	0.0159	tttcttactctttcttactctcttttta
AT5G18450	DREB2G	ERF	AH19G26520.1	AhAPX150	3	17	-	15.375	2.55e-06	0.0823	GGTAGTAGTGGTGGT
AT3G24050	GATA1	GATA	AH15G35170.1	AhAPX124	82	96	-	15.5735	2.58e-06	0.044	AAGTTGGTGATGATG
AT5G13910	LEP	ERF	AH19G26520.1	AhAPX150	475	495	-	14.5781	2.58e-06	0.0913	CGTACCGCCGCCCTGCCGTCC
AT1G75490	DREB2D	ERF	AH19G26520.1	AhAPX150	444	458	-	15.3594	2.58e-06	0.113	ACCGCACCACCGCTT
AT4G38000	DOF4.7	Dof	AH16G25780.1	AhAPX130	278	305	-	15.2031	2.58e-06	0.0159	CTTCTTATTTTATTAATTTTACTTTTAA
AT5G07680	NAC079	NAC	AH04G21700.1	AhAPX22	335	355	-	15.6562	2.59e-06	0.403	CTAACTTGTATCGGAAGAAAA
AT1G72050	TFIIIA	C2H2	AH03G06180.1	AhAPX19	210	228	-	14.6891	2.59e-06	0.0169	CCTTCTCCTCACTTCCCTC
AT2G01930	BPC1	BBR-BPC	AH19G26520.1	AhAPX150	174	197	-	8.5	2.59e-06	0.00454	GGGGTACGGTGAGGGGGTGAGGGA
AT2G01930	BPC1	BBR-BPC	AH07G19820.1	AhAPX55	425	448	-	8.5	2.59e-06	0.00454	GAGAGAGAGAGTTATGTGGAGTGT
AT5G38860	BIM3	bHLH	AH14G25420.1	AhAPX106	219	236	+	15.3151	2.61e-06	0.104	tcgtgtagggcacgtgga
AT5G38860	BIM3	bHLH	AH04G21680.1	AhAPX21	226	243	+	15.3151	2.61e-06	0.104	tcgtgtagggcacgtgga
AT1G18960	AT1G18960	MYB_related	AH19G26520.1	AhAPX150	27	48	+	15.5479	2.61e-06	0.0377	accaccaaacaacaacaacacc
AT5G39760	ZHD10	ZF-HD	AH00G01650.1	AhAPX1	420	441	+	14.5147	2.61e-06	0.029	tatattaattaattaataatat
AT1G44830	ERF014	ERF	AH19G26520.1	AhAPX150	114	128	+	15.2344	2.61e-06	0.0827	ttaccaccaccacca
AT1G55110	IDD7	C2H2	AH10G22530.1	AhAPX72	117	134	-	15.7969	2.62e-06	0.0912	AGGAAAGAGACAAAAATA
AT1G55110	IDD7	C2H2	AH20G29320.1	AhAPX165	118	135	-	15.7969	2.62e-06	0.0912	AGGAAAGAGACAAAAATA
AT3G46070	AT3G46070	C2H2	AH07G22100.1	AhAPX56	288	302	+	15.0411	2.63e-06	0.0589	tcagtttcactctca
AT1G10120	BHLH74	bHLH	AH13G08510.1	AhAPX102	308	328	+	15.8356	2.63e-06	0.0836	gtggggggtcacgtgatgtta
AT2G18380	GATA20	GATA	AH00G01650.1	AhAPX1	29	41	-	14.7656	2.63e-06	0.0578	CGGATCAGATTGG
AT4G24470	ZIM	GATA	AH08G13980.1	AhAPX60	320	334	-	15.4844	2.63e-06	0.142	TCTGTGCCGTTCGAT
AT5G45580	PHL11	G2-like	AH02G25000.1	AhAPX14	403	416	+	14.9844	2.64e-06	0.169	aaaagaatattcta
AT2G40340	DREB2C	ERF	AH19G26520.1	AhAPX150	15	35	-	14.1618	2.64e-06	0.035	TTTGGTGGTCTTGGTGGTGGT
AT1G49480	REM19	B3	AH04G09870.1	AhAPX28	481	495	+	15.6324	2.64e-06	0.0124	aaccaaaaaaaaaaa
AT4G16150	CAMTA5	CAMTA	AH11G14080.1	AhAPX92	101	118	-	15.4688	2.64e-06	0.423	GAGGGGCGGTGGCGCGTG
AT5G25190	ERF003	ERF	AH19G26520.1	AhAPX150	438	456	+	14.8438	2.64e-06	0.0897	aagaagaagcggtggtgcg
AT5G63260	AT5G63260	C3H	AH05G12980.1	AhAPX35	31	41	+	13.4844	2.64e-06	0.141	gaaaaagggaa
AT5G63260	AT5G63260	C3H	AH01G05770.1	AhAPX9	221	231	+	13.4844	2.64e-06	0.141	gaaaaagggaa
AT1G68670	HHO2	G2-like	AH13G58450.1	AhAPX99	350	362	+	14.9531	2.64e-06	0.425	gattcagagattc
AT5G01380	GT-3A	Trihelix	AH11G02950.1	AhAPX91	237	253	-	15.8676	2.65e-06	0.414	GACACGTGTAAAAATCT
AT1G28370	ERF11	ERF	AH19G26520.1	AhAPX150	117	131	+	14.9844	2.66e-06	0.229	ccaccaccaccacca
AT4G27950	CRF4	ERF	AH19G26520.1	AhAPX150	1	21	+	13.6029	2.67e-06	0.046	ccaccaccactactaccacca
AT5G18830	SPL7	SBP	AH16G25800.1	AhAPX131	400	409	+	14.7273	2.67e-06	0.401	ccggacggcg
AT5G05550	AT5G05550	Trihelix	AH13G48270.1	AhAPX97	247	261	+	15.875	2.67e-06	0.216	cttctccggtgaaaa
AT1G69570	CDF5	Dof	AH05G21770.1	AhAPX40	262	288	+	15.3594	2.68e-06	0.0209	tatttactttatttttatccttttcaa
AT5G64220	CMTA2	CAMTA	AH06G12600.1	AhAPX45	234	242	-	13.3269	2.69e-06	0.439	CGGCCGCGT
AT2G28810	DOF2.2	Dof	AH05G12980.1	AhAPX35	31	51	-	14.8906	2.69e-06	0.0343	GCCTCCTCTCTTCCCTTTTTC
AT5G67450	AZF1	C2H2	AH07G22100.1	AhAPX56	407	417	-	14.0312	2.69e-06	0.0625	AGAGAGAGTGA
AT5G67450	AZF1	C2H2	AH05G05760.1	AhAPX38	421	431	-	14.0312	2.69e-06	0.0625	TGTGTGAGTGA
AT5G67450	AZF1	C2H2	AH06G24750.1	AhAPX42	486	496	+	14.0312	2.69e-06	0.0625	agagagagtga
AT5G67450	AZF1	C2H2	AH16G30490.1	AhAPX133	486	496	+	14.0312	2.69e-06	0.0625	agagagagtga
AT1G03840	MGP	C2H2	AH14G25410.1	AhAPX105	73	92	+	15.8125	2.69e-06	0.138	aacataaagacaaataaaaa
AT5G17430	BBM	AP2	AH14G08400.1	AhAPX108	330	349	-	15.5949	2.7e-06	0.00556	TAAACAAAAAAAACAAGAAA
AT3G22830	HSFA6B	HSF	AH07G07460.1	AhAPX58	391	405	-	15.7344	2.71e-06	0.119	AGAAGGTTCCGGCAG
AT5G22570	WRKY38	WRKY	AH10G05800.1	AhAPX76	92	101	+	15.3077	2.71e-06	0.147	ccgttgactg
AT5G22570	WRKY38	WRKY	AH20G08720.1	AhAPX159	107	116	+	15.3077	2.71e-06	0.147	ccgttgactg
AT3G50410	DOF3.4	Dof	AH14G13430.1	AhAPX115	300	320	-	14.5156	2.72e-06	0.0304	TTTCCTTTTTTTTTTCTTTTA
AT4G28110	AtMYB41	MYB	AH05G02820.1	AhAPX34	239	253	+	15.3425	2.72e-06	0.217	attgtttacctaaca
AT3G45610	DOF3.2	Dof	AH10G22530.1	AhAPX72	377	395	+	14.6875	2.72e-06	0.0297	ttttctttttcattttttt
AT3G45610	DOF3.2	Dof	AH20G29320.1	AhAPX165	378	396	+	14.6875	2.72e-06	0.0297	ttttctttttcattttttt
AT1G51700	DOF1.7	Dof	AH11G11700.1	AhAPX87	393	413	+	14.5156	2.73e-06	0.023	aaaggggaaaaggggagaagg
AT5G67580	TRB2	MYB_related	AH17G30310.1	AhAPX137	275	293	+	15.8594	2.73e-06	0.212	acatttaaaccctaatacg
AT2G28810	DOF2.2	Dof	AH09G20940.1	AhAPX71	382	402	-	14.875	2.74e-06	0.0343	CTCCCCCTTCTCTCCTTTTTT
AT2G45660	SOC1	MIKC_MADS	AH11G02890.1	AhAPX88	479	499	-	15.4783	2.74e-06	0.00451	TTTGTTTGTTTTTTTTTTTTT
AT3G57600	DREB2F	ERF	AH19G26520.1	AhAPX150	484	494	-	15.2812	2.74e-06	0.0892	GTACCGCCGCC
AT2G01930	BPC1	BBR-BPC	AH01G01000.1	AhAPX6	296	319	-	8.34375	2.75e-06	0.00476	TAGAGGGAGAGAAGAATAAAATGG
AT5G51190	ERF105	ERF	AH11G36340.1	AhAPX85	339	353	-	14.4844	2.75e-06	0.222	ATGCTGGCGGCGTCA
AT1G76870	AT1G76870	Trihelix	AH04G09830.1	AhAPX25	71	84	+	14.7344	2.76e-06	0.433	ttccaaaaccgcca
AT5G17430	BBM	AP2	AH06G24750.1	AhAPX42	320	339	-	15.5696	2.76e-06	0.00561	AAAAAGGAAAAAGAAAGTAA
AT3G14180	ASIL2	Trihelix	AH16G25800.1	AhAPX131	369	379	-	15.8438	2.77e-06	0.225	CCACCGGAAAA
AT5G02460	DOF5.1	Dof	AH14G13430.1	AhAPX115	299	319	+	15.2031	2.77e-06	0.0235	ttaaaagaaaaaaaaaaggaa
AT3G50410	DOF3.4	Dof	AH09G23660.1	AhAPX65	366	386	+	14.5	2.78e-06	0.0304	ttctttccccattttcttttt
AT1G69570	CDF5	Dof	AH04G09850.1	AhAPX27	39	65	-	15.3125	2.79e-06	0.0209	AGTGTACTTTTTTTTCTTCTTCTACTA
AT2G46680	ATHB-7	HD-ZIP	AH09G08990.1	AhAPX67	437	449	-	15.5781	2.79e-06	0.0879	TGAATGATTGATG
AT2G46680	ATHB-7	HD-ZIP	AH19G11940.1	AhAPX154	437	449	-	15.5781	2.79e-06	0.0879	TGAATGATTGATG
AT5G13180	NAC083	NAC	AH20G28770.1	AhAPX164	15	33	-	15.7344	2.8e-06	0.084	TTTCTTGAATCCTACGTAA
AT5G13180	NAC083	NAC	AH05G21770.1	AhAPX40	192	210	-	15.7344	2.8e-06	0.084	TTTCTTGAATCCTACGTAA
AT5G13180	NAC083	NAC	AH15G33980.1	AhAPX121	196	214	-	15.7344	2.8e-06	0.084	TTTCTTGAATCCTACGTAA
AT5G13180	NAC083	NAC	AH10G21960.1	AhAPX81	277	295	-	15.7344	2.8e-06	0.084	TTTCTTGAATCCTACGTAA
AT1G18570	MYB51	MYB	AH10G20050.1	AhAPX80	293	313	+	15.3906	2.8e-06	0.222	cttctactgactcaccaaact
AT1G65620	LBD6	LBD	AH06G12600.1	AhAPX45	252	272	+	14.4688	2.8e-06	0.111	agtccggcgatggcaacgccg
AT5G25190	ERF003	ERF	AH19G26520.1	AhAPX150	119	137	-	14.7344	2.8e-06	0.0897	TGATGCTGGTGGTGGTGGT
AT4G38000	DOF4.7	Dof	AH15G33980.1	AhAPX121	259	286	+	15.1094	2.81e-06	0.016	ttgtttttatttactttttatccttttc
AT4G38000	DOF4.7	Dof	AH14G13430.1	AhAPX115	307	334	-	15.1094	2.81e-06	0.016	TTCCTCTTTTTTTTTTTCCTTTTTTTTT
AT3G08500	MYB83	MYB	AH19G26520.1	AhAPX150	123	133	-	15.1094	2.81e-06	0.152	GCTGGTGGTGG
AT5G52170	HDG7	HD-ZIP	AH19G36370.1	AhAPX152	127	137	+	14.971	2.81e-06	0.139	acaattaatgc
AT5G52170	HDG7	HD-ZIP	AH09G31660.1	AhAPX66	129	139	+	14.971	2.81e-06	0.139	acaattaatgc
AT5G47370	HAT2	HD-ZIP	AH00G01650.1	AhAPX1	396	406	+	13.7812	2.81e-06	0.179	actaatcattg
AT4G00730	ANL2	HD-ZIP	AH19G36370.1	AhAPX152	127	137	-	15.1231	2.81e-06	0.137	GCATTAATTGT
AT4G00730	ANL2	HD-ZIP	AH09G31660.1	AhAPX66	129	139	-	15.1231	2.81e-06	0.137	GCATTAATTGT
AT3G61150	HDG1	HD-ZIP	AH19G36370.1	AhAPX152	127	137	+	14.7538	2.81e-06	0.133	acaattaatgc
AT3G61150	HDG1	HD-ZIP	AH09G31660.1	AhAPX66	129	139	+	14.7538	2.81e-06	0.133	acaattaatgc
AT4G30080	ARF16	ARF	AH14G08480.1	AhAPX113	92	112	+	8.075	2.81e-06	0.108	tttgcgttttttccaaaaaaa
AT1G50640	ERF3	ERF	AH11G14080.1	AhAPX92	101	115	-	14.875	2.82e-06	0.343	GGGCGGTGGCGCGTG
AT3G52440	AT3G52440	Dof	AH04G06960.1	AhAPX31	163	173	+	13.4688	2.82e-06	0.143	gaaaaagtgaa
AT3G21175	GATA24	GATA	AH01G05780.1	AhAPX10	98	112	+	12.2188	2.83e-06	0.0624	acatcatcatcatat
AT5G66940	DOF5.8	Dof	AH01G01000.1	AhAPX6	137	165	-	15.1875	2.83e-06	0.0284	AAACTTTTATATTTTACTTTTTTTTTCAA
AT3G55370	OBP3	Dof	AH16G30490.1	AhAPX133	320	340	+	15.0625	2.84e-06	0.0162	attactttctttttttttttt
AT1G51700	DOF1.7	Dof	AH00G04650.1	AhAPX3	5	25	-	14.4844	2.84e-06	0.023	GGAAAGAAAAAGTACAGAAAG
AT5G46350	WRKY8	WRKY	AH12G26740.1	AhAPX94	139	153	-	15.9531	2.84e-06	0.446	GGTAAAGTCAACCAC
AT3G30530	ATBZIP42	bZIP	AH19G36370.1	AhAPX152	62	73	+	12.4304	2.84e-06	0.112	tgatgacatgga
AT3G30530	ATBZIP42	bZIP	AH09G31660.1	AhAPX66	63	74	+	12.4304	2.84e-06	0.112	tgatgacatgga
AT1G28370	ERF11	ERF	AH11G14080.1	AhAPX92	101	115	+	14.8594	2.84e-06	0.229	cacgcgccaccgccc
AT2G38470	WRKY33	WRKY	AH10G05800.1	AhAPX76	93	103	-	15.4531	2.85e-06	0.228	AACAGTCAACG
AT2G38470	WRKY33	WRKY	AH20G08720.1	AhAPX159	108	118	-	15.4531	2.85e-06	0.228	AACAGTCAACG
AT5G17430	BBM	AP2	AH13G08510.1	AhAPX102	414	433	-	15.5316	2.85e-06	0.0057	CAAGAAGAAGAAGAAAAAGA
AT3G23240	ERF1B	ERF	AH19G26520.1	AhAPX150	470	497	-	14	2.85e-06	0.19	ACCGTACCGCCGCCCTGCCGTCCTGGCG
AT2G18380	GATA20	GATA	AH11G02950.1	AhAPX91	434	446	-	14.7031	2.85e-06	0.0578	CCGATCCGATCTT
AT2G18380	GATA20	GATA	AH11G02950.1	AhAPX91	461	473	-	14.7031	2.85e-06	0.0578	CTGATCGGATCAA
AT1G78080	RAP2-4	ERF	AH19G26520.1	AhAPX150	481	490	-	14.4	2.85e-06	0.272	CGCCGCCCTG
AT1G46264	HSFB4	HSF	AH20G28750.1	AhAPX163	121	135	-	14.8767	2.86e-06	0.0897	AGAGTCTTCTAGAAC
AT1G71450	ERF021	ERF	AH19G26520.1	AhAPX150	53	72	+	14.7656	2.86e-06	0.0285	caccacaaccaccatcaaca
AT1G71450	ERF021	ERF	AH19G26520.1	AhAPX150	88	107	+	14.7656	2.86e-06	0.0285	caccacaaccaccatcaaca
AT5G47220	ERF2	ERF	AH19G26520.1	AhAPX150	111	131	+	14.3594	2.86e-06	0.102	acattaccaccaccaccacca
AT5G13910	LEP	ERF	AH19G26520.1	AhAPX150	116	136	+	14.375	2.87e-06	0.0913	accaccaccaccaccagcatc
AT5G18090	AT5G18090	B3	AH18G15530.1	AhAPX145	27	41	-	14.5068	2.87e-06	0.225	GAAGATGAAGATTAG
AT5G66940	DOF5.8	Dof	AH14G08430.1	AhAPX110	290	318	-	15.1719	2.87e-06	0.0284	TCTATTTTACTATTTACTTTTTAGATGCA
AT3G55370	OBP3	Dof	AH14G13430.1	AhAPX115	301	321	-	15.0469	2.88e-06	0.0162	TTTTCCTTTTTTTTTTCTTTT
AT5G49300	GATA16	GATA	AH19G26520.1	AhAPX150	289	315	-	5.42529	2.88e-06	0.0412	TCTGTTGATGATGATAATGATGACCAT
AT4G38910	BPC5	BBR-BPC	AH14G16990.1	AhAPX117	96	125	+	-29.9873	2.89e-06	0.00448	ggacaaagggcgaaaggcagaggaagacct
AT1G55110	IDD7	C2H2	AH14G25410.1	AhAPX105	73	90	+	15.6406	2.9e-06	0.0912	aacataaagacaaataaa
AT1G44830	ERF014	ERF	AH19G26520.1	AhAPX150	55	69	+	15.0469	2.9e-06	0.0827	ccacaaccaccatca
AT1G44830	ERF014	ERF	AH19G26520.1	AhAPX150	90	104	+	15.0469	2.9e-06	0.0827	ccacaaccaccatca
AT1G27730	ZAT10	C2H2	AH07G22100.1	AhAPX56	295	305	+	13.7385	2.9e-06	0.0732	cactctcactt
AT3G22830	HSFA6B	HSF	AH20G28750.1	AhAPX163	196	210	+	15.6406	2.9e-06	0.119	ggaataatctagaag
AT3G22780	TSO1	CPP	AH17G11990.1	AhAPX138	136	150	+	15.4384	2.91e-06	0.0857	aatataaaatttaaa
AT3G22780	TSO1	CPP	AH07G12530.1	AhAPX51	143	157	+	15.4384	2.91e-06	0.0857	aatataaaatttaaa
AT3G22780	TSO1	CPP	AH07G12530.1	AhAPX51	173	187	-	15.4384	2.91e-06	0.0857	AATATAAAATTTAAA
AT5G25390	SHN3	ERF	AH19G26520.1	AhAPX150	15	35	+	11.9855	2.92e-06	0.0389	accaccaccaagaccaccaaa
AT5G18560	ERF086	ERF	AH14G08450.1	AhAPX112	121	135	-	14.9219	2.93e-06	0.38	ACTACGGCGCCGTGA
AT2G41690	HSFB3	HSF	AH20G28750.1	AhAPX163	121	135	+	15.3165	2.94e-06	0.0789	gttctagaagactct
AT2G01930	BPC1	BBR-BPC	AH17G18150.1	AhAPX140	439	462	-	8.17188	2.94e-06	0.00502	GGGGGGGACTGAGAGAGAGAGTGT
AT3G50410	DOF3.4	Dof	AH19G29790.1	AhAPX151	365	385	+	14.4531	2.94e-06	0.0304	ttcttttcccattttcttttt
AT3G22830	HSFA6B	HSF	AH17G30310.1	AhAPX137	43	57	-	15.625	2.95e-06	0.119	GGAATTTTCTGGAAA
AT1G46264	HSFB4	HSF	AH03G01960.1	AhAPX17	239	253	-	14.8082	2.95e-06	0.0897	AGAAAGTTCTAGTAG
AT1G46264	HSFB4	HSF	AH13G03790.1	AhAPX101	240	254	-	14.8082	2.95e-06	0.0897	AGAAAGTTCTAGTAG
AT5G40330	MYB23	MYB	AH18G15530.1	AhAPX145	373	383	+	13.8529	2.95e-06	0.153	tgggttgttgg
AT3G13810	AtIDD11	C2H2	AH01G05780.1	AhAPX10	141	161	-	15.3438	2.96e-06	0.0672	TTATTAGTTTTGTCATTTTCT
AT3G13810	AtIDD11	C2H2	AH11G02910.1	AhAPX89	182	202	-	15.3438	2.96e-06	0.0672	TTATTAGTTTTGTCATTTTCT
AT4G38000	DOF4.7	Dof	AH14G13430.1	AhAPX115	301	328	-	15.0469	2.97e-06	0.0162	TTTTTTTTTTTCCTTTTTTTTTTCTTTT
AT1G29160	DOF1.5	Dof	AH11G02890.1	AhAPX88	66	86	-	14.7031	2.97e-06	0.0404	AATAAAAAAAAAAAGTGTAGA
AT1G59640	BPE	bHLH	AH03G01960.1	AhAPX17	147	167	-	15.7656	2.97e-06	0.114	GGTTCCGCACGTGTATTTCTC
AT1G59640	BPE	bHLH	AH13G03790.1	AhAPX101	148	168	-	15.7656	2.97e-06	0.114	GGTTCCGCACGTGTATTTCTC
AT5G05790	AT5G05790	MYB	AH07G16820.1	AhAPX54	298	312	+	14.7188	2.98e-06	0.0774	ctcattatcttcacc
AT1G49480	REM19	B3	AH17G18150.1	AhAPX140	290	304	+	15.4706	2.99e-06	0.0128	gaaaaaaaaaaaaat
AT5G02460	DOF5.1	Dof	AH05G12980.1	AhAPX35	31	51	+	15.125	3e-06	0.0235	gaaaaagggaagagaggaggc
AT1G09530	PIF3	bHLH	AH14G25420.1	AhAPX106	226	235	+	15.9219	3e-06	0.244	gggcacgtgg
AT1G09530	PIF3	bHLH	AH04G21680.1	AhAPX21	233	242	+	15.9219	3e-06	0.244	gggcacgtgg
AT3G13810	AtIDD11	C2H2	AH17G18150.1	AhAPX140	245	265	-	15.3281	3e-06	0.0672	TTTTTTATTTTGTCTTTAACG
AT3G13810	AtIDD11	C2H2	AH07G19820.1	AhAPX55	246	266	-	15.3281	3e-06	0.0672	TTTTTTATTTTGTCTTTAACG
AT5G02320	MYB3R5	MYB	AH14G25420.1	AhAPX106	2	16	-	15.6406	3e-06	0.485	TAATGTTGACCGTTG
AT1G51700	DOF1.7	Dof	AH06G24750.1	AhAPX42	318	338	-	14.4375	3.01e-06	0.023	AAAAGGAAAAAGAAAGTAACA
AT1G51700	DOF1.7	Dof	AH01G01000.1	AhAPX6	138	158	+	14.4375	3.01e-06	0.023	tgaaaaaaaaagtaaaatata
AT5G08520	SRM1	MYB	AH05G21680.1	AhAPX39	127	139	-	15.3594	3.01e-06	0.467	AATGAGGATAAGA
AT3G55370	OBP3	Dof	AH15G33990.1	AhAPX122	212	232	+	15	3.01e-06	0.0164	tttactttttatcctttcaat
AT1G69570	CDF5	Dof	AH09G02450.1	AhAPX69	267	293	-	15.2188	3.02e-06	0.0209	CTCTTTCTTTTTATTTATTTATTTTTT
AT1G69570	CDF5	Dof	AH19G03800.1	AhAPX156	270	296	-	15.2188	3.02e-06	0.0209	CTCTTTCTTTTTATTTATTTATTTTTT
AT3G28910	MYB30	MYB	AH03G01960.1	AhAPX17	120	134	+	15.1719	3.02e-06	0.0602	gccacacctaccccc
AT3G28910	MYB30	MYB	AH13G03790.1	AhAPX101	121	135	+	15.1719	3.02e-06	0.0602	gccacacctaccccc
AT3G26790	FUS3	B3	AH04G10990.1	AhAPX29	358	372	-	15.6719	3.02e-06	0.0529	TTATGCATGCATGAC
AT5G16600	MYB43	MYB	AH03G01960.1	AhAPX17	121	133	-	15.5443	3.03e-06	0.163	GGGGTAGGTGTGG
AT5G16600	MYB43	MYB	AH13G03790.1	AhAPX101	122	134	-	15.5443	3.03e-06	0.163	GGGGTAGGTGTGG
AT2G01570	RGA	GRAS	AH04G12400.1	AhAPX30	383	402	-	15.0286	3.03e-06	0.0101	AAGGAAAAAACAAAAAAGAA
AT5G17430	BBM	AP2	AH07G22100.1	AhAPX56	409	428	-	15.4557	3.03e-06	0.00592	GAGAGAGAGAGAGAGAGAGT
AT5G17430	BBM	AP2	AH07G19820.1	AhAPX55	437	456	-	15.4557	3.03e-06	0.00592	GAGAGAGAGAGAGAGAGAGT
AT5G65130	AT5G65130	ERF	AH11G14080.1	AhAPX92	112	126	+	14.6562	3.04e-06	0.0729	gcccctccgccccct
AT2G40340	DREB2C	ERF	AH19G26520.1	AhAPX150	122	142	-	13.8824	3.05e-06	0.0373	GGGCTTGATGCTGGTGGTGGT
AT3G24050	GATA1	GATA	AH19G29790.1	AhAPX151	243	257	-	15.3235	3.05e-06	0.044	ATGGTGGTTGAGGTG
AT3G24050	GATA1	GATA	AH09G23660.1	AhAPX65	244	258	-	15.3235	3.05e-06	0.044	ATGGTGGTTGAGGTG
AT3G22170	FHY3	FAR1	AH16G33620.1	AhAPX134	298	309	-	15.9265	3.07e-06	0.166	TACACGCGCCAC
AT3G22170	FHY3	FAR1	AH06G26990.1	AhAPX43	302	313	-	15.9265	3.07e-06	0.166	TACACGCGCCAC
AT2G24430	ANAC038	NAC	AH08G13980.1	AhAPX60	443	460	+	15.4688	3.07e-06	0.252	tggcgtgtggcgcgaggc
AT1G72740	AT1G72740	MYB_related	AH11G11700.1	AhAPX87	376	390	-	15.6176	3.07e-06	0.248	TTCAAACCCTAACTC
AT1G44830	ERF014	ERF	AH06G12600.1	AhAPX45	244	258	-	14.9375	3.08e-06	0.0827	CCGGACTCACCGCCG
AT1G49480	REM19	B3	AH03G12620.1	AhAPX16	194	208	+	15.4559	3.08e-06	0.0128	aaaaaaaaaaaagaa
AT1G49480	REM19	B3	AH16G30490.1	AhAPX133	326	340	-	15.4559	3.08e-06	0.0128	AAAAAAAAAAAAGAA
AT1G71450	ERF021	ERF	AH19G26520.1	AhAPX150	94	113	+	14.6406	3.09e-06	0.029	aaccaccatcaacaccaaca
AT4G17490	ERF6	ERF	AH06G12600.1	AhAPX45	238	258	-	12.6406	3.09e-06	0.164	CCGGACTCACCGCCGACGGCC
AT1G69010	BIM2	bHLH	AH13G08510.1	AhAPX102	317	331	+	15.7344	3.09e-06	0.0624	cacgtgatgttaacg
AT1G69010	BIM2	bHLH	AH03G06180.1	AhAPX19	326	340	+	15.7344	3.09e-06	0.0624	cacgtgatgttaacg
AT2G01930	BPC1	BBR-BPC	AH15G18730.1	AhAPX119	235	258	-	8.03125	3.1e-06	0.00521	CAATGAGAAAGATTAAGAGAGGGA
AT1G69570	CDF5	Dof	AH19G29790.1	AhAPX151	361	387	+	15.1875	3.1e-06	0.0209	gcatttcttttcccattttctttttct
AT5G18450	DREB2G	ERF	AH06G12600.1	AhAPX45	239	253	+	15.0312	3.1e-06	0.0832	gccgtcggcggtgag
AT3G23210	BHLH34	bHLH	AH16G33620.1	AhAPX134	293	315	-	15.5156	3.1e-06	0.082	GGAGAGTACACGCGCCACCATTG
AT3G23210	BHLH34	bHLH	AH06G26990.1	AhAPX43	297	319	-	15.5156	3.1e-06	0.082	GGAGAGTACACGCGCCACCATTG
AT4G17785	MYB39	MYB	AH14G16990.1	AhAPX117	446	459	+	15.3594	3.11e-06	0.467	tgtgttaggtgggc
AT2G44940	ERF034	ERF	AH07G16820.1	AhAPX54	252	266	-	15.8906	3.11e-06	0.251	AGGTGTCGGCAGAGA
AT4G38910	BPC5	BBR-BPC	AH15G18730.1	AhAPX119	226	255	-	-30.3797	3.11e-06	0.00476	TGAGAAAGATTAAGAGAGGGAAAGAGATAA
AT2G01930	BPC1	BBR-BPC	AH18G22460.1	AhAPX148	7	30	-	8.01562	3.12e-06	0.00521	GAGAGACAAAAATTAAGAGACAAA
AT1G49480	REM19	B3	AH19G42570.1	AhAPX153	118	132	+	15.4412	3.12e-06	0.0128	cgaaaaaaaaaaaaa
AT1G72050	TFIIIA	C2H2	AH13G08510.1	AhAPX102	409	427	+	14.3697	3.13e-06	0.0196	cttcttctttttcttcttc
AT4G27950	CRF4	ERF	AH14G21760.1	AhAPX118	380	400	+	13.2647	3.14e-06	0.046	ctcccaccatcgctgctccca
AT4G27950	CRF4	ERF	AH14G21760.1	AhAPX118	395	415	+	13.2647	3.14e-06	0.046	ctcccaccatcgctgctccca
AT2G45660	SOC1	MIKC_MADS	AH18G07180.1	AhAPX147	94	114	-	15.3333	3.14e-06	0.00505	TTTCTTCTTTTTCTTTTGCTT
AT2G45660	SOC1	MIKC_MADS	AH08G16780.1	AhAPX62	94	114	-	15.3333	3.14e-06	0.00505	TTTCTTCTTTTTCTTTTGCTT
AT4G38000	DOF4.7	Dof	AH14G13430.1	AhAPX115	303	330	-	14.9844	3.14e-06	0.0162	TCTTTTTTTTTTTCCTTTTTTTTTTCTT
AT4G38910	BPC5	BBR-BPC	AH18G22460.1	AhAPX148	20	49	-	-30.4304	3.14e-06	0.00476	TGGAAGATAGATAGAGATTGAGAGACAAAA
AT1G69780	ATHB-13	HD-ZIP	AH10G10440.1	AhAPX75	103	113	-	13.3971	3.15e-06	0.12	TCAATAATTGG
AT1G69780	ATHB-13	HD-ZIP	AH12G26750.1	AhAPX95	458	468	-	13.3971	3.15e-06	0.12	TCAATAATTGG
AT1G77200	ERF037	ERF	AH06G12600.1	AhAPX45	236	249	-	15.9688	3.15e-06	0.446	CCGCCGACGGCCGC
AT4G34410	ERF109	ERF	AH14G08450.1	AhAPX112	124	138	-	15.4844	3.15e-06	0.509	TGTACTACGGCGCCG
AT1G22640	MYB3	MYB	AH14G24560.1	AhAPX104	249	259	+	15.5319	3.16e-06	0.251	tggtaggtacg
AT1G74650	ATY13	MYB	AH17G18150.1	AhAPX140	206	220	-	15.25	3.16e-06	0.166	ACCCAACCAACTACC
AT1G74650	ATY13	MYB	AH07G19820.1	AhAPX55	207	221	-	15.25	3.16e-06	0.166	ACCCAACCAACTACC
AT5G17430	BBM	AP2	AH16G30490.1	AhAPX133	323	342	-	15.4051	3.16e-06	0.00608	AAAAAAAAAAAAAAGAAAGT
AT3G30210	ATMYB121	MYB	AH05G21680.1	AhAPX39	80	93	-	14.6562	3.16e-06	0.249	AAAGTTAGGTAGCA
AT1G73360	HDG11	HD-ZIP	AH19G36370.1	AhAPX152	127	137	-	15.0469	3.17e-06	0.16	GCATTAATTGT
AT1G73360	HDG11	HD-ZIP	AH09G31660.1	AhAPX66	129	139	-	15.0469	3.17e-06	0.16	GCATTAATTGT
AT3G58630	AT3G58630	Trihelix	AH13G48270.1	AhAPX97	246	260	+	15.5312	3.17e-06	0.505	tcttctccggtgaaa
AT5G04340	ZAT6	C2H2	AH10G28820.1	AhAPX73	120	129	-	14.3305	3.18e-06	0.518	TTAACACTAC
AT5G66940	DOF5.8	Dof	AH19G29790.1	AhAPX151	364	392	+	15.0625	3.18e-06	0.0294	tttcttttcccattttctttttctaaaaa
AT4G27950	CRF4	ERF	AH19G26520.1	AhAPX150	13	33	+	13.2353	3.18e-06	0.046	ctaccaccaccaagaccacca
AT4G38000	DOF4.7	Dof	AH06G24750.1	AhAPX42	313	340	+	14.9688	3.18e-06	0.0162	tttaatgttactttctttttcctttttt
AT1G49480	REM19	B3	AH07G22100.1	AhAPX56	251	265	+	15.4118	3.19e-06	0.0128	gaaagaaaaaaataa
AT5G17430	BBM	AP2	AH07G22100.1	AhAPX56	247	266	+	15.3924	3.2e-06	0.00608	aaaagaaagaaaaaaataaa
AT1G70000	AT1G70000	MYB_related	AH12G26740.1	AhAPX94	48	57	-	13.7979	3.2e-06	0.508	ATGGATAAGG
AT2G38880	NF-YB1	NF-YB	AH15G35170.1	AhAPX124	80	88	+	15.8219	3.2e-06	0.157	tccatcatc
AT2G38880	NF-YB1	NF-YB	AH13G09650.1	AhAPX103	356	364	+	15.8219	3.2e-06	0.157	tccatcatc
AT4G38910	BPC5	BBR-BPC	AH13G58440.1	AhAPX98	73	102	+	-30.5316	3.21e-06	0.00476	gattccaaagagagagcgtgtgagagagag
AT4G38910	BPC5	BBR-BPC	AH10G28830.1	AhAPX74	88	117	+	-30.5316	3.21e-06	0.00476	gattccaaagagagagcgtgtgagagagag
AT1G78700	BEH4	BES1	AH03G01960.1	AhAPX17	152	162	-	16.0625	3.22e-06	0.131	CGCACGTGTAT
AT1G78700	BEH4	BES1	AH13G03790.1	AhAPX101	153	163	-	16.0625	3.22e-06	0.131	CGCACGTGTAT
AT1G69570	CDF5	Dof	AH11G11700.1	AhAPX87	384	410	-	15.1406	3.22e-06	0.0209	TCTCCCCTTTTCCCCTTTTTTTCAAAC
AT2G45660	SOC1	MIKC_MADS	AH18G22460.1	AhAPX148	245	265	-	15.3043	3.22e-06	0.00514	TTATTTTTTTTCTTTCTTTTT
AT4G38910	BPC5	BBR-BPC	AH17G18150.1	AhAPX140	430	459	-	-30.557	3.23e-06	0.00476	GGGGACTGAGAGAGAGAGTGTTATGTGGAG
AT3G23250	MYB15	MYB	AH15G35170.1	AhAPX124	76	96	+	15.0781	3.23e-06	0.128	ctcatccatcatcaccaactt
AT5G63090	LOB	LBD	AH19G26520.1	AhAPX150	116	136	+	13.6562	3.24e-06	0.152	accaccaccaccaccagcatc
AT5G47220	ERF2	ERF	AH19G26520.1	AhAPX150	108	128	+	14.1094	3.24e-06	0.102	ccaacattaccaccaccacca
AT4G36780	BEH2	BES1	AH03G01960.1	AhAPX17	152	162	+	15.875	3.24e-06	0.132	atacacgtgcg
AT4G36780	BEH2	BES1	AH13G03790.1	AhAPX101	153	163	+	15.875	3.24e-06	0.132	atacacgtgcg
AT1G64620	DOF1.8	Dof	AH04G10990.1	AhAPX29	321	339	+	14.3125	3.25e-06	0.0658	taaaaaaaaaaaggaaaac
AT1G34670	AtMYB93	MYB	AH07G12590.1	AhAPX53	162	182	+	14.9062	3.25e-06	0.0861	atagtagtagtaggtgaccaa
AT2G37590	DOF2.4	Dof	AH04G06960.1	AhAPX31	163	177	-	14.375	3.26e-06	0.153	TTTCTTCACTTTTTC
AT1G68200	AT1G68200	C3H	AH09G08990.1	AhAPX67	457	471	-	15.3438	3.26e-06	0.263	CCGATAATGGCGCAG
AT1G68200	AT1G68200	C3H	AH19G11940.1	AhAPX154	457	471	-	15.3438	3.26e-06	0.263	CCGATAATGGCGCAG
AT5G45580	PHL11	G2-like	AH17G06310.1	AhAPX141	167	180	-	14.8438	3.26e-06	0.169	GAAGGAATATTTCG
AT4G36900	RAP2-10	ERF	AH16G25800.1	AhAPX131	402	411	-	15.3248	3.26e-06	0.265	CGCGCCGTCC
AT5G42520	BPC6	BBR-BPC	AH13G03790.1	AhAPX101	347	367	+	7.64384	3.26e-06	0.00664	ctccttttttcgctctcactc
AT5G17430	BBM	AP2	AH11G11700.1	AhAPX87	393	412	+	15.3671	3.26e-06	0.00613	aaaggggaaaaggggagaag
AT5G56110	MYB80	MYB	AH11G02890.1	AhAPX88	374	388	+	14.7656	3.27e-06	0.27	gctaattaggtgaga
AT3G24050	GATA1	GATA	AH19G26520.1	AhAPX150	5	19	-	15.2206	3.28e-06	0.044	GTGGTAGTAGTGGTG
AT1G22810	ERF019	ERF	AH19G26520.1	AhAPX150	15	29	-	15.0312	3.28e-06	0.0834	GGTCTTGGTGGTGGT
AT3G23220	ERF095	ERF	AH11G14080.1	AhAPX92	101	115	-	14.1719	3.29e-06	0.193	GGGCGGTGGCGCGTG
AT1G29160	DOF1.5	Dof	AH15G33990.1	AhAPX122	210	230	-	14.6094	3.3e-06	0.0404	TGAAAGGATAAAAAGTAAATA
AT2G33710	AT2G33710	ERF	AH19G26520.1	AhAPX150	117	131	+	14.4375	3.3e-06	0.28	ccaccaccaccacca
AT2G22750	AT2G22750	bHLH	AH14G25420.1	AhAPX106	220	236	+	15.1233	3.3e-06	0.265	cgtgtagggcacgtgga
AT2G22750	AT2G22750	bHLH	AH04G21680.1	AhAPX21	227	243	+	15.1233	3.3e-06	0.265	cgtgtagggcacgtgga
AT5G25390	SHN3	ERF	AH19G26520.1	AhAPX150	86	106	+	11.7101	3.31e-06	0.0389	atcaccacaaccaccatcaac
AT5G66730	IDD1	C2H2	AH01G05780.1	AhAPX10	140	156	+	15.5625	3.33e-06	0.161	aagaaaatgacaaaact
AT5G66730	IDD1	C2H2	AH11G02910.1	AhAPX89	181	197	+	15.5625	3.33e-06	0.161	aagaaaatgacaaaact
AT4G36740	HB-5	HD-ZIP	AH08G15100.1	AhAPX61	144	164	+	15.25	3.33e-06	0.398	atatcaataattgatcactac
AT1G79180	ATMYB63	MYB	AH19G26520.1	AhAPX150	20	40	+	15.3125	3.34e-06	0.106	caccaagaccaccaaacaaca
AT1G72050	TFIIIA	C2H2	AH13G08510.1	AhAPX102	403	421	+	14.2605	3.34e-06	0.0197	cttcatcttcttctttttc
AT1G46264	HSFB4	HSF	AH17G30310.1	AhAPX137	43	57	-	14.5479	3.34e-06	0.0897	GGAATTTTCTGGAAA
AT5G65130	AT5G65130	ERF	AH19G26520.1	AhAPX150	483	497	-	14.4844	3.35e-06	0.0729	ACCGTACCGCCGCCC
AT3G06740	GATA15	GATA	AH19G26520.1	AhAPX150	97	115	+	13.2464	3.36e-06	0.0873	caccatcaacaccaacatt
AT4G38000	DOF4.7	Dof	AH04G06960.1	AhAPX31	157	184	-	14.9062	3.36e-06	0.0166	TATATAATTTCTTCACTTTTTCTTTTTG
AT5G66940	DOF5.8	Dof	AH13G08510.1	AhAPX102	92	120	-	15	3.36e-06	0.0294	TGAAATATTCTTTTTTCTTTTTGCTATTT
AT5G17430	BBM	AP2	AH14G13430.1	AhAPX115	304	323	+	15.3291	3.36e-06	0.00617	agaaaaaaaaaaggaaaaaa
AT5G17430	BBM	AP2	AH10G05800.1	AhAPX76	302	321	-	15.3291	3.36e-06	0.00617	AAGAATAAAGATGAGAGAAG
AT2G17180	ZAT2	C2H2	AH07G07460.1	AhAPX58	360	369	+	14.3905	3.37e-06	0.274	ctcagctgcg
AT2G17180	ZAT2	C2H2	AH07G07460.1	AhAPX58	360	369	-	14.3905	3.37e-06	0.274	CGCAGCTGAG
AT1G08810	MYB60	MYB	AH15G18730.1	AhAPX119	406	424	+	15.375	3.38e-06	0.0763	gattcccaaccatctctcc
AT1G08810	MYB60	MYB	AH05G33570.1	AhAPX32	423	441	+	15.375	3.38e-06	0.0763	gattcccaaccatctctcc
AT3G45170	GATA14	GATA	AH14G16990.1	AhAPX117	149	163	-	14.6719	3.39e-06	0.182	TGTAGATCTCGTTTG
AT3G55370	OBP3	Dof	AH06G24750.1	AhAPX42	324	344	+	14.875	3.39e-06	0.0174	tttctttttcctttttttttt
AT2G01570	RGA	GRAS	AH18G22460.1	AhAPX148	421	440	-	14.9	3.39e-06	0.0111	GAGAGAGAAAGAGAGAGAGA
AT3G10030	AT3G10030	Trihelix	AH13G08510.1	AhAPX102	324	337	+	15.5625	3.4e-06	0.166	tgttaacggcagca
AT3G10030	AT3G10030	Trihelix	AH03G06180.1	AhAPX19	333	346	+	15.5625	3.4e-06	0.166	tgttaacggcagca
AT3G47600	MYB94	MYB	AH17G18150.1	AhAPX140	205	223	+	15.3906	3.4e-06	0.0482	tggtagttggttgggtcat
AT3G47600	MYB94	MYB	AH07G19820.1	AhAPX55	206	224	+	15.3906	3.4e-06	0.0482	tggtagttggttgggtcat
AT4G38910	BPC5	BBR-BPC	AH05G33570.1	AhAPX32	241	270	-	-30.8228	3.4e-06	0.00497	AGATTAACACAAAAAGAAAGTGATTAAGAG
AT1G49480	REM19	B3	AH14G25410.1	AhAPX105	57	71	+	15.3824	3.41e-06	0.0128	caaaaaaaaaaaaac
AT1G49480	REM19	B3	AH11G02890.1	AhAPX88	475	489	+	15.3824	3.41e-06	0.0128	ataaaaaaaaaaaaa
AT3G26790	FUS3	B3	AH12G38300.1	AhAPX96	162	176	-	15.5625	3.41e-06	0.0529	GCATACATGCATGTC
AT3G26790	FUS3	B3	AH16G30440.1	AhAPX132	329	343	+	15.5625	3.41e-06	0.0529	acatacatgcataat
AT3G20310	ERF7	ERF	AH19G26520.1	AhAPX150	114	134	+	14.4688	3.41e-06	0.0827	ttaccaccaccaccaccagca
AT1G75490	DREB2D	ERF	AH19G26520.1	AhAPX150	120	134	+	14.875	3.41e-06	0.113	ccaccaccaccagca
AT1G46768	RAP2-1	ERF	AH06G12600.1	AhAPX45	240	252	+	15.7656	3.42e-06	0.277	ccgtcggcggtga
AT5G17430	BBM	AP2	AH04G09790.1	AhAPX24	203	222	-	15.3038	3.43e-06	0.00622	TAAAAAAAAAAAAAAATAGA
AT5G39760	ZHD10	ZF-HD	AH15G01790.1	AhAPX127	184	205	+	14.3235	3.44e-06	0.0354	aattataattaattaaattatt
AT3G55370	OBP3	Dof	AH13G48270.1	AhAPX97	292	312	+	14.8594	3.44e-06	0.0174	ctaactttttattgttttttc
AT5G25390	SHN3	ERF	AH16G33620.1	AhAPX134	229	249	+	11.6232	3.45e-06	0.0389	cccactcccacctccggtgca
AT5G25390	SHN3	ERF	AH06G26990.1	AhAPX43	233	253	+	11.6232	3.45e-06	0.0389	cccactcccacctccggtgca
AT5G44210	ERF9	ERF	AH14G21760.1	AhAPX118	383	403	-	13.6719	3.45e-06	0.0784	TGGTGGGAGCAGCGATGGTGG
AT5G44210	ERF9	ERF	AH14G21760.1	AhAPX118	398	418	-	13.6719	3.45e-06	0.0784	TGGTGGGAGCAGCGATGGTGG
AT1G72050	TFIIIA	C2H2	AH05G02820.1	AhAPX34	424	442	+	14.2017	3.45e-06	0.0197	cttcttcctcatcactttc
AT4G06746	RAP2-9	ERF	AH11G14080.1	AhAPX92	99	117	+	15.9375	3.45e-06	0.553	cacacgcgccaccgcccct
AT3G30530	ATBZIP42	bZIP	AH13G08510.1	AhAPX102	289	300	-	11.6203	3.46e-06	0.112	TTGTGACGTGTC
AT3G30530	ATBZIP42	bZIP	AH03G06180.1	AhAPX19	298	309	-	11.6203	3.46e-06	0.112	TTGTGACGTGTC
AT1G49480	REM19	B3	AH14G08430.1	AhAPX110	34	48	+	15.3676	3.46e-06	0.0128	aaaaaaaaaaaacaa
AT1G49480	REM19	B3	AH11G02890.1	AhAPX88	480	494	+	15.3676	3.46e-06	0.0128	aaaaaaaaaaaacaa
AT4G01680	MYB55	MYB	AH19G42570.1	AhAPX153	160	173	+	15.3906	3.47e-06	0.0529	tcacaacaaccact
AT3G01470	HAT5	HD-ZIP	AH04G06960.1	AhAPX31	76	86	-	14.7206	3.48e-06	0.255	TCAATAATTGA
AT3G01470	HAT5	HD-ZIP	AH08G15100.1	AhAPX61	147	157	+	14.7206	3.48e-06	0.255	tcaataattga
AT5G11260	HY5	bZIP	AH06G20840.1	AhAPX50	313	327	+	15.2188	3.48e-06	0.562	tttggttacgtggca
AT2G45660	SOC1	MIKC_MADS	AH03G06180.1	AhAPX19	411	431	+	15.2174	3.49e-06	0.00551	ttttcttcttcttcttcttct
AT4G38910	BPC5	BBR-BPC	AH07G22100.1	AhAPX56	285	314	-	-30.9494	3.49e-06	0.00498	ACGAAGCGAAAGTGAGAGTGAAACTGAGAG
AT5G62470	MYB96	MYB	AH19G26520.1	AhAPX150	159	176	-	15.0938	3.5e-06	0.0985	GGAGTGGGGTGAGGGGTG
AT1G53170	ERF8	ERF	AH11G14080.1	AhAPX92	100	114	+	14.625	3.5e-06	0.281	acacgcgccaccgcc
AT4G21030	DOF4.2	Dof	AH17G06350.1	AhAPX142	150	168	+	15	3.51e-06	0.104	gagaaaaaaaggtgataaa
AT4G38910	BPC5	BBR-BPC	AH03G06180.1	AhAPX19	400	429	-	-30.9747	3.51e-06	0.00498	AAGAAGAAGAAGAAGAAAAAGGAGAGTGAG
AT3G50260	ERF011	ERF	AH06G12600.1	AhAPX45	244	258	-	15.3594	3.51e-06	0.167	CCGGACTCACCGCCG
AT3G04060	anac046	NAC	AH04G21700.1	AhAPX22	334	354	-	15.1406	3.52e-06	0.542	TAACTTGTATCGGAAGAAAAA
AT2G40340	DREB2C	ERF	AH19G26520.1	AhAPX150	213	233	-	13.6029	3.52e-06	0.04	GGGGTTGGGGGTTACGGTGAG
AT5G02460	DOF5.1	Dof	AH07G22100.1	AhAPX56	249	269	+	14.9531	3.54e-06	0.0235	aagaaagaaaaaaataaaaga
AT4G38910	BPC5	BBR-BPC	AH07G22100.1	AhAPX56	275	304	-	-31.0253	3.54e-06	0.00498	AGTGAGAGTGAAACTGAGAGAGAAAATAAA
AT5G62470	MYB96	MYB	AH19G26520.1	AhAPX150	255	272	-	15.0781	3.54e-06	0.0985	AGAAGCGGGTGGAGGGTT
AT1G64620	DOF1.8	Dof	AH15G33990.1	AhAPX122	210	228	-	14.25	3.54e-06	0.0658	AAAGGATAAAAAGTAAATA
AT1G64620	DOF1.8	Dof	AH15G33980.1	AhAPX121	266	284	-	14.25	3.54e-06	0.0658	AAAGGATAAAAAGTAAATA
AT4G38910	BPC5	BBR-BPC	AH18G22460.1	AhAPX148	281	310	-	-31.038	3.54e-06	0.00498	GAAGTGAAAGTGAAAGTCACTGAGACAGAA
AT3G03200	NAC045	NAC	AH04G21700.1	AhAPX22	336	351	-	15.6875	3.55e-06	0.571	CTTGTATCGGAAGAAA
AT4G27950	CRF4	ERF	AH16G25800.1	AhAPX131	401	421	-	13	3.55e-06	0.0471	ACTAAGCCGTCGCGCCGTCCG
AT4G18890	BEH3	BES1	AH03G01960.1	AhAPX17	153	163	+	15.7812	3.57e-06	0.172	tacacgtgcgg
AT4G18890	BEH3	BES1	AH13G03790.1	AhAPX101	154	164	+	15.7812	3.57e-06	0.172	tacacgtgcgg
AT2G01570	RGA	GRAS	AH18G22460.1	AhAPX148	423	442	-	14.8429	3.57e-06	0.0114	GAGAGAGAGAAAGAGAGAGA
AT5G61600	ERF104	ERF	AH06G12600.1	AhAPX45	239	257	-	13.8281	3.58e-06	0.115	CGGACTCACCGCCGACGGC
AT1G59640	BPE	bHLH	AH03G06180.1	AhAPX19	319	339	+	15.5312	3.59e-06	0.114	ggggtgtcacgtgatgttaac
AT5G18270	ANAC087	NAC	AH15G33990.1	AhAPX122	138	156	+	15.2969	3.59e-06	0.174	ttacgtagggttcaagaaa
AT3G23220	ERF095	ERF	AH06G12600.1	AhAPX45	234	248	-	13.9844	3.6e-06	0.193	CGCCGACGGCCGCGT
AT4G38910	BPC5	BBR-BPC	AH17G18150.1	AhAPX140	428	457	-	-31.1392	3.61e-06	0.00502	GGACTGAGAGAGAGAGTGTTATGTGGAGTG
AT1G06280	LBD2	LBD	AH06G12600.1	AhAPX45	246	260	+	15.1406	3.61e-06	0.194	gcggtgagtccggcg
AT2G01940	SGR5	C2H2	AH12G26750.1	AhAPX95	41	55	+	15.5312	3.61e-06	0.114	tgcataagacaaaat
AT5G42520	BPC6	BBR-BPC	AH19G26520.1	AhAPX150	169	189	+	7.34247	3.62e-06	0.00727	cccactccctcaccccctcac
AT4G01680	MYB55	MYB	AH19G26520.1	AhAPX150	87	100	+	15.3438	3.62e-06	0.0529	tcaccacaaccacc
AT4G01680	MYB55	MYB	AH03G01960.1	AhAPX17	121	134	+	15.3438	3.62e-06	0.0529	ccacacctaccccc
AT4G01680	MYB55	MYB	AH13G03790.1	AhAPX101	122	135	+	15.3438	3.62e-06	0.0529	ccacacctaccccc
AT1G22810	ERF019	ERF	AH06G12600.1	AhAPX45	236	250	+	14.8594	3.62e-06	0.0834	gcggccgtcggcggt
AT3G23240	ERF1B	ERF	AH07G07460.1	AhAPX58	382	409	+	13.2969	3.62e-06	0.19	ctcctgcagctgccggaaccttctggcc
AT3G20310	ERF7	ERF	AH14G21760.1	AhAPX118	386	406	+	14.3594	3.63e-06	0.0827	ccatcgctgctcccaccatcg
AT1G53230	TCP3	TCP	AH16G25800.1	AhAPX131	374	386	-	15.2969	3.64e-06	0.589	TTTGGGTCCACCG
AT3G50410	DOF3.4	Dof	AH18G07180.1	AhAPX147	97	117	-	14.2812	3.64e-06	0.0332	CTATTTCTTCTTTTTCTTTTG
AT3G50410	DOF3.4	Dof	AH08G16780.1	AhAPX62	97	117	-	14.2812	3.64e-06	0.0332	CTATTTCTTCTTTTTCTTTTG
AT1G27730	ZAT10	C2H2	AH15G00780.1	AhAPX120	440	450	+	13.5538	3.65e-06	0.0732	ctctcccactc
AT1G27730	ZAT10	C2H2	AH05G04730.1	AhAPX37	440	450	+	13.5538	3.65e-06	0.0732	ctctcccactc
AT5G49330	MYB111	MYB	AH14G24560.1	AhAPX104	249	258	+	15.1442	3.65e-06	0.264	tggtaggtac
AT4G38000	DOF4.7	Dof	AH20G14810.1	AhAPX166	269	296	-	14.8125	3.65e-06	0.0174	CTTTATTTTATTGTTATATTTCTTTTTT
AT5G17430	BBM	AP2	AH10G22530.1	AhAPX72	378	397	-	15.2278	3.65e-06	0.00654	TAAAAAAAATGAAAAAGAAA
AT1G29160	DOF1.5	Dof	AH00G04650.1	AhAPX3	8	28	-	14.5156	3.65e-06	0.0404	TAGGGAAAGAAAAAGTACAGA
AT1G29160	DOF1.5	Dof	AH13G08510.1	AhAPX102	141	161	-	14.5156	3.65e-06	0.0404	GTTAAAAACAAAAAGGGCCAG
AT3G55370	OBP3	Dof	AH18G22460.1	AhAPX148	246	266	-	14.7969	3.65e-06	0.0179	TTTATTTTTTTTCTTTCTTTT
AT1G16490	MYB58	MYB	AH14G16990.1	AhAPX117	446	460	+	15.2812	3.66e-06	0.127	tgtgttaggtgggca
AT5G45300	BMY2	BES1	AH03G01960.1	AhAPX17	149	163	-	15.1094	3.66e-06	0.234	CCGCACGTGTATTTC
AT5G45300	BMY2	BES1	AH13G03790.1	AhAPX101	150	164	-	15.1094	3.66e-06	0.234	CCGCACGTGTATTTC
AT5G47230	ERF5	ERF	AH19G26520.1	AhAPX150	120	134	+	14.0469	3.66e-06	0.197	ccaccaccaccagca
AT4G18880	HSFA4A	HSF	AH20G28750.1	AhAPX163	90	108	-	15.0156	3.66e-06	0.146	TTTGGAAACTTCTAGGAGA
AT5G54230	MYB49	MYB	AH05G02820.1	AhAPX34	240	254	+	14.8906	3.66e-06	0.291	ttgtttacctaacaa
AT3G47600	MYB94	MYB	AH03G01960.1	AhAPX17	118	136	-	15.2969	3.67e-06	0.0482	GCGGGGGTAGGTGTGGCAT
AT3G47600	MYB94	MYB	AH13G03790.1	AhAPX101	119	137	-	15.2969	3.67e-06	0.0482	GCGGGGGTAGGTGTGGCAT
AT5G13080	WRKY75	WRKY	AH18G15530.1	AhAPX145	269	281	-	15.3906	3.67e-06	0.198	AATGGTCAACGAC
AT4G17980	anac071	NAC	AH19G36370.1	AhAPX152	111	125	+	15.375	3.68e-06	0.271	gacttgaaggccaag
AT4G17980	anac071	NAC	AH09G31660.1	AhAPX66	113	127	+	15.375	3.68e-06	0.271	gacttgaaggccaag
AT5G65310	ATHB-5	HD-ZIP	AH04G06960.1	AhAPX31	76	86	-	13.7015	3.68e-06	0.185	TCAATAATTGA
AT5G65310	ATHB-5	HD-ZIP	AH08G15100.1	AhAPX61	147	157	+	13.7015	3.68e-06	0.185	tcaataattga
AT2G45660	SOC1	MIKC_MADS	AH18G05400.1	AhAPX146	368	388	+	15.1594	3.68e-06	0.00554	ttttacttttttttttctttc
AT1G75080	BZR1	BES1	AH03G01960.1	AhAPX17	152	171	+	15.1094	3.68e-06	0.147	atacacgtgcggaacccatt
AT1G75080	BZR1	BES1	AH13G03790.1	AhAPX101	153	172	+	15.1094	3.68e-06	0.147	atacacgtgcggaacccatt
AT4G25480	DREB1A	ERF	AH06G12600.1	AhAPX45	238	251	-	15.3906	3.69e-06	0.192	CACCGCCGACGGCC
AT2G18380	GATA20	GATA	AH11G02950.1	AhAPX91	434	446	+	14.5312	3.7e-06	0.0665	aagatcggatcgg
AT5G25190	ERF003	ERF	AH19G26520.1	AhAPX150	113	131	-	14.2188	3.7e-06	0.0985	TGGTGGTGGTGGTGGTAAT
AT5G62940	DOF5.6	Dof	AH11G02890.1	AhAPX88	3	23	-	14.4531	3.7e-06	0.0284	AAAAAAAAAAAAAAGTATAAG
AT1G72050	TFIIIA	C2H2	AH19G26520.1	AhAPX150	163	181	+	14.084	3.7e-06	0.0197	cctcaccccactccctcac
AT1G72050	TFIIIA	C2H2	AH19G26520.1	AhAPX150	233	251	+	14.084	3.7e-06	0.0197	cctcaccccactccctcac
AT3G10500	NAC053	NAC	AH19G36370.1	AhAPX152	110	126	+	14.8125	3.7e-06	0.285	tgacttgaaggccaagt
AT3G10500	NAC053	NAC	AH09G31660.1	AhAPX66	112	128	+	14.8125	3.7e-06	0.285	tgacttgaaggccaagt
AT3G11280	AT3G11280	MYB	AH20G28770.1	AhAPX164	94	107	+	14.375	3.7e-06	0.293	aatcttatcttaat
AT3G11280	AT3G11280	MYB	AH10G21960.1	AhAPX81	356	369	+	14.375	3.7e-06	0.293	aatcttatcttaat
AT1G51700	DOF1.7	Dof	AH18G05400.1	AhAPX146	364	384	-	14.2656	3.71e-06	0.0263	GAAAAAAAAAAGTAAAATATT
AT5G62470	MYB96	MYB	AH19G26520.1	AhAPX150	58	75	-	15.0156	3.71e-06	0.0985	TGTTGTTGATGGTGGTTG
AT4G37180	HHO5	G2-like	AH08G13980.1	AhAPX60	344	354	+	14.5	3.72e-06	0.569	cagaagattct
AT2G28810	DOF2.2	Dof	AH09G23660.1	AhAPX65	367	387	+	14.5938	3.72e-06	0.0431	tctttccccattttctttttc
AT5G17430	BBM	AP2	AH20G14810.1	AhAPX166	178	197	-	15.2025	3.73e-06	0.00659	GATAAAATGAAAAAAAAAAA
AT2G04038	AtbZIP48	bZIP	AH13G08510.1	AhAPX102	289	302	+	13.6875	3.73e-06	0.201	gacacgtcacaagt
AT2G04038	AtbZIP48	bZIP	AH03G06180.1	AhAPX19	298	311	+	13.6875	3.73e-06	0.201	gacacgtcacaagt
AT2G45660	SOC1	MIKC_MADS	AH14G13430.1	AhAPX115	313	333	-	15.1449	3.73e-06	0.00554	TCCTCTTTTTTTTTTTCCTTT
AT2G45660	SOC1	MIKC_MADS	AH18G22460.1	AhAPX148	409	429	+	15.1449	3.73e-06	0.00554	gcactttctctctctctctct
AT1G06160	ERF094	ERF	AH11G36340.1	AhAPX85	342	349	+	16.1064	3.73e-06	0.356	cgccgcca
AT3G04070	NAC047	NAC	AH04G12400.1	AhAPX30	78	92	-	14.4531	3.74e-06	0.294	AAGTGCCGTGATGCA
AT3G04070	NAC047	NAC	AH14G16980.1	AhAPX116	86	100	-	14.4531	3.74e-06	0.294	AAGTGCCGTGATGCA
AT5G06100	MYB33	MYB	AH12G26750.1	AhAPX95	136	146	+	13.4844	3.74e-06	0.578	ctaaccgacta
AT5G41570	WRKY24	WRKY	AH10G05800.1	AhAPX76	92	105	+	15.5312	3.74e-06	0.201	ccgttgactgttga
AT5G41570	WRKY24	WRKY	AH20G08720.1	AhAPX159	107	120	+	15.5312	3.74e-06	0.201	ccgttgactgttga
AT5G02460	DOF5.1	Dof	AH10G22530.1	AhAPX72	367	387	-	14.8906	3.75e-06	0.0235	GAAAAAGAAAATAACAACAAA
AT5G02460	DOF5.1	Dof	AH20G29320.1	AhAPX165	368	388	-	14.8906	3.75e-06	0.0235	GAAAAAGAAAATAACAACAAA
AT5G02460	DOF5.1	Dof	AH13G08510.1	AhAPX102	91	111	+	14.8906	3.75e-06	0.0235	caaatagcaaaaagaaaaaag
AT5G67450	AZF1	C2H2	AH17G18150.1	AhAPX140	439	449	-	13.875	3.76e-06	0.0765	AGAGAGAGTGT
AT5G12870	MYB46	MYB	AH05G21680.1	AhAPX39	82	91	-	14.9712	3.76e-06	0.614	AGTTAGGTAG
AT1G49480	REM19	B3	AH16G30490.1	AhAPX133	325	339	-	15.2794	3.77e-06	0.0136	AAAAAAAAAAAGAAA
AT4G25470	DREB1C	ERF	AH07G16820.1	AhAPX54	252	266	+	15.7344	3.77e-06	0.452	tctctgccgacacct
AT5G25810	TINY	ERF	AH18G23730.1	AhAPX143	280	294	+	15.5781	3.77e-06	0.203	ctctgccgacacgta
AT2G45660	SOC1	MIKC_MADS	AH11G02890.1	AhAPX88	476	496	-	15.1304	3.78e-06	0.00554	GTTTGTTTTTTTTTTTTTTTA
AT1G51700	DOF1.7	Dof	AH14G08400.1	AhAPX108	319	339	-	14.25	3.78e-06	0.0263	AAACAAGAAAAGTAAAAGATC
AT1G64620	DOF1.8	Dof	AH17G06350.1	AhAPX142	148	166	+	14.2031	3.78e-06	0.0658	aagagaaaaaaaggtgata
AT2G01930	BPC1	BBR-BPC	AH19G26520.1	AhAPX150	202	225	-	7.5	3.78e-06	0.00625	GGGTTACGGTGAGGGAGTGAGGGG
AT5G67190	ERF010	ERF	AH19G26520.1	AhAPX150	117	131	+	15.3438	3.78e-06	0.229	ccaccaccaccacca
AT2G21900	WRKY59	WRKY	AH18G15530.1	AhAPX145	271	282	-	14.4384	3.78e-06	0.134	CAATGGTCAACG
AT1G77640	ERF013	ERF	AH19G26520.1	AhAPX150	116	136	-	15.0625	3.79e-06	0.201	GATGCTGGTGGTGGTGGTGGT
AT5G07310	ERF115	ERF	AH19G26520.1	AhAPX150	52	66	+	14.2812	3.79e-06	0.204	ccaccacaaccacca
AT2G45660	SOC1	MIKC_MADS	AH19G29790.1	AhAPX151	367	387	+	15.1159	3.83e-06	0.00554	cttttcccattttctttttct
AT1G32510	ANAC011	NAC	AH15G33990.1	AhAPX122	137	157	+	14.3529	3.83e-06	0.199	attacgtagggttcaagaaat
AT2G01930	BPC1	BBR-BPC	AH05G21680.1	AhAPX39	397	420	-	7.45312	3.85e-06	0.00629	ACTAAAAAGAGAGTAAGAAAGAGT
AT3G13810	AtIDD11	C2H2	AH17G11990.1	AhAPX138	346	366	-	15.0625	3.86e-06	0.0755	TATTTTTTCTTGTCTGCTTGT
AT1G69570	CDF5	Dof	AH06G00870.1	AhAPX48	466	492	-	14.9219	3.86e-06	0.0239	TTTCTTCTTTTTCTATCTTCTTTCATT
AT1G10120	BHLH74	bHLH	AH03G06180.1	AhAPX19	317	337	+	15.2329	3.87e-06	0.103	gtggggtgtcacgtgatgtta
AT1G49720	ABF1	bZIP	AH13G08510.1	AhAPX102	258	276	-	11.2907	3.87e-06	0.155	GGTCACATGGCACGCACCT
AT1G49720	ABF1	bZIP	AH03G06180.1	AhAPX19	267	285	-	11.2907	3.87e-06	0.155	GGTCACATGGCACGCACCT
AT3G22780	TSO1	CPP	AH15G01790.1	AhAPX127	159	173	-	15.1781	3.87e-06	0.0951	AATTTTAAATTTAAA
AT5G66940	DOF5.8	Dof	AH05G03640.1	AhAPX36	18	46	+	14.8438	3.87e-06	0.032	tcctttttctttctttctttttgaaacac
AT2G45660	SOC1	MIKC_MADS	AH18G22460.1	AhAPX148	251	271	-	15.1014	3.88e-06	0.00554	CCTCTTTTATTTTTTTTCTTT
AT2G45660	SOC1	MIKC_MADS	AH13G08510.1	AhAPX102	400	420	+	15.1014	3.88e-06	0.00554	ctccttcatcttcttcttttt
AT5G62320	MYB99	MYB	AH11G14080.1	AhAPX92	13	25	+	14.8906	3.88e-06	0.152	tttcaccaaccct
AT4G31800	WRKY18	WRKY	AH10G05800.1	AhAPX76	93	103	-	14.625	3.9e-06	0.158	AACAGTCAACG
AT4G31800	WRKY18	WRKY	AH20G08720.1	AhAPX159	108	118	-	14.625	3.9e-06	0.158	AACAGTCAACG
AT2G42200	SPL9	SBP	AH14G25430.1	AhAPX107	356	366	+	13.0938	3.9e-06	0.635	attgtacggtt
AT5G63090	LOB	LBD	AH06G12600.1	AhAPX45	254	274	+	13.2969	3.9e-06	0.152	tccggcgatggcaacgccgat
AT5G25390	SHN3	ERF	AH14G21760.1	AhAPX118	376	396	+	11.3478	3.9e-06	0.0389	ggcactcccaccatcgctgct
AT4G10350	BRN2	NAC	AH16G30440.1	AhAPX132	226	246	+	15.1094	3.91e-06	0.0864	gaaaacttacaaaacaagaaa
AT4G10350	BRN2	NAC	AH06G24710.1	AhAPX41	230	250	+	15.1094	3.91e-06	0.0864	gaaaacttacaaaacaagaaa
AT5G02460	DOF5.1	Dof	AH15G00780.1	AhAPX120	189	209	-	14.8438	3.92e-06	0.0235	AAAAAAGAGAGGGGTAAAAGA
AT5G02460	DOF5.1	Dof	AH05G04730.1	AhAPX37	189	209	-	14.8438	3.92e-06	0.0235	AAAAAAGAGAGGGGTAAAAGA
AT5G17430	BBM	AP2	AH10G22530.1	AhAPX72	380	399	-	15.1392	3.92e-06	0.00686	AATAAAAAAAATGAAAAAGA
AT1G72050	TFIIIA	C2H2	AH05G02820.1	AhAPX34	412	430	+	13.9832	3.92e-06	0.0197	cagcatcttcttcttcttc
AT1G16490	MYB58	MYB	AH18G15530.1	AhAPX145	372	386	+	15.2031	3.93e-06	0.127	atgggttgttggagc
AT4G38910	BPC5	BBR-BPC	AH18G07180.1	AhAPX147	287	316	-	-31.557	3.93e-06	0.00538	AACAAGAGAAAGAAAATCAGAGATGGTCCA
AT4G38910	BPC5	BBR-BPC	AH08G16780.1	AhAPX62	287	316	-	-31.557	3.93e-06	0.00538	AACAAGAGAAAGAAAATCAGAGATGGTCCA
AT3G46070	AT3G46070	C2H2	AH15G00780.1	AhAPX120	431	445	+	14.6849	3.94e-06	0.0626	ataatttcactctcc
AT3G46070	AT3G46070	C2H2	AH05G04730.1	AhAPX37	431	445	+	14.6849	3.94e-06	0.0626	ataatttcactctcc
AT1G72050	TFIIIA	C2H2	AH18G22460.1	AhAPX148	471	489	-	13.9748	3.94e-06	0.0197	CTTCTTCTTCTTCTTCTTT
AT4G36730	GBF1	bZIP	AH10G06100.1	AhAPX78	436	445	-	13.8211	3.96e-06	0.646	CGACGTGTCA
AT5G47390	KUA1	MYB_related	AH11G02950.1	AhAPX91	427	441	-	14.7344	3.97e-06	0.621	CCGATCTTATCCAAT
AT3G28920	ZHD9	ZF-HD	AH03G07350.1	AhAPX20	14	28	+	13.6029	3.98e-06	0.166	tttaataactaatta
AT3G28920	ZHD9	ZF-HD	AH03G05320.1	AhAPX18	16	30	+	13.6029	3.98e-06	0.166	tttaataactaatta
AT2G45660	SOC1	MIKC_MADS	AH09G02450.1	AhAPX69	363	383	+	15.0725	3.98e-06	0.00554	cgccattttcttcttcttctt
AT2G45660	SOC1	MIKC_MADS	AH19G26520.1	AhAPX150	415	435	-	15.0725	3.98e-06	0.00554	TCTTCTTCTTCTTCTTCTTCT
AT2G45660	SOC1	MIKC_MADS	AH19G26520.1	AhAPX150	418	438	-	15.0725	3.98e-06	0.00554	TCTTCTTCTTCTTCTTCTTCT
AT2G45660	SOC1	MIKC_MADS	AH19G26520.1	AhAPX150	421	441	-	15.0725	3.98e-06	0.00554	TCTTCTTCTTCTTCTTCTTCT
AT2G45660	SOC1	MIKC_MADS	AH19G26520.1	AhAPX150	424	444	-	15.0725	3.98e-06	0.00554	TCTTCTTCTTCTTCTTCTTCT
AT2G45660	SOC1	MIKC_MADS	AH18G22460.1	AhAPX148	473	493	-	15.0725	3.98e-06	0.00554	TCTTCTTCTTCTTCTTCTTCT
AT1G06850	AtbZIP52	bZIP	AH13G08510.1	AhAPX102	486	499	-	15.3594	3.98e-06	0.166	TCGACAGCTGGCAG
AT1G06850	AtbZIP52	bZIP	AH03G06180.1	AhAPX19	486	499	-	15.3594	3.98e-06	0.166	TCGACAGCTGGCAG
AT2G01940	SGR5	C2H2	AH02G25000.1	AhAPX14	78	92	-	15.4219	3.99e-06	0.114	AACATAAGACAAATA
AT1G21910	ERF012	ERF	AH19G26520.1	AhAPX150	108	127	+	14.8281	3.99e-06	0.125	ccaacattaccaccaccacc
AT4G38910	BPC5	BBR-BPC	AH18G22460.1	AhAPX148	28	57	-	-31.6203	3.99e-06	0.00541	ATAGTGTCTGGAAGATAGATAGAGATTGAG
AT5G56110	MYB80	MYB	AH05G21680.1	AhAPX39	80	94	-	14.5938	3.99e-06	0.27	GAAAGTTAGGTAGCA
AT2G38090	AT2G38090	MYB	AH05G21680.1	AhAPX39	122	142	-	15.1266	4e-06	0.381	TGAAATGAGGATAAGAAGGAA
AT3G24050	GATA1	GATA	AH16G33620.1	AhAPX134	156	170	-	14.9265	4e-06	0.0461	ATGGAAGTGCTGGTG
AT3G24050	GATA1	GATA	AH06G26990.1	AhAPX43	160	174	-	14.9265	4e-06	0.0461	ATGGAAGTGCTGGTG
AT1G25550	HHO3	G2-like	AH08G13980.1	AhAPX60	344	354	-	14.4062	4e-06	0.608	AGAATCTTCTG
AT5G62380	NAC101	NAC	AH16G30440.1	AhAPX132	226	246	-	15.0781	4.01e-06	0.0792	TTTCTTGTTTTGTAAGTTTTC
AT5G62380	NAC101	NAC	AH06G24710.1	AhAPX41	230	250	-	15.0781	4.01e-06	0.0792	TTTCTTGTTTTGTAAGTTTTC
AT1G69570	CDF5	Dof	AH18G05400.1	AhAPX146	367	393	+	14.875	4.01e-06	0.0239	attttacttttttttttctttcaaacg
AT4G25490	DREB1B	ERF	AH18G23730.1	AhAPX143	281	292	+	15.3906	4.02e-06	0.218	tctgccgacacg
AT5G67580	TRB2	MYB_related	AH11G14080.1	AhAPX92	463	481	+	15.5156	4.02e-06	0.212	aatctgtaaccctaacttg
AT2G40340	DREB2C	ERF	AH19G26520.1	AhAPX150	95	115	-	13.3382	4.03e-06	0.0428	AATGTTGGTGTTGATGGTGGT
AT2G45660	SOC1	MIKC_MADS	AH07G22100.1	AhAPX56	473	493	-	15.058	4.03e-06	0.00556	TCTTCTTCTTCTTCTTTTCTC
AT3G06740	GATA15	GATA	AH19G26520.1	AhAPX150	62	80	+	12.8696	4.03e-06	0.0898	caccatcaacaacaacaac
AT1G64620	DOF1.8	Dof	AH13G08510.1	AhAPX102	92	110	+	14.1562	4.03e-06	0.0658	aaatagcaaaaagaaaaaa
AT5G08070	TCP17	TCP	AH16G25800.1	AhAPX131	390	400	+	14.3562	4.03e-06	0.656	gccgtccccac
AT5G02460	DOF5.1	Dof	AH18G22460.1	AhAPX148	244	264	+	14.8125	4.03e-06	0.0235	taaaaagaaagaaaaaaaata
AT1G72050	TFIIIA	C2H2	AH19G26520.1	AhAPX150	265	283	+	13.9328	4.04e-06	0.0197	ccgcttcttcatgcccctc
AT1G80840	WRKY40	WRKY	AH18G15530.1	AhAPX145	269	283	+	14.9062	4.05e-06	0.267	gtcgttgaccattgc
AT5G51990	DREB1D	ERF	AH10G06100.1	AhAPX78	438	450	+	15.5	4.05e-06	0.527	acacgtcggtgac
AT5G49300	GATA16	GATA	AH19G26520.1	AhAPX150	112	138	+	4.31034	4.07e-06	0.0534	cattaccaccaccaccaccagcatcaa
AT3G53200	MYB27	MYB	AH05G21680.1	AhAPX39	81	95	-	15.7344	4.08e-06	0.311	CGAAAGTTAGGTAGC
AT3G53200	MYB27	MYB	AH14G08450.1	AhAPX112	179	193	+	15.7344	4.08e-06	0.311	acgaaattaggtaca
AT2G21900	WRKY59	WRKY	AH01G05760.1	AhAPX8	325	336	-	14.3973	4.08e-06	0.134	CAGAAGTCAAAG
AT5G02460	DOF5.1	Dof	AH11G11700.1	AhAPX87	391	411	+	14.7969	4.09e-06	0.0235	aaaaaggggaaaaggggagaa
AT4G01500	NGA4	B3	AH14G16990.1	AhAPX117	20	35	+	14.6562	4.12e-06	0.331	gcgtctcaggtggttt
AT2G24260	BHLH66	bHLH	AH14G25420.1	AhAPX106	227	236	+	14.2737	4.12e-06	0.168	ggcacgtgga
AT2G24260	BHLH66	bHLH	AH04G21680.1	AhAPX21	234	243	+	14.2737	4.12e-06	0.168	ggcacgtgga
AT2G24260	BHLH66	bHLH	AH14G25420.1	AhAPX106	227	236	-	14.2737	4.12e-06	0.168	TCCACGTGCC
AT2G24260	BHLH66	bHLH	AH04G21680.1	AhAPX21	234	243	-	14.2737	4.12e-06	0.168	TCCACGTGCC
AT2G20110	AT2G20110	CPP	AH17G30310.1	AhAPX137	146	160	-	14.9559	4.12e-06	0.0914	ATTTGAATTTGTTAA
AT1G06850	AtbZIP52	bZIP	AH03G06180.1	AhAPX19	486	499	+	15.3281	4.12e-06	0.166	ctgccagctgtcga
AT1G06850	AtbZIP52	bZIP	AH13G08510.1	AhAPX102	486	499	+	15.3281	4.12e-06	0.166	ctgccagctgtcga
AT5G61620	AT5G61620	MYB_related	AH20G08720.1	AhAPX159	58	72	+	14.5625	4.13e-06	0.281	gatgtggataacatt
AT1G02230	NAC004	NAC	AH18G07180.1	AhAPX147	164	177	-	15.7031	4.13e-06	0.167	CTTATACGACAAGT
AT1G02230	NAC004	NAC	AH08G16780.1	AhAPX62	164	177	-	15.7031	4.13e-06	0.167	CTTATACGACAAGT
AT1G75490	DREB2D	ERF	AH19G26520.1	AhAPX150	114	128	+	14.5469	4.13e-06	0.113	ttaccaccaccacca
AT5G62380	NAC101	NAC	AH09G19280.1	AhAPX70	480	500	-	15.0312	4.13e-06	0.0792	TTGCTTCCTTGTGAAGCCTTG
AT5G64750	ABR1	ERF	AH06G12600.1	AhAPX45	245	263	+	14.2344	4.13e-06	0.238	ggcggtgagtccggcgatg
AT2G01570	RGA	GRAS	AH07G19820.1	AhAPX55	459	478	-	14.6714	4.14e-06	0.013	ACGAGAGAGAGAGAGAGAGA
AT5G52660	RVE6	MYB_related	AH15G01790.1	AhAPX127	61	71	+	15.3125	4.14e-06	0.311	agatatttttt
AT5G52660	RVE6	MYB_related	AH17G11990.1	AhAPX138	110	120	-	15.3125	4.14e-06	0.311	AGATATTTTTT
AT4G01280	RVE5	MYB_related	AH15G01790.1	AhAPX127	61	71	+	15.25	4.14e-06	0.308	agatatttttt
AT4G01280	RVE5	MYB_related	AH17G11990.1	AhAPX138	110	120	-	15.25	4.14e-06	0.308	AGATATTTTTT
AT3G03660	WOX11	WOX	AH04G09870.1	AhAPX28	254	264	+	13.7671	4.14e-06	0.193	agttaattaat
AT3G03660	WOX11	WOX	AH14G08420.1	AhAPX109	260	270	+	13.7671	4.14e-06	0.193	agttaattaat
AT5G66730	IDD1	C2H2	AH10G22530.1	AhAPX72	118	134	-	15.2188	4.14e-06	0.161	AGGAAAGAGACAAAAAT
AT5G66730	IDD1	C2H2	AH20G29320.1	AhAPX165	119	135	-	15.2188	4.14e-06	0.161	AGGAAAGAGACAAAAAT
AT5G65130	AT5G65130	ERF	AH06G12600.1	AhAPX45	241	255	-	14.0781	4.15e-06	0.0729	GACTCACCGCCGACG
AT5G65130	AT5G65130	ERF	AH19G26520.1	AhAPX150	10	24	+	14.0781	4.15e-06	0.0729	ctactaccaccacca
AT2G18380	GATA20	GATA	AH11G02950.1	AhAPX91	481	493	-	14.4375	4.15e-06	0.0673	CCGATCCGATGGA
AT4G17490	ERF6	ERF	AH19G26520.1	AhAPX150	117	137	+	11.8281	4.15e-06	0.164	ccaccaccaccaccagcatca
AT3G55370	OBP3	Dof	AH19G29790.1	AhAPX151	363	383	+	14.6562	4.16e-06	0.019	atttcttttcccattttcttt
AT2G21900	WRKY59	WRKY	AH12G38300.1	AhAPX96	288	299	+	14.3699	4.17e-06	0.134	gaaaggtcaaag
AT2G01930	BPC1	BBR-BPC	AH15G18730.1	AhAPX119	233	256	-	7.23438	4.17e-06	0.00675	ATGAGAAAGATTAAGAGAGGGAAA
AT1G18960	AT1G18960	MYB_related	AH07G07460.1	AhAPX58	320	341	-	15.1096	4.18e-06	0.0552	CTGTAGCTGCAGCAACAAGAGC
AT1G29160	DOF1.5	Dof	AH17G18150.1	AhAPX140	121	141	+	14.3906	4.18e-06	0.0405	gaagaagtgaaaaagtggtag
AT1G29160	DOF1.5	Dof	AH07G19820.1	AhAPX55	122	142	+	14.3906	4.18e-06	0.0405	gaagaagtgaaaaagtggtag
AT4G38000	DOF4.7	Dof	AH14G13430.1	AhAPX115	306	333	-	14.6562	4.18e-06	0.0193	TCCTCTTTTTTTTTTTCCTTTTTTTTTT
AT3G10030	AT3G10030	Trihelix	AH04G09830.1	AhAPX25	215	228	-	15.2656	4.19e-06	0.166	AGTTAACGGAGTAA
AT5G25390	SHN3	ERF	AH14G21760.1	AhAPX118	394	414	+	11.1884	4.2e-06	0.0389	gctcccaccatcgctgctccc
AT3G47500	CDF3	Dof	AH06G24750.1	AhAPX42	328	346	-	14.5625	4.2e-06	0.0807	TAAAAAAAAAAAGGAAAAA
AT1G34670	AtMYB93	MYB	AH05G03640.1	AhAPX36	302	322	+	14.6406	4.2e-06	0.0954	taggtgatggtagttgcatca
AT1G49480	REM19	B3	AH04G09790.1	AhAPX24	204	218	-	15.1324	4.21e-06	0.0149	AAAAAAAAAAAATAG
AT3G08500	MYB83	MYB	AH11G14080.1	AhAPX92	15	25	-	14.5156	4.21e-06	0.162	AGGGTTGGTGA
AT5G13910	LEP	ERF	AH14G21760.1	AhAPX118	382	402	+	13.6094	4.23e-06	0.0962	cccaccatcgctgctcccacc
AT5G13910	LEP	ERF	AH14G21760.1	AhAPX118	397	417	+	13.6094	4.23e-06	0.0962	cccaccatcgctgctcccacc
AT5G09410	EICBP.B	CAMTA	AH19G11940.1	AhAPX154	386	397	-	15.3438	4.24e-06	0.177	AAAGCGCGTCTA
AT2G45660	SOC1	MIKC_MADS	AH05G03640.1	AhAPX36	13	33	+	15	4.24e-06	0.0058	tttggtcctttttctttcttt
AT5G25390	SHN3	ERF	AH14G21760.1	AhAPX118	379	399	+	11.1594	4.25e-06	0.0389	actcccaccatcgctgctccc
AT5G43840	HSFA6A	HSF	AH20G28750.1	AhAPX163	197	212	+	14.7031	4.25e-06	0.239	gaataatctagaagta
AT1G50640	ERF3	ERF	AH19G26520.1	AhAPX150	117	131	-	14.0938	4.25e-06	0.343	TGGTGGTGGTGGTGG
AT1G79180	ATMYB63	MYB	AH14G16990.1	AhAPX117	445	465	-	14.9375	4.26e-06	0.113	TTGTGTGCCCACCTAACACAC
AT5G66940	DOF5.8	Dof	AH09G23660.1	AhAPX65	365	393	+	14.7344	4.27e-06	0.0334	tttctttccccattttctttttctaaaaa
AT1G69570	CDF5	Dof	AH14G13430.1	AhAPX115	297	323	-	14.7969	4.28e-06	0.0245	TTTTTTCCTTTTTTTTTTCTTTTAATG
AT3G55370	OBP3	Dof	AH05G04730.1	AhAPX37	30	50	-	14.625	4.29e-06	0.019	TTTTCTTTTTTTTATTGCCTT
AT5G42520	BPC6	BBR-BPC	AH18G22460.1	AhAPX148	20	40	+	6.84932	4.29e-06	0.00851	ttttgtctctcaatctctatc
AT5G04390	AT5G04390	C2H2	AH06G12600.1	AhAPX45	389	399	-	12.5625	4.29e-06	0.223	CAGTGAAGTAG
AT5G04390	AT5G04390	C2H2	AH06G13400.1	AhAPX47	401	411	-	12.5625	4.29e-06	0.223	GAGTGAAGATG
AT1G22810	ERF019	ERF	AH19G26520.1	AhAPX150	122	136	-	14.5625	4.3e-06	0.0866	GATGCTGGTGGTGGT
AT2G38470	WRKY33	WRKY	AH18G15530.1	AhAPX145	271	281	-	15.125	4.31e-06	0.23	AATGGTCAACG
AT3G17730	anac057	NAC	AH19G36370.1	AhAPX152	111	127	+	15.3125	4.31e-06	0.346	gacttgaaggccaagta
AT3G17730	anac057	NAC	AH09G31660.1	AhAPX66	113	129	+	15.3125	4.31e-06	0.346	gacttgaaggccaagta
AT4G05100	AtMYB74	MYB	AH14G24560.1	AhAPX104	247	260	-	15.0411	4.31e-06	0.172	CCGTACCTACCATT
AT3G57600	DREB2F	ERF	AH19G26520.1	AhAPX150	1	11	+	14.25	4.31e-06	0.117	ccaccaccact
AT1G35560	TCP23	TCP	AH14G13430.1	AhAPX115	377	386	-	14.1466	4.32e-06	0.347	GGGGCGCACC
AT1G35560	TCP23	TCP	AH04G10990.1	AhAPX29	379	388	-	14.1466	4.32e-06	0.347	GGGGCGCACC
AT2G01930	BPC1	BBR-BPC	AH15G18730.1	AhAPX119	225	248	-	7.14062	4.32e-06	0.00688	GATTAAGAGAGGGAAAGAGATAAC
AT3G12730	PHL12	G2-like	AH13G08510.1	AhAPX102	106	119	+	15.3562	4.33e-06	0.188	aaaaagaatatttc
AT3G12730	PHL12	G2-like	AH03G06180.1	AhAPX19	114	127	+	15.3562	4.33e-06	0.188	aaaaagaatatttc
AT5G17430	BBM	AP2	AH10G10440.1	AhAPX75	181	200	-	15.0127	4.33e-06	0.00739	GATAAAATGAAAAAAAAAAG
AT5G07100	WRKY26	WRKY	AH18G15530.1	AhAPX145	269	281	-	15.2532	4.33e-06	0.234	AATGGTCAACGAC
AT1G32150	BZIP68	bZIP	AH10G06100.1	AhAPX78	436	450	+	15.125	4.34e-06	0.35	tgacacgtcggtgac
AT5G44210	ERF9	ERF	AH19G26520.1	AhAPX150	114	134	-	13.2188	4.34e-06	0.0864	TGCTGGTGGTGGTGGTGGTAA
AT2G01930	BPC1	BBR-BPC	AH03G01960.1	AhAPX17	344	367	-	7.125	4.35e-06	0.00688	GAGTGAGAGCGAAAAAAAGGAGCG
AT2G40260	AT2G40260	G2-like	AH02G25000.1	AhAPX14	403	417	-	13.5312	4.35e-06	0.486	ATAGAATATTCTTTT
AT3G55370	OBP3	Dof	AH06G24750.1	AhAPX42	319	339	+	14.6094	4.35e-06	0.019	gttactttctttttccttttt
AT4G31550	WRKY11	WRKY	AH12G26740.1	AhAPX94	139	152	+	15.3281	4.35e-06	0.69	gtggttgactttac
AT2G20110	AT2G20110	CPP	AH07G22100.1	AhAPX56	98	112	-	14.9118	4.35e-06	0.0914	TTTTAAAATTTTTAA
AT1G28360	ERF12	ERF	AH19G26520.1	AhAPX150	483	490	-	12.4423	4.36e-06	0.178	CGCCGCCC
AT1G06160	ERF094	ERF	AH19G26520.1	AhAPX150	483	490	-	15.8723	4.36e-06	0.356	CGCCGCCC
AT5G45300	BMY2	BES1	AH11G02950.1	AhAPX91	243	257	+	14.7656	4.36e-06	0.234	ttacacgtgtcatat
AT3G60530	GATA4	GATA	AH08G13980.1	AhAPX60	402	416	-	14.8906	4.37e-06	0.235	TCGTAGATCTGAATT
AT3G60530	GATA4	GATA	AH00G03280.1	AhAPX2	404	418	-	14.8906	4.37e-06	0.235	TCGTAGATCTGAATT
AT3G12130	AT3G12130	C3H	AH04G06960.1	AhAPX31	160	173	+	13.2656	4.37e-06	0.227	aaagaaaaagtgaa
AT5G17430	BBM	AP2	AH16G33620.1	AhAPX134	410	429	-	15	4.37e-06	0.00739	AGAGAAGAGGATGAGATAGA
AT5G17430	BBM	AP2	AH06G26990.1	AhAPX43	412	431	-	15	4.37e-06	0.00739	AGAGAAGAGGATGAGATAGA
AT1G49480	REM19	B3	AH04G09790.1	AhAPX24	206	220	-	15.1029	4.37e-06	0.0151	AAAAAAAAAAAAAAT
AT2G23340	ERF008	ERF	AH11G14080.1	AhAPX92	102	118	-	15.4688	4.37e-06	0.703	GAGGGGCGGTGGCGCGT
AT5G39760	ZHD10	ZF-HD	AH00G03280.1	AhAPX2	137	158	-	14.1471	4.39e-06	0.0421	AACAATAATTAATTATTATATT
AT1G20640	NLP4	Nin-like	AH11G14080.1	AhAPX92	51	65	-	14.8382	4.39e-06	0.0884	GTGGCAGCAGAGCGA
AT1G43160	RAP2-6	ERF	AH19G26520.1	AhAPX150	117	131	-	13.9844	4.39e-06	0.331	TGGTGGTGGTGGTGG
AT1G51700	DOF1.7	Dof	AH05G12980.1	AhAPX35	26	46	+	14.125	4.39e-06	0.028	gataagaaaaagggaagagag
AT1G51700	DOF1.7	Dof	AH06G00870.1	AhAPX48	475	495	+	14.125	4.39e-06	0.028	agatagaaaaagaagaaacca
AT5G38860	BIM3	bHLH	AH03G06180.1	AhAPX19	316	333	+	14.2329	4.39e-06	0.118	agtggggtgtcacgtgat
AT1G02065	SPL8	SBP	AH08G16780.1	AhAPX62	173	188	-	13.5116	4.39e-06	0.333	TGTTGCGTACCCTTAT
AT1G02065	SPL8	SBP	AH18G07180.1	AhAPX147	173	188	-	13.5116	4.39e-06	0.333	TGTTGCGTACCCTTAT
AT3G47500	CDF3	Dof	AH00G03280.1	AhAPX2	197	215	-	14.5156	4.4e-06	0.0807	TAAAAACAAAAAGGAAAAG
AT1G72360	HRE1	ERF	AH11G14080.1	AhAPX92	98	118	+	13.1406	4.41e-06	0.196	acacacgcgccaccgcccctc
AT1G28160	ERF087	ERF	AH14G08450.1	AhAPX112	121	135	+	13.875	4.41e-06	0.302	tcacggcgccgtagt
AT2G45660	SOC1	MIKC_MADS	AH11G11700.1	AhAPX87	388	408	-	14.9565	4.41e-06	0.00598	TCCCCTTTTCCCCTTTTTTTC
AT5G38860	BIM3	bHLH	AH13G08510.1	AhAPX102	307	324	+	14.2192	4.42e-06	0.118	agtggggggtcacgtgat
AT4G31060	ERF015	ERF	AH11G14080.1	AhAPX92	107	126	+	15	4.43e-06	0.236	ccaccgcccctccgccccct
AT1G03840	MGP	C2H2	AH01G05780.1	AhAPX10	140	159	+	15	4.43e-06	0.138	aagaaaatgacaaaactaat
AT1G03840	MGP	C2H2	AH11G02910.1	AhAPX89	181	200	+	15	4.43e-06	0.138	aagaaaatgacaaaactaat
AT5G46590	anac096	NAC	AH15G33990.1	AhAPX122	141	156	+	15.4219	4.43e-06	0.169	cgtagggttcaagaaa
AT1G68320	MYB62	MYB	AH16G01030.1	AhAPX136	1	15	-	14.5312	4.43e-06	0.178	TCTAAAGTTAGGCAT
AT1G68320	MYB62	MYB	AH06G12640.1	AhAPX46	1	15	-	14.5312	4.43e-06	0.178	TCTAAAGTTAGGCAT
AT1G68320	MYB62	MYB	AH06G12580.1	AhAPX44	4	18	-	14.5312	4.43e-06	0.178	TCTAAAGTTAGGCAT
AT1G03800	ERF10	ERF	AH19G26520.1	AhAPX150	107	127	+	13.6562	4.44e-06	0.157	accaacattaccaccaccacc
AT5G25390	SHN3	ERF	AH19G26520.1	AhAPX150	436	456	-	11.058	4.45e-06	0.0389	CGCACCACCGCTTCTTCTTCT
AT5G64750	ABR1	ERF	AH19G26520.1	AhAPX150	475	493	+	14.0938	4.45e-06	0.238	ggacggcagggcggcggta
AT4G27950	CRF4	ERF	AH07G07460.1	AhAPX58	466	486	+	12.5147	4.45e-06	0.0531	catactccgccttcatttcca
AT3G50260	ERF011	ERF	AH06G12600.1	AhAPX45	241	255	-	14.9688	4.46e-06	0.167	GACTCACCGCCGACG
AT1G29280	WRKY65	WRKY	AH18G15530.1	AhAPX145	271	281	-	15.3438	4.46e-06	0.321	AATGGTCAACG
AT5G17430	BBM	AP2	AH19G29790.1	AhAPX151	260	279	-	14.9747	4.46e-06	0.00746	AGGGAATAAGAAGGGAGAAG
AT1G29160	DOF1.5	Dof	AH05G12980.1	AhAPX35	23	43	+	14.3281	4.46e-06	0.0407	tgggataagaaaaagggaaga
AT1G49480	REM19	B3	AH20G14810.1	AhAPX166	173	187	-	15.0735	4.47e-06	0.0151	AAAAAAAAAAAAAGG
AT2G01930	BPC1	BBR-BPC	AH15G18730.1	AhAPX119	227	250	-	7.04688	4.47e-06	0.00701	AAGATTAAGAGAGGGAAAGAGATA
AT4G11660	HSFB2B	HSF	AH20G28750.1	AhAPX163	92	105	+	14.7344	4.48e-06	0.163	tcctagaagtttcc
AT4G28110	AtMYB41	MYB	AH14G16990.1	AhAPX117	448	462	-	14.8219	4.5e-06	0.239	TGTGCCCACCTAACA
AT1G32870	ANAC13	NAC	AH19G36370.1	AhAPX152	110	125	-	14.9844	4.5e-06	0.362	CTTGGCCTTCAAGTCA
AT1G32870	ANAC13	NAC	AH09G31660.1	AhAPX66	112	127	-	14.9844	4.5e-06	0.362	CTTGGCCTTCAAGTCA
AT2G40220	ABI4	ERF	AH19G26520.1	AhAPX150	481	490	-	14.8488	4.5e-06	0.097	CGCCGCCCTG
AT4G24470	ZIM	GATA	AH03G01960.1	AhAPX17	170	184	+	14.4375	4.51e-06	0.145	ttgcaaccgttgatt
AT4G24470	ZIM	GATA	AH13G03790.1	AhAPX101	171	185	+	14.4375	4.51e-06	0.145	ttgcaaccgttgatt
AT4G18890	BEH3	BES1	AH11G02950.1	AhAPX91	244	254	+	15.4062	4.52e-06	0.172	tacacgtgtca
AT3G10800	BZIP28	bZIP	AH13G08510.1	AhAPX102	288	302	-	15.2656	4.52e-06	0.243	ACTTGTGACGTGTCT
AT3G10800	BZIP28	bZIP	AH03G06180.1	AhAPX19	297	311	-	15.2656	4.52e-06	0.243	ACTTGTGACGTGTCT
AT5G65130	AT5G65130	ERF	AH19G26520.1	AhAPX150	55	69	+	13.9219	4.52e-06	0.0729	ccacaaccaccatca
AT5G65130	AT5G65130	ERF	AH19G26520.1	AhAPX150	90	104	+	13.9219	4.52e-06	0.0729	ccacaaccaccatca
AT1G74650	ATY13	MYB	AH19G26520.1	AhAPX150	120	134	+	14.8281	4.53e-06	0.178	ccaccaccaccagca
AT1G71450	ERF021	ERF	AH14G21760.1	AhAPX118	453	472	-	14	4.54e-06	0.0346	CACCGAAGGAGTCACCACCA
AT4G18450	ERF091	ERF	AH11G14080.1	AhAPX92	97	113	-	12.8281	4.55e-06	0.328	GCGGTGGCGCGTGTGTG
AT4G00730	ANL2	HD-ZIP	AH13G58440.1	AhAPX98	116	126	-	14.7077	4.55e-06	0.167	GCATTAATTAT
AT1G44830	ERF014	ERF	AH19G26520.1	AhAPX150	10	24	+	14.1719	4.56e-06	0.0989	ctactaccaccacca
AT1G51600	GATA28	GATA	AH19G26520.1	AhAPX150	121	139	+	10.8493	4.56e-06	0.0637	caccaccaccagcatcaag
AT1G64620	DOF1.8	Dof	AH01G01000.1	AhAPX6	137	155	+	14.0625	4.58e-06	0.0658	ttgaaaaaaaaagtaaaat
AT4G16750	ERF039	ERF	AH11G14080.1	AhAPX92	102	116	+	15.1094	4.59e-06	0.231	acgcgccaccgcccc
AT3G28910	MYB30	MYB	AH19G29790.1	AhAPX151	244	258	+	14.6562	4.59e-06	0.0627	acctcaaccaccatt
AT3G28910	MYB30	MYB	AH09G23660.1	AhAPX65	245	259	+	14.6562	4.59e-06	0.0627	acctcaaccaccatt
AT1G18570	MYB51	MYB	AH14G24560.1	AhAPX104	249	269	-	14.8906	4.6e-06	0.244	ACCTAATCACCGTACCTACCA
AT4G25480	DREB1A	ERF	AH18G23730.1	AhAPX143	280	293	+	15.1875	4.6e-06	0.192	ctctgccgacacgt
AT3G55370	OBP3	Dof	AH13G08510.1	AhAPX102	88	108	-	14.5469	4.61e-06	0.019	TTTTCTTTTTGCTATTTGTTA
AT5G61270	BHLH72	bHLH	AH14G25420.1	AhAPX106	228	242	-	14.7671	4.61e-06	0.157	GACTGTTCCACGTGC
AT5G61270	BHLH72	bHLH	AH04G21680.1	AhAPX21	235	249	-	14.7671	4.61e-06	0.157	GACTGTTCCACGTGC
AT5G14960	E2FD	E2F/DP	AH09G02450.1	AhAPX69	357	376	-	11.2812	4.61e-06	0.225	AGAAGAAAATGGCGGGAAGA
AT5G14960	E2FD	E2F/DP	AH19G03800.1	AhAPX156	360	379	-	11.2812	4.61e-06	0.225	AGAAGAAAATGGCGGGAAGA
AT2G03340	WRKY3	WRKY	AH18G15530.1	AhAPX145	271	281	-	15.1562	4.62e-06	0.247	AATGGTCAACG
AT3G21175	GATA24	GATA	AH15G35170.1	AhAPX124	81	95	+	10.9844	4.62e-06	0.0852	ccatcatcaccaact
[truncated: 1,259 more rows]
