# Supplementary material for: Genome-Wide Characterization of Ascorbate Peroxidase Gene Family in Peanut (Arachis hypogea L.) Revealed Their Crucial Role in Growth and Multiple Stress Tolerance
Source: Front Plant Sci. 2022 Sep 9;13:962182. doi: 10.3389/fpls.2022.962182 (PMC9524023; doi:10.3389/fpls.2022.962182)
Supplement: Supplementary file 1 [file Data_Sheet_1.ZIP › Supplementary Table 8.xlsx]

## Sheet: Supplementary Table 8_KEGG
Supplementary Table 8. The KEGG enrichment analysis of AhAPX genes.
Term Name	MainClass	GeneHitsInSelectedSet	AllGenesInSelectedSet	GeneHitsInBackground	AllGenesInBackground	p-value	enrichFactor	GeneListInSelectedSets	corrected p-value(BH method)
B09110 Biosynthesis of other secondary metabolites	A09100 Metabolism	152	166	1169	32940	1.11e-16	25.8015	[AH11G31650.1, AH06G20810.1, AH01G22400.1, AH15G09760.1, AH09G02450.1, AH12G38300.1, AH16G25800.1, AH18G05400.1, AH01G05770.1, AH07G22100.1, AH09G11440.1, AH12G26740.1, AH09G19280.1, AH06G20840.1, AH01G11780.1, AH10G17560.1, AH20G26300.1, AH01G28620.1, AH06G26990.1, AH14G25430.1, AH07G07450.1, AH11G11550.1, AH09G23660.1, AH17G06310.1, AH05G21680.1, AH18G15530.1, AH17G12030.1, AH11G02950.1, AH14G0…	1.11e-15
A09100 Metabolism	A09100 Metabolism	165	166	10140	32940	1.11e-16	3.22895	[AH11G31650.1, AH06G20810.1, AH07G19820.1, AH01G22400.1, AH15G09760.1, AH09G02450.1, AH03G06180.1, AH12G38300.1, AH16G25800.1, AH18G05400.1, AH01G05770.1, AH07G22100.1, AH09G11440.1, AH12G26740.1, AH09G19280.1, AH06G20840.1, AH01G11780.1, AH10G17560.1, AH20G26300.1, AH01G28620.1, AH06G26990.1, AH14G25430.1, AH07G07450.1, AH11G11550.1, AH09G23660.1, AH17G06310.1, AH05G21680.1, AH08G13980.1, AH18G1…	1.11e-15
00940 Phenylpropanoid biosynthesis	A09100 Metabolism	152	166	572	32940	1.11e-16	52.7306	[AH11G31650.1, AH06G20810.1, AH01G22400.1, AH15G09760.1, AH09G02450.1, AH12G38300.1, AH16G25800.1, AH18G05400.1, AH01G05770.1, AH07G22100.1, AH09G11440.1, AH12G26740.1, AH09G19280.1, AH06G20840.1, AH01G11780.1, AH10G17560.1, AH20G26300.1, AH01G28620.1, AH06G26990.1, AH14G25430.1, AH07G07450.1, AH11G11550.1, AH09G23660.1, AH17G06310.1, AH05G21680.1, AH18G15530.1, AH17G12030.1, AH11G02950.1, AH14G0…	1.11e-15
00053 Ascorbate and aldarate metabolism	A09100 Metabolism	13	166	268	32940	1.22e-09	9.62552	[AH17G18150.1, AH07G19820.1, AH05G02820.1, AH00G01650.1, AH03G06180.1, AH00G03280.1, AH08G26960.1, AH08G13980.1, AH08G05850.1, AH17G30310.1, AH03G01960.1, AH13G03790.1, AH13G08510.1]	3.05e-09
00480 Glutathione metabolism	A09100 Metabolism	13	166	292	32940	3.44e-09	8.83438	[AH17G18150.1, AH07G19820.1, AH05G02820.1, AH00G01650.1, AH03G06180.1, AH00G03280.1, AH08G26960.1, AH08G13980.1, AH08G05850.1, AH17G30310.1, AH03G01960.1, AH13G03790.1, AH13G08510.1]	6.88e-09
B09106 Metabolism of other amino acids	A09100 Metabolism	13	166	819	32940	0.000278	3.14974	[AH17G18150.1, AH07G19820.1, AH05G02820.1, AH00G01650.1, AH03G06180.1, AH00G03280.1, AH08G26960.1, AH08G13980.1, AH08G05850.1, AH17G30310.1, AH03G01960.1, AH13G03790.1, AH13G08510.1]	0.000464

## Sheet: Supplementary Table 8_GO
Supplementary Table 8. The GO enrichment analysis of AhAPX genes.
Class	GO_Name	GO_ID	GO_Level	P_value	EnrichmentScore	HitsGenesCountsInSelectedSet	HitsGenesCountsInBackground	AllGenesCountsInSelectedSet	AllGenesCountsInBackground	GenesOfSelectedSetInGOterm	corrected p-value(BH method)
Molecular function	cytochrome-c peroxidase activity	GO:0004130	6	0	196.369	9	16	80	27928	AH07G19820.1,AH03G06180.1,AH05G02820.1,AH08G05850.1,AH13G08510.1,AH17G30310.1,AH08G26960.1,AH17G18150.1,AH00G01650.1,	0
Molecular function	oxidoreductase activity	GO:0016491	3	0	12.2216	78	2228	80	27928	AH06G20810.1,AH07G19820.1,AH03G06180.1,AH09G02450.1,AH12G38300.1,AH16G25800.1,AH18G05400.1,AH07G22100.1,AH06G20840.1,AH09G19280.1,AH20G26300.1,AH01G28620.1,AH05G21680.1,AH18G15530.1,AH14G08550.1,AH09G20940.1,AH08G16780.1,AH15G33980.1,AH16G06030.1,AH04G09870.1,AH05G02820.1,AH07G16820.1,AH20G08720.1,AH15G34130.1,AH14G08440.1,AH08G05850.1,AH13G15620.1,AH10G06100.1,AH13G48270.1,AH10G05810.1,AH18G2373…	0
Molecular function	oxidoreductase activity, acting on peroxide as acceptor	GO:0016684	4	0	217.838	78	125	80	27928	AH06G20810.1,AH07G19820.1,AH03G06180.1,AH09G02450.1,AH12G38300.1,AH16G25800.1,AH18G05400.1,AH07G22100.1,AH06G20840.1,AH09G19280.1,AH20G26300.1,AH01G28620.1,AH05G21680.1,AH18G15530.1,AH14G08550.1,AH09G20940.1,AH08G16780.1,AH15G33980.1,AH16G06030.1,AH04G09870.1,AH05G02820.1,AH07G16820.1,AH20G08720.1,AH15G34130.1,AH14G08440.1,AH08G05850.1,AH13G15620.1,AH10G06100.1,AH13G48270.1,AH10G05810.1,AH18G2373…	0
Molecular function	catalytic activity	GO:0003824	2	0	1.66575	80	16766	80	27928	AH06G20810.1,AH07G19820.1,AH03G06180.1,AH09G02450.1,AH12G38300.1,AH16G25800.1,AH18G05400.1,AH07G22100.1,AH06G20840.1,AH09G19280.1,AH20G26300.1,AH01G28620.1,AH09G23660.1,AH05G21680.1,AH18G15530.1,AH14G08550.1,AH09G20940.1,AH08G16780.1,AH15G33980.1,AH16G06030.1,AH04G09870.1,AH05G02820.1,AH07G16820.1,AH20G08720.1,AH15G34130.1,AH14G08440.1,AH08G05850.1,AH13G15620.1,AH10G06100.1,AH13G48270.1,AH10G0581…	0
Molecular function	antioxidant activity	GO:0016209	2	0	112.987	78	241	80	27928	AH06G20810.1,AH07G19820.1,AH03G06180.1,AH09G02450.1,AH12G38300.1,AH16G25800.1,AH18G05400.1,AH07G22100.1,AH06G20840.1,AH09G19280.1,AH20G26300.1,AH01G28620.1,AH05G21680.1,AH18G15530.1,AH14G08550.1,AH09G20940.1,AH08G16780.1,AH15G33980.1,AH16G06030.1,AH04G09870.1,AH05G02820.1,AH07G16820.1,AH20G08720.1,AH15G34130.1,AH14G08440.1,AH08G05850.1,AH13G15620.1,AH10G06100.1,AH13G48270.1,AH10G05810.1,AH18G2373…	0
Molecular function	peroxidase activity	GO:0004601	5	0	217.838	78	125	80	27928	AH06G20810.1,AH07G19820.1,AH03G06180.1,AH09G02450.1,AH12G38300.1,AH16G25800.1,AH18G05400.1,AH07G22100.1,AH06G20840.1,AH09G19280.1,AH20G26300.1,AH01G28620.1,AH05G21680.1,AH18G15530.1,AH14G08550.1,AH09G20940.1,AH08G16780.1,AH15G33980.1,AH16G06030.1,AH04G09870.1,AH05G02820.1,AH07G16820.1,AH20G08720.1,AH15G34130.1,AH14G08440.1,AH08G05850.1,AH13G15620.1,AH10G06100.1,AH13G48270.1,AH10G05810.1,AH18G2373…	0
Molecular function	mRNA binding	GO:0003729	6	0.000257	3.85746	10	905	80	27928	AH09G20940.1,AH20G08720.1,AH13G48270.1,AH10G05810.1,AH11G11700.1,AH19G26520.1,AH14G21760.1,AH20G08730.1,AH03G45630.1,AH10G05800.1,	0.000611
Cellular component	cell wall	GO:0005618	4	0	18.5585	79	1410	98	32461	AH06G20810.1,AH09G02450.1,AH12G38300.1,AH16G25800.1,AH18G05400.1,AH07G22100.1,AH06G20840.1,AH09G19280.1,AH20G26300.1,AH01G28620.1,AH06G26990.1,AH05G21680.1,AH18G15530.1,AH11G02950.1,AH14G08550.1,AH09G20940.1,AH08G16780.1,AH15G33980.1,AH16G06030.1,AH04G09870.1,AH07G16820.1,AH20G08720.1,AH15G34130.1,AH14G08440.1,AH13G15620.1,AH10G06100.1,AH13G48270.1,AH07G12590.1,AH10G05810.1,AH18G23730.1,AH18G1057…	0
Cellular component	cell junction	GO:0030054	3	1.11e-16	7.56661	58	2539	98	32461	AH06G20810.1,AH03G06180.1,AH09G02450.1,AH12G38300.1,AH16G25800.1,AH18G05400.1,AH07G22100.1,AH06G20840.1,AH09G19280.1,AH20G26300.1,AH01G28620.1,AH05G21680.1,AH18G15530.1,AH09G20940.1,AH08G16780.1,AH15G33980.1,AH16G06030.1,AH05G02820.1,AH07G16820.1,AH20G08720.1,AH15G34130.1,AH13G15620.1,AH10G06100.1,AH13G48270.1,AH10G05810.1,AH18G23730.1,AH20G09010.1,AH11G11700.1,AH14G13430.1,AH06G13400.1,AH15G3517…	3.72e-15
Cellular component	anchoring junction	GO:0070161	4	3.33e-16	7.90276	58	2431	98	32461	AH06G20810.1,AH03G06180.1,AH09G02450.1,AH12G38300.1,AH16G25800.1,AH18G05400.1,AH07G22100.1,AH06G20840.1,AH09G19280.1,AH20G26300.1,AH01G28620.1,AH05G21680.1,AH18G15530.1,AH09G20940.1,AH08G16780.1,AH15G33980.1,AH16G06030.1,AH05G02820.1,AH07G16820.1,AH20G08720.1,AH15G34130.1,AH13G15620.1,AH10G06100.1,AH13G48270.1,AH10G05810.1,AH18G23730.1,AH20G09010.1,AH11G11700.1,AH14G13430.1,AH06G13400.1,AH15G3517…	7.44e-15
Cellular component	cell-cell junction	GO:0005911	5	3.33e-16	7.90276	58	2431	98	32461	AH06G20810.1,AH03G06180.1,AH09G02450.1,AH12G38300.1,AH16G25800.1,AH18G05400.1,AH07G22100.1,AH06G20840.1,AH09G19280.1,AH20G26300.1,AH01G28620.1,AH05G21680.1,AH18G15530.1,AH09G20940.1,AH08G16780.1,AH15G33980.1,AH16G06030.1,AH05G02820.1,AH07G16820.1,AH20G08720.1,AH15G34130.1,AH13G15620.1,AH10G06100.1,AH13G48270.1,AH10G05810.1,AH18G23730.1,AH20G09010.1,AH11G11700.1,AH14G13430.1,AH06G13400.1,AH15G3517…	7.44e-15
Cellular component	plant-type cell wall	GO:0009505	5	3.33e-16	36.6937	74	668	98	32461	AH06G20810.1,AH09G02450.1,AH12G38300.1,AH16G25800.1,AH18G05400.1,AH07G22100.1,AH06G20840.1,AH09G19280.1,AH20G26300.1,AH01G28620.1,AH06G26990.1,AH05G21680.1,AH18G15530.1,AH14G08550.1,AH09G20940.1,AH08G16780.1,AH15G33980.1,AH16G06030.1,AH04G09870.1,AH07G16820.1,AH20G08720.1,AH15G34130.1,AH14G08440.1,AH13G15620.1,AH10G06100.1,AH13G48270.1,AH10G05810.1,AH18G23730.1,AH20G09010.1,AH11G11700.1,AH14G1343…	7.44e-15
Cellular component	symplast	GO:0055044	3	6.66e-16	8.0249	58	2394	98	32461	AH06G20810.1,AH03G06180.1,AH09G02450.1,AH12G38300.1,AH16G25800.1,AH18G05400.1,AH07G22100.1,AH06G20840.1,AH09G19280.1,AH20G26300.1,AH01G28620.1,AH05G21680.1,AH18G15530.1,AH09G20940.1,AH08G16780.1,AH15G33980.1,AH16G06030.1,AH05G02820.1,AH07G16820.1,AH20G08720.1,AH15G34130.1,AH13G15620.1,AH10G06100.1,AH13G48270.1,AH10G05810.1,AH18G23730.1,AH20G09010.1,AH11G11700.1,AH14G13430.1,AH06G13400.1,AH15G3517…	7.44e-15
Cellular component	plasmodesma	GO:0009506	6	6.66e-16	8.0249	58	2394	98	32461	AH06G20810.1,AH03G06180.1,AH09G02450.1,AH12G38300.1,AH16G25800.1,AH18G05400.1,AH07G22100.1,AH06G20840.1,AH09G19280.1,AH20G26300.1,AH01G28620.1,AH05G21680.1,AH18G15530.1,AH09G20940.1,AH08G16780.1,AH15G33980.1,AH16G06030.1,AH05G02820.1,AH07G16820.1,AH20G08720.1,AH15G34130.1,AH13G15620.1,AH10G06100.1,AH13G48270.1,AH10G05810.1,AH18G23730.1,AH20G09010.1,AH11G11700.1,AH14G13430.1,AH06G13400.1,AH15G3517…	7.44e-15
Cellular component	cell periphery	GO:0071944	3	7.77e-16	2.92342	79	8951	98	32461	AH06G20810.1,AH09G02450.1,AH12G38300.1,AH16G25800.1,AH18G05400.1,AH07G22100.1,AH06G20840.1,AH09G19280.1,AH20G26300.1,AH01G28620.1,AH06G26990.1,AH05G21680.1,AH18G15530.1,AH11G02950.1,AH14G08550.1,AH09G20940.1,AH08G16780.1,AH15G33980.1,AH16G06030.1,AH04G09870.1,AH07G16820.1,AH20G08720.1,AH15G34130.1,AH14G08440.1,AH13G15620.1,AH10G06100.1,AH13G48270.1,AH07G12590.1,AH10G05810.1,AH18G23730.1,AH18G1057…	6.51e-15
Cellular component	external encapsulating structure	GO:0030312	3	9.99e-16	18.2479	79	1434	98	32461	AH06G20810.1,AH09G02450.1,AH12G38300.1,AH16G25800.1,AH18G05400.1,AH07G22100.1,AH06G20840.1,AH09G19280.1,AH20G26300.1,AH01G28620.1,AH06G26990.1,AH05G21680.1,AH18G15530.1,AH11G02950.1,AH14G08550.1,AH09G20940.1,AH08G16780.1,AH15G33980.1,AH16G06030.1,AH04G09870.1,AH07G16820.1,AH20G08720.1,AH15G34130.1,AH14G08440.1,AH13G15620.1,AH10G06100.1,AH13G48270.1,AH07G12590.1,AH10G05810.1,AH18G23730.1,AH18G1057…	7.44e-15
Cellular component	apoplast	GO:0048046	4	2.9e-13	9.01642	19	698	98	32461	AH11G02950.1,AH14G08550.1,AH04G09870.1,AH14G08440.1,AH07G12590.1,AH18G10570.1,AH01G05760.1,AH04G09840.1,AH14G08420.1,AH04G09850.1,AH14G08450.1,AH04G09710.1,AH04G06960.1,AH04G09790.1,AH14G08480.1,AH14G08400.1,AH04G09830.1,AH14G08430.1,AH08G19120.1,	1.94e-12
Cellular component	vacuolar membrane	GO:0005774	6	1.27e-09	4.89509	21	1421	98	32461	AH03G06180.1,AH14G08550.1,AH04G09870.1,AH05G02820.1,AH14G08440.1,AH19G11940.1,AH04G09840.1,AH13G08510.1,AH06G00870.1,AH14G08420.1,AH04G09850.1,AH14G08450.1,AH04G09710.1,AH04G06960.1,AH04G09790.1,AH14G08480.1,AH09G08990.1,AH14G08400.1,AH04G09830.1,AH14G08430.1,AH16G03520.1,	7.76e-09
Cellular component	obsolete vacuolar part	GO:0044437	0	1.56e-09	4.84059	21	1437	98	32461	AH03G06180.1,AH14G08550.1,AH04G09870.1,AH05G02820.1,AH14G08440.1,AH19G11940.1,AH04G09840.1,AH13G08510.1,AH06G00870.1,AH14G08420.1,AH04G09850.1,AH14G08450.1,AH04G09710.1,AH04G06960.1,AH04G09790.1,AH14G08480.1,AH09G08990.1,AH14G08400.1,AH04G09830.1,AH14G08430.1,AH16G03520.1,	8.68e-09
Cellular component	extracellular region	GO:0005576	3	2.3e-09	5.31991	19	1183	98	32461	AH11G02950.1,AH14G08550.1,AH04G09870.1,AH14G08440.1,AH07G12590.1,AH18G10570.1,AH01G05760.1,AH04G09840.1,AH14G08420.1,AH04G09850.1,AH14G08450.1,AH04G09710.1,AH04G06960.1,AH04G09790.1,AH14G08480.1,AH14G08400.1,AH04G09830.1,AH14G08430.1,AH08G19120.1,	1.18e-08
Cellular component	Golgi apparatus	GO:0005794	6	8.12e-08	3.5385	23	2153	98	32461	AH11G02950.1,AH14G08550.1,AH04G09870.1,AH14G08440.1,AH19G11940.1,AH07G12590.1,AH18G10570.1,AH01G05760.1,AH04G09840.1,AH06G00870.1,AH14G08420.1,AH04G09850.1,AH14G08450.1,AH04G09710.1,AH04G06960.1,AH04G09790.1,AH14G08480.1,AH09G08990.1,AH14G08400.1,AH04G09830.1,AH14G08430.1,AH16G03520.1,AH08G19120.1,	3.89e-07
Cellular component	bounding membrane of organelle	GO:0098588	5	6.59e-06	2.93499	21	2370	98	32461	AH03G06180.1,AH14G08550.1,AH04G09870.1,AH05G02820.1,AH14G08440.1,AH19G11940.1,AH04G09840.1,AH13G08510.1,AH06G00870.1,AH14G08420.1,AH04G09850.1,AH14G08450.1,AH04G09710.1,AH04G06960.1,AH04G09790.1,AH14G08480.1,AH09G08990.1,AH14G08400.1,AH04G09830.1,AH14G08430.1,AH16G03520.1,	2.94e-05
Cellular component	vacuole	GO:0005773	6	3.4e-05	2.63183	21	2643	98	32461	AH03G06180.1,AH14G08550.1,AH04G09870.1,AH05G02820.1,AH14G08440.1,AH19G11940.1,AH04G09840.1,AH13G08510.1,AH06G00870.1,AH14G08420.1,AH04G09850.1,AH14G08450.1,AH04G09710.1,AH04G06960.1,AH04G09790.1,AH14G08480.1,AH09G08990.1,AH14G08400.1,AH04G09830.1,AH14G08430.1,AH16G03520.1,	0.000142
Cellular component	endomembrane system	GO:0012505	3	0.000294	1.91389	29	5019	98	32461	AH18G15530.1,AH11G02950.1,AH14G08550.1,AH08G16780.1,AH04G09870.1,AH14G08440.1,AH13G15620.1,AH19G11940.1,AH07G12590.1,AH18G10570.1,AH01G05760.1,AH04G09840.1,AH06G00870.1,AH14G08420.1,AH18G07180.1,AH04G09850.1,AH11G14080.1,AH14G08450.1,AH04G09710.1,AH04G06960.1,AH04G09790.1,AH03G12620.1,AH14G08480.1,AH09G08990.1,AH14G08400.1,AH04G09830.1,AH14G08430.1,AH16G03520.1,AH08G19120.1,	0.00115734
Cellular component	organelle membrane	GO:0031090	4	0.00150591	1.84388	25	4491	98	32461	AH07G19820.1,AH03G06180.1,AH14G08550.1,AH04G09870.1,AH05G02820.1,AH14G08440.1,AH08G05850.1,AH19G11940.1,AH04G09840.1,AH13G08510.1,AH06G00870.1,AH14G08420.1,AH04G09850.1,AH14G08450.1,AH04G09710.1,AH04G06960.1,AH04G09790.1,AH17G30310.1,AH14G08480.1,AH09G08990.1,AH14G08400.1,AH04G09830.1,AH17G18150.1,AH14G08430.1,AH16G03520.1,	0.00560533
Biological process	cellular response to stimulus	GO:0051716	3	0	3.17342	81	8681	96	32650	AH06G20810.1,AH07G19820.1,AH03G06180.1,AH09G02450.1,AH12G38300.1,AH16G25800.1,AH18G05400.1,AH07G22100.1,AH06G20840.1,AH09G19280.1,AH20G26300.1,AH01G28620.1,AH05G21680.1,AH18G15530.1,AH14G08550.1,AH09G20940.1,AH08G16780.1,AH15G33980.1,AH16G06030.1,AH04G09870.1,AH05G02820.1,AH07G16820.1,AH20G08720.1,AH15G34130.1,AH14G08440.1,AH08G05850.1,AH13G15620.1,AH10G06100.1,AH13G48270.1,AH03G05320.1,AH10G0581…	0
Biological process	cellular oxidant detoxification	GO:0098869	4	0	106.968	78	248	96	32650	AH06G20810.1,AH07G19820.1,AH03G06180.1,AH09G02450.1,AH12G38300.1,AH16G25800.1,AH18G05400.1,AH07G22100.1,AH06G20840.1,AH09G19280.1,AH20G26300.1,AH01G28620.1,AH05G21680.1,AH18G15530.1,AH14G08550.1,AH09G20940.1,AH08G16780.1,AH15G33980.1,AH16G06030.1,AH04G09870.1,AH05G02820.1,AH07G16820.1,AH20G08720.1,AH15G34130.1,AH14G08440.1,AH08G05850.1,AH13G15620.1,AH10G06100.1,AH13G48270.1,AH10G05810.1,AH18G2373…	0
Biological process	cellular detoxification	GO:1990748	3	0	102.822	78	258	96	32650	AH06G20810.1,AH07G19820.1,AH03G06180.1,AH09G02450.1,AH12G38300.1,AH16G25800.1,AH18G05400.1,AH07G22100.1,AH06G20840.1,AH09G19280.1,AH20G26300.1,AH01G28620.1,AH05G21680.1,AH18G15530.1,AH14G08550.1,AH09G20940.1,AH08G16780.1,AH15G33980.1,AH16G06030.1,AH04G09870.1,AH05G02820.1,AH07G16820.1,AH20G08720.1,AH15G34130.1,AH14G08440.1,AH08G05850.1,AH13G15620.1,AH10G06100.1,AH13G48270.1,AH10G05810.1,AH18G2373…	0
Biological process	obsolete pathogen-associated molecular pattern dependent modulation by organism of innate immune response in other organism involved in symbiotic interaction	GO:0052308	0	0	108.215	14	44	96	32650	AH14G08550.1,AH04G09870.1,AH14G08440.1,AH04G09840.1,AH14G08420.1,AH04G09850.1,AH14G08450.1,AH04G09710.1,AH04G06960.1,AH04G09790.1,AH14G08480.1,AH14G08400.1,AH04G09830.1,AH14G08430.1,	0
Biological process	obsolete modulation of process of other organism involved in symbiotic interaction	GO:0051817	0	0	37.1989	14	128	96	32650	AH14G08550.1,AH04G09870.1,AH14G08440.1,AH04G09840.1,AH14G08420.1,AH04G09850.1,AH14G08450.1,AH04G09710.1,AH04G06960.1,AH04G09790.1,AH14G08480.1,AH14G08400.1,AH04G09830.1,AH14G08430.1,	0
Biological process	external encapsulating structure organization	GO:0045229	5	0	23.6366	54	777	96	32650	AH06G20810.1,AH09G02450.1,AH12G38300.1,AH16G25800.1,AH18G05400.1,AH07G22100.1,AH06G20840.1,AH09G19280.1,AH20G26300.1,AH01G28620.1,AH05G21680.1,AH18G15530.1,AH09G20940.1,AH08G16780.1,AH15G33980.1,AH16G06030.1,AH07G16820.1,AH20G08720.1,AH15G34130.1,AH13G15620.1,AH10G06100.1,AH13G48270.1,AH10G05810.1,AH18G23730.1,AH20G09010.1,AH11G11700.1,AH14G13430.1,AH06G13400.1,AH15G35170.1,AH18G22460.1,AH11G2881…	0
Biological process	response to stimulus	GO:0050896	2	0	1.96235	89	15425	96	32650	AH06G20810.1,AH07G19820.1,AH03G06180.1,AH09G02450.1,AH12G38300.1,AH16G25800.1,AH18G05400.1,AH07G22100.1,AH01G11780.1,AH06G20840.1,AH09G19280.1,AH20G26300.1,AH01G28620.1,AH11G11550.1,AH05G21680.1,AH18G15530.1,AH14G08550.1,AH09G20940.1,AH08G16780.1,AH15G33980.1,AH16G06030.1,AH04G09870.1,AH05G02820.1,AH07G16820.1,AH20G08720.1,AH15G34130.1,AH14G08440.1,AH08G05850.1,AH13G15620.1,AH10G06100.1,AH13G4827…	0
Biological process	response to chemical	GO:0042221	3	0	3.1448	81	8760	96	32650	AH06G20810.1,AH07G19820.1,AH03G06180.1,AH09G02450.1,AH12G38300.1,AH16G25800.1,AH18G05400.1,AH07G22100.1,AH06G20840.1,AH09G19280.1,AH20G26300.1,AH01G28620.1,AH05G21680.1,AH18G15530.1,AH14G08550.1,AH09G20940.1,AH08G16780.1,AH15G33980.1,AH16G06030.1,AH04G09870.1,AH05G02820.1,AH07G16820.1,AH20G08720.1,AH15G34130.1,AH14G08440.1,AH08G05850.1,AH13G15620.1,AH10G06100.1,AH13G48270.1,AH03G05320.1,AH10G0581…	0
Biological process	hydrogen peroxide catabolic process	GO:0042744	6	0	98.7399	9	31	96	32650	AH07G19820.1,AH03G06180.1,AH05G02820.1,AH08G05850.1,AH13G08510.1,AH17G30310.1,AH08G26960.1,AH17G18150.1,AH00G01650.1,	0
Biological process	response to zinc ion	GO:0010043	6	0	44.0876	14	108	96	32650	AH14G08550.1,AH04G09870.1,AH14G08440.1,AH04G09840.1,AH14G08420.1,AH04G09850.1,AH14G08450.1,AH04G09710.1,AH04G06960.1,AH04G09790.1,AH14G08480.1,AH14G08400.1,AH04G09830.1,AH14G08430.1,	0
Biological process	modulation by symbiont of host defense response	GO:0052031	8	0	93.3619	14	51	96	32650	AH14G08550.1,AH04G09870.1,AH14G08440.1,AH04G09840.1,AH14G08420.1,AH04G09850.1,AH14G08450.1,AH04G09710.1,AH04G06960.1,AH04G09790.1,AH14G08480.1,AH14G08400.1,AH04G09830.1,AH14G08430.1,	0
Biological process	modulation by symbiont of host immune response	GO:0052553	9	0	93.3619	14	51	96	32650	AH14G08550.1,AH04G09870.1,AH14G08440.1,AH04G09840.1,AH14G08420.1,AH04G09850.1,AH14G08450.1,AH04G09710.1,AH04G06960.1,AH04G09790.1,AH14G08480.1,AH14G08400.1,AH04G09830.1,AH14G08430.1,	0
Biological process	obsolete oxidation-reduction process	GO:0055114	0	0	10.5648	78	2511	96	32650	AH06G20810.1,AH07G19820.1,AH03G06180.1,AH09G02450.1,AH12G38300.1,AH16G25800.1,AH18G05400.1,AH07G22100.1,AH06G20840.1,AH09G19280.1,AH20G26300.1,AH01G28620.1,AH05G21680.1,AH18G15530.1,AH14G08550.1,AH09G20940.1,AH08G16780.1,AH15G33980.1,AH16G06030.1,AH04G09870.1,AH05G02820.1,AH07G16820.1,AH20G08720.1,AH15G34130.1,AH14G08440.1,AH08G05850.1,AH13G15620.1,AH10G06100.1,AH13G48270.1,AH10G05810.1,AH18G2373…	0
Biological process	response to host immune response	GO:0052572	8	0	93.3619	14	51	96	32650	AH14G08550.1,AH04G09870.1,AH14G08440.1,AH04G09840.1,AH14G08420.1,AH04G09850.1,AH14G08450.1,AH04G09710.1,AH04G06960.1,AH04G09790.1,AH14G08480.1,AH14G08400.1,AH04G09830.1,AH14G08430.1,	0
Biological process	negative regulation of growth	GO:0045926	5	0	37.7894	14	126	96	32650	AH14G08550.1,AH04G09870.1,AH14G08440.1,AH04G09840.1,AH14G08420.1,AH04G09850.1,AH14G08450.1,AH04G09710.1,AH04G06960.1,AH04G09790.1,AH14G08480.1,AH14G08400.1,AH04G09830.1,AH14G08430.1,	0
Biological process	response to host	GO:0075136	6	0	93.3619	14	51	96	32650	AH14G08550.1,AH04G09870.1,AH14G08440.1,AH04G09840.1,AH14G08420.1,AH04G09850.1,AH14G08450.1,AH04G09710.1,AH04G06960.1,AH04G09790.1,AH14G08480.1,AH14G08400.1,AH04G09830.1,AH14G08430.1,	0
Biological process	cell wall organization	GO:0071555	6	0	28.082	54	654	96	32650	AH06G20810.1,AH09G02450.1,AH12G38300.1,AH16G25800.1,AH18G05400.1,AH07G22100.1,AH06G20840.1,AH09G19280.1,AH20G26300.1,AH01G28620.1,AH05G21680.1,AH18G15530.1,AH09G20940.1,AH08G16780.1,AH15G33980.1,AH16G06030.1,AH07G16820.1,AH20G08720.1,AH15G34130.1,AH13G15620.1,AH10G06100.1,AH13G48270.1,AH10G05810.1,AH18G23730.1,AH20G09010.1,AH11G11700.1,AH14G13430.1,AH06G13400.1,AH15G35170.1,AH18G22460.1,AH11G2881…	0
Biological process	reactive oxygen species metabolic process	GO:0072593	4	0	24.0689	23	325	96	32650	AH07G19820.1,AH03G06180.1,AH14G08550.1,AH04G09870.1,AH05G02820.1,AH14G08440.1,AH08G05850.1,AH04G09840.1,AH13G08510.1,AH14G08420.1,AH04G09850.1,AH14G08450.1,AH04G09710.1,AH04G06960.1,AH04G09790.1,AH17G30310.1,AH08G26960.1,AH14G08480.1,AH14G08400.1,AH04G09830.1,AH17G18150.1,AH00G01650.1,AH14G08430.1,	0
Biological process	plant-type cell wall organization	GO:0009664	7	0	46.4953	54	395	96	32650	AH06G20810.1,AH09G02450.1,AH12G38300.1,AH16G25800.1,AH18G05400.1,AH07G22100.1,AH06G20840.1,AH09G19280.1,AH20G26300.1,AH01G28620.1,AH05G21680.1,AH18G15530.1,AH09G20940.1,AH08G16780.1,AH15G33980.1,AH16G06030.1,AH07G16820.1,AH20G08720.1,AH15G34130.1,AH13G15620.1,AH10G06100.1,AH13G48270.1,AH10G05810.1,AH18G23730.1,AH20G09010.1,AH11G11700.1,AH14G13430.1,AH06G13400.1,AH15G35170.1,AH18G22460.1,AH11G2881…	0
Biological process	detoxification	GO:0098754	2	0	72.4812	78	366	96	32650	AH06G20810.1,AH07G19820.1,AH03G06180.1,AH09G02450.1,AH12G38300.1,AH16G25800.1,AH18G05400.1,AH07G22100.1,AH06G20840.1,AH09G19280.1,AH20G26300.1,AH01G28620.1,AH05G21680.1,AH18G15530.1,AH14G08550.1,AH09G20940.1,AH08G16780.1,AH15G33980.1,AH16G06030.1,AH04G09870.1,AH05G02820.1,AH07G16820.1,AH20G08720.1,AH15G34130.1,AH14G08440.1,AH08G05850.1,AH13G15620.1,AH10G06100.1,AH13G48270.1,AH10G05810.1,AH18G2373…	0
Biological process	modulation by symbiont of host innate immune response	GO:0052167	10	0	93.3619	14	51	96	32650	AH14G08550.1,AH04G09870.1,AH14G08440.1,AH04G09840.1,AH14G08420.1,AH04G09850.1,AH14G08450.1,AH04G09710.1,AH04G06960.1,AH04G09790.1,AH14G08480.1,AH14G08400.1,AH04G09830.1,AH14G08430.1,	0
Biological process	obsolete pathogen-associated molecular pattern dependent modulation by symbiont of host innate immune response	GO:0052169	0	0	108.215	14	44	96	32650	AH14G08550.1,AH04G09870.1,AH14G08440.1,AH04G09840.1,AH14G08420.1,AH04G09850.1,AH14G08450.1,AH04G09710.1,AH04G06960.1,AH04G09790.1,AH14G08480.1,AH14G08400.1,AH04G09830.1,AH14G08430.1,	0
Biological process	response to defenses of other organism	GO:0052173	6	0	93.3619	14	51	96	32650	AH14G08550.1,AH04G09870.1,AH14G08440.1,AH04G09840.1,AH14G08420.1,AH04G09850.1,AH14G08450.1,AH04G09710.1,AH04G06960.1,AH04G09790.1,AH14G08480.1,AH14G08400.1,AH04G09830.1,AH14G08430.1,	0
Biological process	cellular response to toxic substance	GO:0097237	5	0	81.625	78	325	96	32650	AH06G20810.1,AH07G19820.1,AH03G06180.1,AH09G02450.1,AH12G38300.1,AH16G25800.1,AH18G05400.1,AH07G22100.1,AH06G20840.1,AH09G19280.1,AH20G26300.1,AH01G28620.1,AH05G21680.1,AH18G15530.1,AH14G08550.1,AH09G20940.1,AH08G16780.1,AH15G33980.1,AH16G06030.1,AH04G09870.1,AH05G02820.1,AH07G16820.1,AH20G08720.1,AH15G34130.1,AH14G08440.1,AH08G05850.1,AH13G15620.1,AH10G06100.1,AH13G48270.1,AH10G05810.1,AH18G2373…	0
Biological process	modulation by symbiont of host process	GO:0044003	5	0	40.3513	14	118	96	32650	AH14G08550.1,AH04G09870.1,AH14G08440.1,AH04G09840.1,AH14G08420.1,AH04G09850.1,AH14G08450.1,AH04G09710.1,AH04G06960.1,AH04G09790.1,AH14G08480.1,AH14G08400.1,AH04G09830.1,AH14G08430.1,	0
Biological process	response to host defenses	GO:0052200	7	0	93.3619	14	51	96	32650	AH14G08550.1,AH04G09870.1,AH14G08440.1,AH04G09840.1,AH14G08420.1,AH04G09850.1,AH14G08450.1,AH04G09710.1,AH04G06960.1,AH04G09790.1,AH14G08480.1,AH14G08400.1,AH04G09830.1,AH14G08430.1,	0
Biological process	plant-type cell wall organization or biogenesis	GO:0071669	4	0	24.2932	54	756	96	32650	AH06G20810.1,AH09G02450.1,AH12G38300.1,AH16G25800.1,AH18G05400.1,AH07G22100.1,AH06G20840.1,AH09G19280.1,AH20G26300.1,AH01G28620.1,AH05G21680.1,AH18G15530.1,AH09G20940.1,AH08G16780.1,AH15G33980.1,AH16G06030.1,AH07G16820.1,AH20G08720.1,AH15G34130.1,AH13G15620.1,AH10G06100.1,AH13G48270.1,AH10G05810.1,AH18G23730.1,AH20G09010.1,AH11G11700.1,AH14G13430.1,AH06G13400.1,AH15G35170.1,AH18G22460.1,AH11G2881…	0
Biological process	biological process involved in interaction with host	GO:0051701	4	0	27.6829	14	172	96	32650	AH14G08550.1,AH04G09870.1,AH14G08440.1,AH04G09840.1,AH14G08420.1,AH04G09850.1,AH14G08450.1,AH04G09710.1,AH04G06960.1,AH04G09790.1,AH14G08480.1,AH14G08400.1,AH04G09830.1,AH14G08430.1,	0
Biological process	cellular component organization or biogenesis	GO:0071840	3	1.11e-16	2.7737	68	8338	96	32650	AH06G20810.1,AH09G02450.1,AH12G38300.1,AH16G25800.1,AH18G05400.1,AH07G22100.1,AH06G20840.1,AH09G19280.1,AH20G26300.1,AH01G28620.1,AH05G21680.1,AH18G15530.1,AH14G08550.1,AH09G20940.1,AH08G16780.1,AH15G33980.1,AH16G06030.1,AH04G09870.1,AH07G16820.1,AH20G08720.1,AH15G34130.1,AH14G08440.1,AH13G15620.1,AH10G06100.1,AH13G48270.1,AH10G05810.1,AH18G23730.1,AH20G09010.1,AH11G11700.1,AH14G13430.1,AH06G1340…	8.23e-16
Biological process	induction by symbiont of host innate immune response	GO:0052390	11	1.11e-16	105.81	14	45	96	32650	AH14G08550.1,AH04G09870.1,AH14G08440.1,AH04G09840.1,AH14G08420.1,AH04G09850.1,AH14G08450.1,AH04G09710.1,AH04G06960.1,AH04G09790.1,AH14G08480.1,AH14G08400.1,AH04G09830.1,AH14G08430.1,	8.23e-16
